# Supplementary material for: Genome wide characterization of simple sequence repeats in watermelon genome and their application in comparative mapping and genetic diversity analysis
Source: BMC Genomics. 2016 Aug 5;17:557. doi: 10.1186/s12864-016-2870-4 (PMC4974753; doi:10.1186/s12864-016-2870-4)
Supplement: Additional file 2: — Table S1. Watermelon Plant introduction accessions (PIs) used in the present study. Table S2. Genome wide SSR primers developed in the watermelon genome. Table S3. List of cross-species SSR markers between watermelon and cucumber identified by in silico PCR. Table S4. List of cross-species SSR markers between watermelon and melon identified by in silico PCR. Table S5. List of conserved SSR markers among watermelon, melon and cucumber genomes. Table S6. Syntenic blocks shared for cucumber, melon and watermelon genomes. Table S7. Information of fosmid clones used in fluorescence in situ hybridization (FISH). Table S8. List of 192 SSR primers used for polymorphism screening in watermelon. Table S9. Statistic of observed (Na) and effective number of alleles (Ne), observed (Ho) and expected heterozygosity (He), polymorphic information content (PIC) and Shannon’s information index (I) for 32 SSR markers. (XLSX 3673 kb) [file 12864_2016_2870_MOESM2_ESM.xlsx]

## Sheet: TableS1
Table S1. Watermelon Plant introduction accessions (PIs) used in the present study
Code Name	Accession Name	Taxonomy*	Origin*	Continent
W1	PI 388770	Citrullus colocynthis	Morocco	Africa
W2	PI 386014	Citrullus colocynthis	Iran	Asia
W3	PI 386018	Citrullus colocynthis	Iran	Asia
W4	PI 537300	Citrullus colocynthis	Turkmenistan	Asia
W5	PI 432337	Citrullus colocynthis	Cyprus	Europe
W6	PI 244018	Citrullus lanatus Var. citorides	South Africa	Africa
W7	PI 270564	Citrullus lanatus Var. citorides	South Africa	Africa
W8	PI 271775	Citrullus lanatus Var. citorides	South Africa	Africa
W9	PI 271779	Citrullus lanatus Var. citorides	South Africa	Africa
W10	PI 296339	Citrullus lanatus Var. citorides	South Africa	Africa
W11	PI 296341	Citrullus lanatus Var. citorides	South Africa	Africa
W12	PI 296342	Citrullus lanatus Var. citorides	South Africa	Africa
W13	PI 296343	Citrullus lanatus Var. citorides	South Africa	Africa
W14	PI 299378	Citrullus lanatus Var. citorides	South Africa	Africa
W15	PI 299379	Citrullus lanatus Var. citorides	South Africa	Africa
W16	PI 482276	Citrullus lanatus Var. citorides	Zimbabwe	Africa
W17	PI 482326	Citrullus lanatus Var. citorides	Zimbabwe	Africa
W18	PI 271778	Citrullus lanatus Var. lanatus	South Africa	Africa
W19	PI 185636	Citrullus lanatus Var. lanatus	Ghana	Africa
W20	PI 186975	Citrullus lanatus Var. lanatus	Ghana	Africa
W21	PI 189316	Citrullus lanatus Var. lanatus	Nigeria	Africa
W22	PI 189317	Citrullus lanatus Var. lanatus	Nigeria	Africa
W23	PI 249010	Citrullus lanatus Var. lanatus	Nigeria	Africa
W24	PI 254623	Citrullus lanatus Var. lanatus	Sudan	Africa
W25	PI 254716	Citrullus lanatus Var. lanatus	Sudan	Africa
W26	PI 260733	Citrullus lanatus Var. lanatus	Sudan	Africa
W27	PI 270545	Citrullus lanatus Var. lanatus	Sudan	Africa
W28	PI 270546	Citrullus lanatus Var. lanatus	Ghana	Africa
W29	PI 270548	Citrullus lanatus Var. lanatus	Ghana	Africa
W30	PI 270550	Citrullus lanatus Var. lanatus	Ghana	Africa
W31	PI 270551	Citrullus lanatus Var. lanatus	Ghana	Africa
W32	PI 271774	Citrullus lanatus Var. lanatus	South Africa	Africa
W33	PI 271983	Citrullus lanatus Var. lanatus	Somalia	Africa
W34	PI 306782	Citrullus lanatus Var. lanatus	Nigeria	Africa
W35	PI 378611	Citrullus lanatus Var. lanatus	zaire	Africa
W36	PI 385964	Citrullus lanatus Var. lanatus	Kenya	Africa
W37	PI 494815	Citrullus lanatus Var. lanatus	Zambia	Africa
W38	PI 494820	Citrullus lanatus Var. lanatus	Zambia	Africa
W39	PI 560020	Citrullus lanatus Var. lanatus	Nigeria	Africa
W40	PI 247178	Citrullus lanatus Var. lanatus	Zaire	Africa
W41	PI 273480	Citrullus lanatus Var. lanatus	Ethiopia	Africa
W42	PI 482292	Citrullus lanatus Var. lanatus	Zimbabwe	Africa
W43	PI 482323	Citrullus lanatus Var. lanatus	Zimbabwe	Africa
W44	PI 525084	Citrullus lanatus Var. lanatus	Egypt	Africa
W45	PI 164633	Citrullus lanatus Var. lanatus	India	Asia
W46	PI 164634	Citrullus lanatus Var. lanatus	India	Asia
W47	PI 164636	Citrullus lanatus Var. lanatus	India	Asia
W48	PI 164748	Citrullus lanatus Var. lanatus	India	Asia
W49	PI 254431	Citrullus lanatus Var. lanatus	Lebanon	Asia
W50	PI 431579	Citrullus lanatus Var. lanatus	India	Asia
W51	PI 435991	Citrullus lanatus Var. lanatus	China	Asia
W52	PI 464872	Citrullus lanatus Var. lanatus	China	Asia
W53	PI 470246	Citrullus lanatus Var. lanatus	Indonesia	Asia
W54	PI 479247	Citrullus lanatus Var. lanatus	Indonesia	Asia
W55	PI 470248	Citrullus lanatus Var. lanatus	Indonesia	Asia
W56	PI 470249	Citrullus lanatus Var. lanatus	Indonesia	Asia
W57	PI 476324	Citrullus lanatus Var. lanatus	Former Soviet Union	Asia
W58	PI 476325	Citrullus lanatus Var. lanatus	Ukraine	Asia
W59	PI 476326	Citrullus lanatus Var. lanatus	Former Soviet Union	Asia
W60	PI 476328	Citrullus lanatus Var. lanatus	Former Soviet Union	Asia
W61	PI 487476	Citrullus lanatus Var. lanatus	Israel	Asia
W62	PI 508443	Citrullus lanatus Var. lanatus	South Korea	Asia
W63	PI 508445	Citrullus lanatus Var. lanatus	South Korea	Asia
W64	PI 560901	Citrullus lanatus Var. lanatus	China	Asia
W65	PI 593345	Citrullus lanatus Var. lanatus	China	Asia
W66	PI 593347	Citrullus lanatus Var. lanatus	China	Asia
W67	PI 593348	Citrullus lanatus Var. lanatus	China	Asia
W68	PI 593350	Citrullus lanatus Var. lanatus	China	Asia
W69	PI 164709	Citrullus lanatus Var. lanatus	India	Asia
W70	PI 179876	Citrullus lanatus Var. lanatus	India	Asia
W71	PI 179883	Citrullus lanatus Var. lanatus	India	Asia
W72	PI 179886	Citrullus lanatus Var. lanatus	India	Asia
W73	PI 222711	Citrullus lanatus Var. lanatus	Iran	Asia
W74	PI 222714	Citrullus lanatus Var. lanatus	Iran	Asia
W75	PI 222715	Citrullus lanatus Var. lanatus	Iran	Asia
W76	PI 223765	Citrullus lanatus Var. lanatus	Afghanistan	Asia
W77	PI 229806	Citrullus lanatus Var. lanatus	Japan	Asia
W78	PI 270306	Citrullus lanatus Var. lanatus	Philippines	Asia
W79	PI 270309	Citrullus lanatus Var. lanatus	Philippines	Asia
W80	PI 435085	Citrullus lanatus Var. lanatus	China	Asia
W81	PI 537269	Citrullus lanatus Var. lanatus	Pakistan	Asia
W82	PI 537271	Citrullus lanatus Var. lanatus	Pakistan	Asia
W83	PI 593349	Citrullus lanatus Var. lanatus	China	Asia
W84	PI 593351	Citrullus lanatus Var. lanatus	China	Asia
W85	PI 593370	Citrullus lanatus Var. lanatus	China	Asia
W86	PI 593371	Citrullus lanatus Var. lanatus	China	Asia
W87	PI 593376	Citrullus lanatus Var. lanatus	China	Asia
W88	PI 593379	Citrullus lanatus Var. lanatus	China	Asia
W89	PI 593380	Citrullus lanatus Var. lanatus	China	Asia
W90	PI 179882	Citrullus lanatus Var. lanatus	India	Asia
W91	PI 192937	Citrullus lanatus Var. lanatus	China	Asia
W92	PI 207471	Citrullus lanatus Var. lanatus	Afghanistan	Asia
W93	PI 212288	Citrullus lanatus Var. lanatus	Afghanistan	Asia
W94	PI 222184	Citrullus lanatus Var. lanatus	Afghanistan	Asia
W95	PI 222712	Citrullus lanatus Var. lanatus	Iran	Asia
W96	PI 227206	Citrullus lanatus Var. lanatus	Japan	Asia
W97	PI 242906	Citrullus lanatus Var. lanatus	Afghanistan	Asia
W98	PI 270140	Citrullus lanatus Var. lanatus	India	Asia
W99	PI 270143	Citrullus lanatus Var. lanatus	India	Asia
W100	PI 277279	Citrullus lanatus Var. lanatus	India	Asia
W101	PI 164977	Citrullus lanatus Var. lanatus	Turkey	Asia
W102	PI 169290	Citrullus lanatus Var. lanatus	Turkey	Asia
W103	PI 172798	Citrullus lanatus Var. lanatus	Turkey	Asia
W104	PI 251796	Citrullus lanatus Var. lanatus	Former Serbia and Monteneg	Europe
W105	PI 270144	Citrullus lanatus Var. lanatus	Greece	Europe
W106	PI 270145	Citrullus lanatus Var. lanatus	Greece	Europe
W107	Grif 15895	Citrullus lanatus Var. lanatus	Canada	North America
W108	PI 629102	Citrullus lanatus Var. lanatus	USA	North America
W109	PI 629107	Citrullus lanatus Var. lanatus	USA	North America
W110	PI 629108	Citrullus lanatus Var. lanatus	USA	North America
W111	PI 629110	Citrullus lanatus Var. lanatus	USA	North America
W112	PI 635598	Citrullus lanatus Var. lanatus	USA	North America
W113	PI 635606	Citrullus lanatus Var. lanatus	USA	North America
W114	PI 635647	Citrullus lanatus Var. lanatus	USA	North America
W115	PI 635665	Citrullus lanatus Var. lanatus	USA	North America
W116	PI 635699	Citrullus lanatus Var. lanatus	USA	North America
W117	PI 635700	Citrullus lanatus Var. lanatus	USA	North America
W118	PI 635732	Citrullus lanatus Var. lanatus	USA	North America
W119	Grif 158958	Citrullus lanatus Var. lanatus	USA	North America
W120	PI 635598	Citrullus lanatus Var. lanatus	USA	North America
W121	PI 635618	Citrullus lanatus Var. lanatus	USA	North America
W122	PI 635702	Citrullus lanatus Var. lanatus	USA	North America
W123	PI 635721	Citrullus lanatus Var. lanatus	USA	North America
W124	PI 635730	Citrullus lanatus Var. lanatus	USA	North America
W125	PI 203551	Citrullus lanatus Var. lanatus	USA	North America
W126	PI 479704	Citrullus lanatus Var. lanatus	USA	North America
W127	PI 595200	Citrullus lanatus Var. lanatus	USA	North America
W128	PI 595201	Citrullus lanatus Var. lanatus	USA	North America
W129	PI 595202	Citrullus lanatus Var. lanatus	USA	North America
W130	PI 595203	Citrullus lanatus Var. lanatus	USA	North America
W131	PI 290855	Citrullus lanatus Var. lanatus	USA	North America
W132	PI 162667	Citrullus lanatus Var. lanatus	Argentina	South America
W133	PI 246029	Citrullus lanatus Var. lanatus	Chile	South America
W134	PI 438676	Citrullus lanatus Var. lanatus	Mexico	South America
*The description for species and collected countries were according to the designation in GRIN by USDA-ARS.

## Sheet: Table S2
Table S2. Genome wide SSR primers developed in the watermelon genome.
SSR Loci	Motifs	Size	Chromosome	Motif position	Forward primer	tm	Reverse primer	tm	PCR Size
ClSSR00001	(ATA)8	24	Chr1	2261..2284	CAGTTTTGCATCTCAGCCAA	59.99	GTATGTGCCGTGACAGGATG	59.99	252
ClSSR00002	(TAGAACT)3	21	Chr1	17035..17055	CAAACCCCCAACTCAACTGT	59.86	CAATCAAGTCCAGGGAGGAA	60.04	277
ClSSR00003	(TCT)44	132	Chr1	17299..17430	CTGCCTTATTTCTCCCTCCC	60.03	GTGATGGGGAATTGCAGAGT	59.93	251
ClSSR00004	(GTTGCCC)3	21	Chr1	22382..22402	TCAATTCCAAGTCCGTGTGA	60.09	AAAGAGTTGCGTTGGTGAGG	60.29	157
ClSSR00005	(TTAT)5	20	Chr1	24352..24371	CAGGGTCCACATAAAAGCGT	59.99	CATTTGCAAGGAATTGGAAGA	60.06	161
ClSSR00006	(AAATA)4	20	Chr1	25883..25902	GGAGGGTGACAAGTGAATACAG	58.58	TCATTTCACCCTGTTTCGAG	58.69	300
ClSSR00007	(AATCT)4	20	Chr1	34603..34622	TGCATTGGGAGAAGGAAATC	60.01	TATTCAAATGCACAGGGCAA	60.07	227
ClSSR00008	(CCAAT)4	20	Chr1	40053..40072	CAACGAACAGCCAAGAATCA	59.84	ATTCCAAAGATGGATGTGCC	59.76	263
ClSSR00009	(TTC)12	36	Chr1	40822..40857	TGAGTCACATCCATTTCGGA	60.05	ACTGACCTGCGAGGAAGAGA	60.14	161
ClSSR00010	(TCCAAC)4	24	Chr1	41339..41362	TGCCGGAGCTCTATCTGTTT	59.98	AAAACGGAACGCAAGTGAAC	60.15	284
ClSSR00011	(TTGCT)4	20	Chr1	46404..46423	GCCATTCCTGTGTTGACGTA	59.57	CGCACAAACAGGGGATTAGT	59.99	158
ClSSR00012	(TTGGAGG)4	28	Chr1	57192..57219	TATCCTGGTCAGAGCCAACC	60.07	AATGGCGAAGAACATGGAAG	60.07	288
ClSSR00013	(TTTTTAT)3	21	Chr1	61923..61943	TGCAAAACCCTTGAGACAAA	59.29	CCATTTACTCCTTGCGTTAGA	57.1	220
ClSSR00014	(TA)10	20	Chr1	70700..70719	ACGGCTCAGATTTCAAAGGA	59.81	CAAGGAGTTAAATTCACTTTTGGC	60.37	258
ClSSR00015	(TTAT)5	20	Chr1	75282..75301	CTGCAACTCTGCATCCCATA	59.82	TCCTAGAGGTGGGAGGAGGT	60.07	267
ClSSR00016	(TTTTTAT)3	21	Chr1	76032..76052	CAAAGGGCATGGATAGGAGA	60.03	CAAAATCGGTAAGAACCACCA	59.85	196
ClSSR00017	(ATT)12	36	Chr1	82669..82704	TTGGTGGCACACTTATCCAA	59.96	GTGGTCCCATTGCCACTACT	59.85	296
ClSSR00018	(TGGAAG)4	24	Chr1	82982..83005	GGCAAAAATGAATGGGTTTG	60.17	AATGCCCAACAGGTCAGAAA	60.5	217
ClSSR00019	(TGA)12	36	Chr1	83990..84025	CCAAAATCCACCACCTGAAT	59.65	GTGGAGGGTATGGGGATCTT	60.01	191
ClSSR00020	(AGAAA)5	25	Chr1	84942..84966	ATGGGGAGCAGAGACAAAGA	59.8	GCTCATTGGCCACAGGTAAT	59.96	289
ClSSR00021	(AT)9	18	Chr1	93697..93714	CAATCACAACACAAACACCACA	60.36	TTGACAGCCAACAAAAGGTG	59.73	299
ClSSR00022	(ATA)8	24	Chr1	96399..96422	CAACCAGCTCACCAATAGCA	59.86	ACCAAAAGCACCCACAAAAA	60.38	198
ClSSR00023	(AT)14	28	Chr1	105194..105221	GCGGGACATTTCATTTGTCT	59.94	TTTGCCTCCAAAAATGTTCT	57.34	299
ClSSR00024	(ATTT)5	20	Chr1	107642..107661	AAATTGACGGTGGTCCAATC	59.65	CCCAATCAATCAACCATTCC	59.99	240
ClSSR00025	(TAA)8	24	Chr1	109494..109517	TCGACCAAACAAGCCTTACC	60.11	TTGCTTTTATTGAGCCTTCTTC	57.85	248
ClSSR00026	(AAT)10	30	Chr1	110007..110036	CACCATCAAACATCTGTGCC	59.97	GCAAATTAGCTAAAAAGTGTGGC	59.39	288
ClSSR00027	(ATT)10	30	Chr1	111654..111683	GGCAACAAAATGTATGGCGT	60.76	CCCTTTGTGGGATATGGTTC	59.1	262
ClSSR00028	(TTTTTGT)3	21	Chr1	114844..114864	TGGGAATACTGTACTGTGGGTG	59.77	GCGAAACGAGATTCCAAGAC	59.82	207
ClSSR00029	(GA)14	28	Chr1	114893..114920	AAAGAAAACGAAAAACGCGA	59.87	GCGAAACGAGATTCCAAGAC	59.82	141
ClSSR00030	(TTGTGAT)5	35	Chr1	115120..115154	GTCTTGGAATCTCGTTTCGC	59.82	AGGAGCAGTGCAAGAAAGGA	60.13	285
ClSSR00031	(TTA)7(ATTA)5*	37	Chr1	122505..122541	CAATTTTTGGGGTTTTCCCT	60.03	GAGAGGCTTTGGATGAAATGA	59.26	218
ClSSR00032	(TA)11	22	Chr1	123088..123109	AATTGGATCCCCTCACCTTC	60.13	TGGTCTAGATTGCACCCATACA	60.39	282
ClSSR00033	(TC)80	160	Chr1	136481..136640	GCTCTTGATCCCTTATGCTCC	60.19	AAAAGCCAAGCAAGCAAAAA	60	300
ClSSR00034	(TGCTTAA)3	21	Chr1	143965..143985	GCCATCTTTGTTTTGGTTCC	59.41	ATGCGATTCCCTTGATTGTT	59.39	270
ClSSR00035	(TGCCAAA)3	21	Chr1	148219..148239	CAAACACTCCTTTTCCACGG	60.52	CATCGGCTATCAAATCAAGG	58.19	253
ClSSR00036	(AT)10	20	Chr1	149627..149646	GATTCATTTTTCCCAACCCA	59.6	TGCGATCCAAAAGAGTTCAA	59.4	259
ClSSR00037	(CT)17a(TC)11	57	Chr1	154067..154123	TTTTGGAGGCATATTCAGGG	59.89	AAATCCACAGCCGAGAGAGA	59.95	227
ClSSR00038	(CT)13	26	Chr1	155427..155452	GCTTCTGGCCCTATTAGCCT	59.84	AGGTCCAACAGACAAAACGG	60.01	232
ClSSR00039	(TTA)9	27	Chr1	158576..158602	TCAATCATGGTGTTTATGGGA	58.68	TGCGTGTACACAAATGCAAA	59.76	213
ClSSR00040	(TAT)25	75	Chr1	171083..171157	GTAAGGGAGCTTTTGGGGAC	59.94	GACTCCCGTATTTTGGGGTT	60.05	253
ClSSR00041	(CT)17	34	Chr1	172073..172106	ACCAGAGGCTTTGAGAACGA	59.99	TTGCACACTTTGCATTAGCC	59.88	280
ClSSR00042	(TTC)11	33	Chr1	180879..180911	CCGACCTTCTTGTGTTGGTT	60.01	GTTAACCTCGATGAAGGGCA	60.07	186
ClSSR00043	(AAT)7	21	Chr1	194136..194156	AAGGCCTTTCTCACAGCAAA	59.99	CCTAGAGGGAGGGAAGCAGT	59.83	283
ClSSR00044	(ATTA)5	20	Chr1	197232..197251	GGGTCGAGTTGGTCTAGCTG	59.87	CCCAATTCGATTTGATGCTT	59.9	227
ClSSR00045	(ACA)7	21	Chr1	197477..197497	ATTTGACCTTGGACTGCTGC	60.26	TGCATATTGTTCGGGTGAAA	59.93	206
ClSSR00046	(AT)11	22	Chr1	204669..204690	TCAACAGTAGTTGTGTCTCCCA	58.27	TTCCCAGAAGTTTTGCTTCAA	59.85	253
ClSSR00047	(ATA)11	33	Chr1	206409..206441	CCCATTTGTTTGCCTCATTC	60.31	CTGATTGCATTACACCGAACA	59.6	270
ClSSR00048	(TA)9	18	Chr1	241891..241908	GCGTTCAAAAATTCATGGGT	59.81	GAGAGTTCCTTTGTTTTGCTGAA	59.92	300
ClSSR00049	(AAAT)5	20	Chr1	242121..242140	CAGCAAAACAAAGGAACTCTCA	59.53	GCTAATTGCGAGCATTCTTCT	58.76	190
ClSSR00050	(TTG)9	27	Chr1	253925..253951	CACAATTCGGCCTTTTCAGT	60.11	TATAGGGTCAGGCAGGCAGT	59.72	264
ClSSR00051	(TTCTTTT)3	21	Chr1	259598..259618	TTAGCCTGGAAATATCAGCCA	59.69	TTGGGTCCTTCTTTGGAATG	59.9	234
ClSSR00052	(ATTTAT)4	24	Chr1	263408..263431	CTTGTTTTGTGAAGTGGGCA	59.73	TGGACCCAATATGAAAAGGG	59.62	188
ClSSR00053	(CT)9	18	Chr1	269546..269563	GGATCTGGAAAAGGATGGGT	60.13	CCTTTTCTGGCCATTTTCCT	60.42	240
ClSSR00054	(GAA)13	39	Chr1	271582..271620	GGAAGGTTTGCCAAGACTGA	60.23	AACATGAACATTACAGAGCAGCA	59.83	249
ClSSR00055	(TCCCTT)5	30	Chr1	283397..283426	CACTTGCTTTTCAACACGGA	59.88	GAAGGGATGAGAGTGTGGGA	60.05	298
ClSSR00056	(TA)9	18	Chr1	299625..299642	GCCAACGTTTTGTAAACCTAAA	58.29	GCTCCAAAGAATAAATACCCCC	60.04	267
ClSSR00057	(AG)9	18	Chr1	300967..300984	TATATTCCCCAAATCCCCGT	60.22	AAAGCATCGAGAGAGACGGA	60.1	280
ClSSR00058	(AAT)8	24	Chr1	333754..333777	GTGATTTTTGCAATTTGCCC	60.31	AAGTTCAAGAACCCGCAAAA	59.72	297
ClSSR00059	(CT)19	38	Chr1	339944..339981	CGATTAGGGTGGACACCAGT	59.84	CTGCATGAATAGGTTCGGGT	59.96	286
ClSSR00060	(AT)10ac(AT)9	40	Chr1	351467..351506	AACGAAGGCATCACCTTCAC	60.12	TGGGTATCGCAAAGTCATCA	60.07	166
ClSSR00061	(GAAGAGAA)3	24	Chr1	394728..394751	GAGCTCTCCAAATTGCTTGG	59.96	TGTGTCACATTGAGGAGGGA	60.09	284
ClSSR00062	(TTA)10	30	Chr1	397303..397332	AGGCGACATACCAACTGGAG	60.13	GTGTTGGCCTAATGTGGGTT	59.72	226
ClSSR00063	(ATT)10	30	Chr1	424556..424585	TCAAAGACAAGACTCCATTGTTTC	59.67	GGCTCATTTGATTGGTTCGT	59.94	287
ClSSR00064	(TTTTTC)4	24	Chr1	439711..439734	CCTTTTTAGCCTTGAAGTTCACTAA	59.44	TTTCGTGGAAGAGAGAAGAGAAA	59.64	300
ClSSR00065	(AT)12	24	Chr1	451623..451646	GCAATGGAGCAAGACAGTGA	59.99	ATCCCGCACATAAAACCAGA	60.33	262
ClSSR00066	(TTATT)4	20	Chr1	457162..457181	GGTTGCCATCTCCTTGGTTA	59.93	TCCTCTTCTTGAGCGGAAAA	60.07	197
ClSSR00067	(TA)9	18	Chr1	458847..458864	GTGTGAGGAAAGAGGAAGCG	59.99	CCAAAAACTTGTGAATGGAAG	57.27	148
ClSSR00068	(TA)13	26	Chr1	460230..460255	AACTCCTAAAAACTCCCCTTCC	59.05	GGAAACTGCCAATTTTTCCA	59.92	300
ClSSR00069	(AT)13	26	Chr1	461625..461650	CAAAACAACCCTCGTGGACT	60.01	TGGCGAAAAGTTTGTATATGCT	58.83	298
ClSSR00070	(AAT)13	39	Chr1	472970..473008	TCCCACGAATTTCTTTGACA	59.1	AAAAGGACATCATCGGAACTT	57.65	182
ClSSR00071	(AAAAAAC)3	21	Chr1	480638..480658	CACATTGACGGTTCTTGCAG	60.3	GCTCGCTGCAATTTCTTCTC	60.24	270
ClSSR00072	(TTTTCT)4	24	Chr1	500858..500881	GCCAAAAAGAAAAGCCATCA	60.19	CTGTAATGCCATCCAGACCA	59.52	254
ClSSR00073	(GA)19	38	Chr1	505646..505683	TTTCGCTGCCATCAATACAG	59.83	AATCAATTTCGTCCTCTGGG	58.98	267
ClSSR00074	(TTA)8	24	Chr1	507543..507566	TCAAATGGTATTTTGCCGGT	60.19	TCAAGGTCCACACGTGAAAT	58.98	138
ClSSR00075	(AGGGAG)5	30	Chr1	511243..511272	AAACTCCATGCTGGTGGAAC	59.97	ATTCAATTCATCCCCACCAA	59.99	154
ClSSR00076	(AAT)9	27	Chr1	515813..515839	CCCACCATTTGGCTCTTTTA	59.93	TCCCTCTCCTTCTCGCTACA	60.09	166
ClSSR00077	(AAG)10	30	Chr1	518137..518166	TTAGCCCGCTCGTAGCTTAG	59.78	AAAAGAGGCAGGAGGAGCAT	60.35	282
ClSSR00078	(GAA)7	21	Chr1	519370..519390	CCCTAGTGCGTGAATGGTTT	59.99	TATAGTCACGGCCATCAACG	59.57	142
ClSSR00079	(ATAA)6	24	Chr1	523479..523502	TGTAGGGAAGGAAGGAATGC	59.13	GGGCATACGAGGAGTTTTCA	60.07	287
ClSSR00080	(TTTTC)4	20	Chr1	529182..529201	AGATGAGCCTTTACCATTGGA	58.66	CCAAACAAATGAACCCTCGT	59.83	298
ClSSR00081	(CTT)9	27	Chr1	531858..531884	ATATCCTTTCCCCATCGCAG	61.17	CTCTTGGAAGGTGGCATTGT	60.11	285
ClSSR00082	(TC)17	34	Chr1	532667..532700	GAAGTTGTTGTTCCATGGTGG	60.26	TCAACAATTTCACCAGATCCA	58.96	292
ClSSR00083	(TC)15	30	Chr1	533795..533824	TGGACCTCAACATTCCATGA	59.89	GAAACTCAAACATTACCCGCTT	59.54	228
ClSSR00084	(AT)14	28	Chr1	538158..538185	TTGTCGGATCAATGTTTGTCA	59.96	TTGTAGTTTGGGTTGCACCT	58.13	169
ClSSR00085	(AT)9	18	Chr1	562004..562021	TGAAGATTCAACGGCCCTAA	60.58	GGTAGCCAACCAAAAACACAA	59.89	281
ClSSR00086	(TTA)16	48	Chr1	566123..566170	CTTCCCTTTGTTGCCCTTTA	59.2	TAAATCCAAACGACCCTTGC	59.94	298
ClSSR00087	(TTGATT)4	24	Chr1	579885..579908	TTGGACCATGGGGAACATAC	60.44	TGAACGCAATCAACCATTTT	59.02	252
ClSSR00088	(TC)16	32	Chr1	586872..586903	TTGAGATGTCCCAACGATCA	60.05	TTCAGTGAGGTGGAGGGAAT	59.51	237
ClSSR00089	(ATA)7	21	Chr1	588095..588115	CGGAGGGATGAGGAAATGAT	61.18	TGTTGTTGGAAGGATTGTGC	59.55	162
ClSSR00090	(AT)11	22	Chr1	594496..594517	CGGCCAGAAAAAGAATTTGA	60.18	TGGCAAAGCAAAAGCAAATA	59.47	265
ClSSR00091	(TA)10	20	Chr1	595728..595747	GGTACCCTAATGCATTGGAAAAT	60.31	CAAGGACCCTTGCAACTCAT	60.11	161
ClSSR00092	(TC)9	18	Chr1	598842..598859	AGGCAACATCCAACAAGACC	59.97	GGGAGAAAAATGGTGGGTTT	60.03	268
ClSSR00093	(TA)10	20	Chr1	598876..598895	AGGCAACATCCAACAAGACC	59.97	GGGAGAAAAATGGTGGGTTT	60.03	268
ClSSR00094	(GAA)7	21	Chr1	599015..599035	AAACCCACCATTTTTCTCCC	60.03	TGAGGTCTCTGTTCTGGGCT	59.99	200
ClSSR00095	(AAT)8	24	Chr1	600535..600558	AACCTCACAAGAAAGGGCAA	59.71	CCTCTCAAAACCCCCATTTT	60.16	295
ClSSR00096	(GAA)11	33	Chr1	600701..600733	AACCTCACAAGAAAGGGCAA	59.71	AACCTCTCAAAACCCCCATT	59.67	297
ClSSR00097	(ATT)7	21	Chr1	601462..601482	CGAGAGGAGAACAAAGCAGC	60.28	TATCCAGTTTGGCTTCCCTG	60.07	247
ClSSR00098	(TAA)20	60	Chr1	624460..624519	CTCCACACCCTTTTGAGCTG	60.82	GTGGGCTTGGCGTAAATATG	60.34	280
ClSSR00099	(ATT)7	21	Chr1	628792..628812	TGTCCATGTTGTTGTTGGCT	60.01	GACAAAATTGAAGAATGGCTCA	59.21	232
ClSSR00100	(TTTTA)4	20	Chr1	633842..633861	TGGCAATGGAAAACTTCAGA	59.25	ACCAAAGAAAAACAACCGCA	60.51	156
ClSSR00101	(TAT)10	30	Chr1	635613..635642	TGTCAAATCTCTCCAAACCTCTC	59.74	CAAAAGGTTTTTGGGAGTCCT	59.49	202
ClSSR00102	(TC)12	24	Chr1	638338..638361	TGGAAGTCCACTACCATCCA	58.93	GTGGGGGTGGTAATTGGTAA	59.41	270
ClSSR00103	(TA)10	20	Chr1	639692..639711	CTCGCATAATCCAACCAACC	60.33	TGTTTTGCACTTTCTTCCACA	59.35	299
ClSSR00104	(AAAATA)4	24	Chr1	644239..644262	CTCAAGGTGGCAAAAACAGT	57.86	GCCTACCTCAAAATGGTGGA	59.93	201
ClSSR00105	(AGA)7	21	Chr1	648192..648212	AGGCGACCTGCTGTTTTAGA	60.02	AGAGTATCAATTGCGGGGTG	59.96	294
ClSSR00106	(AG)13	26	Chr1	655792..655817	TCCTCCAAACTCATCATTACCC	60.19	AGGCAAAGAAAGATGAGCCA	59.96	258
ClSSR00107	(TTA)7	21	Chr1	658905..658925	CAAAGCAACATTTTCTAGATCATCC	60.36	ACTTTTATCTAGACCGTGATAGACTTC	57.05	248
ClSSR00108	(TTA)10	30	Chr1	664680..664709	AATGTGGGGATGTTTGAATTG	59.54	AAAATTCCTCTTTGTTGCCA	57.34	271
ClSSR00109	(TA)9	18	Chr1	675692..675709	TTGTTGGAAGATTGCTGAAAGA	59.86	GCCTTCAAGTGAAGCCTTTG	59.99	177
ClSSR00110	(AAG)7	21	Chr1	678646..678666	CAATTGTCGAACAAAAACCCA	60.75	CAAAACCCACAAAAAGCCAT	59.84	181
ClSSR00111	(TA)27	54	Chr1	683243..683296	TTAAAGGCACATGGCAAACA	60.11	TGATCAAGGTGTGTGCAAAA	58.68	170
ClSSR00112	(AT)11	22	Chr1	688912..688933	TGAGTTGGAGGGAGAGGGTA	59.65	TGAGGATCTTTATGGACGCC	60.04	293
ClSSR00113	(AT)12	24	Chr1	699202..699225	GAACTCCCACAAGGGAGACA	60.09	CATTGACCACGTGACAAGAA	58.08	257
ClSSR00114	(AAT)13	39	Chr1	706708..706746	GTGTGTTATTGGCCTTGGGT	59.72	TTTCGTCCTAATTTCCATTCG	59.06	150
ClSSR00115	(AG)10	20	Chr1	711212..711231	TGTGAATTTGGGAATGGAAA	58.79	CCACCCAACCTCATCTTCTC	59.51	291
ClSSR00116	(AT)9	18	Chr1	713698..713715	TGTCATCCTTGGTAGTGGAGG	59.97	TGCATAATGGCCAACAGAAA	60.07	171
ClSSR00117	(TTATT)4	20	Chr1	719384..719403	AGGGATCCCCAAGAAAAGAA	59.87	TTGGGTGTAGCCTTCATGACT	59.61	293
ClSSR00118	(AAT)11	33	Chr1	729831..729863	AAATACAATTTTCCCCTCCTAGAAC	59.27	TGGTCGTTACTTGTCACATCG	59.62	168
ClSSR00119	(TA)13	26	Chr1	734089..734114	AAGATTTATGCTGAGGAGAGTTCA	58.61	TGTTTGCGTCTACATGGTCTC	58.79	199
ClSSR00120	(AATA)5	20	Chr1	737352..737371	CCTTGGACAATGGTGTTTCA	59.39	CCACAACCAACACCCTTTTT	59.73	265
ClSSR00121	(ATTTT)4ctcctcac(ATTTT)4	48	Chr1	757178..757225	TAAGGCGCCAGACTCAAGTT	60.02	AATGGGGATTTTCTTTTTGC	58.04	165
ClSSR00122	(AAAAGA)4	24	Chr1	779492..779515	ATCAAATGGCCATCTTCCCT	60.66	ATCGGCTCATCCCTTTTTCT	60.04	238
ClSSR00123	(TTTTTCTT)3	24	Chr1	786560..786583	ATTGGAGGAAGAAGGAGGGA	60.01	GTCTGATGGGGTTGCTTTGT	59.97	269
ClSSR00124	(ATA)10	30	Chr1	807651..807680	TCACGAGACTTTTATTTTGGCA	59.76	TTTGTACGCGTTTACCCTTTTT	59.94	208
ClSSR00125	(ATTTTATT)3	24	Chr1	839366..839389	ATGAGAAGCAGGAAGAGCGA	60.24	CCGCTTTATGGAATTGGTTC	59.41	272
ClSSR00126	(AAC)7	21	Chr1	843224..843244	TAGACCCCACCATCAAAAGC	59.93	GAGGCGTTTCGTTTGAGAAC	59.86	231
ClSSR00127	(AT)9	18	Chr1	846201..846218	GGTGTGGGCAAAATAAGTGG	60.23	TGGGTGATTGGGTGAATTGT	61.03	235
ClSSR00128	(ATA)7	21	Chr1	848892..848912	TTGAGTTCATCCCCTCTTCA	58.2	ATTTTTCCCATGCTAATGCG	59.93	298
ClSSR00129	(AAATA)5	25	Chr1	850668..850692	TGCCTTGAGAAAGGAAAGGA	59.93	GATTGCATGTGGGAAAGGTT	59.8	281
ClSSR00130	(AAAT)5	20	Chr1	851706..851725	AAAGAGGGGGAAGAAAGCAA	60.18	ATGATTTGGTTTGGCAGAGC	60.08	110
ClSSR00131	(GAAAAAAA)3	24	Chr1	861599..861622	TTTCTCACTTTACGAGGCGAA	60	GTCACACCTGCTTTTGGGTT	60.01	123
ClSSR00132	(AGAAGAG)3	21	Chr1	877091..877111	TAAGGCATAGAGTCGGTGGG	60.09	TTTGCCTGTTTCCTTTGCTT	59.86	230
ClSSR00133	(TA)10	20	Chr1	878193..878212	TCCGAGTAGAATTCCTATGAAACA	59.18	TTCCAAACACACCCTTAACCTT	59.78	198
ClSSR00134	(AAAAATA)3	21	Chr1	881460..881480	TGGTCACATTTAAGTTGTACTTGGA	59.86	GCAAACGTGAACCTTTTCTACTG	60.21	293
ClSSR00135	(TA)11	22	Chr1	885899..885920	TTGTTTACCTCCTCCGAATACAA	59.89	TTTTTCAAATGTTCGCATGG	59.54	171
ClSSR00136	(TTTTCTT)3	21	Chr1	890749..890769	GAGATGGAGGGTAGATGCCA	60.03	AAGGGTTGGGTTGGTTTAATG	59.97	215
ClSSR00137	(AAATA)4	20	Chr1	891865..891884	TCTTCAAAGGTTGGGTTCAAA	59.57	TGGATTATCATTCAAGACCCG	59.77	248
ClSSR00138	(TC)9	18	Chr1	896317..896334	CCCATCACGTGCTCCTTATT	59.96	TGGACATTCAAGATCTTTCGG	60.06	291
ClSSR00139	(TTC)7	21	Chr1	900833..900853	GCTGTTGCGATGAGGATGAT	61.19	TTGGGAAACTAAAAAGAAGCCA	60.1	292
ClSSR00140	(AT)13	26	Chr1	900985..901010	GCTGTTGCGATGAGGATGAT	61.19	TTGGGAAACTAAAAAGAAGCCA	60.1	292
ClSSR00141	(TC)14	28	Chr1	901031..901058	GCTGTTGCGATGAGGATGAT	61.19	TTGGGAAACTAAAAAGAAGCCA	60.1	292
ClSSR00142	(ATT)8	24	Chr1	904267..904290	GGAAGTTGCAGCTTTAAGAAAGA	59.24	CCATTTCACAAGGAAGAGGG	59.52	152
ClSSR00143	(AT)9	18	Chr1	908618..908635	GAACAGCCACACATGTTGAGA	59.74	TGATTTTCCTTCGCAATCAA	59.23	294
ClSSR00144	(AG)20	40	Chr1	927228..927267	CCAACTTCATCCTCCACGTT	59.97	TTACGTGTGTGTGTGCGAGA	59.94	290
ClSSR00145	(TA)9	18	Chr1	929954..929971	CGAGCTATACAAAATAGTCCCTTT	57.32	TCAGCGTATATTCTTGTACATCCTA	57.22	260
ClSSR00146	(ATT)7	21	Chr1	941935..941955	CCAAAATAGGGGTTGCCTTT	60.18	TGTCATATGATCGTGGTTCAA	57.39	187
ClSSR00147	(TTCTT)5	25	Chr1	944494..944518	GCCAAAAAGGCATTTGTTCT	59.21	AAAGCCCTTCTTCTAAACCCA	59.25	296
ClSSR00148	(AAT)9	27	Chr1	945034..945060	TCCTCCCCTTTTCTTGGACT	60.04	TTCATTCACCATTGGGAAAA	58.79	271
ClSSR00149	(TTTTC)5	25	Chr1	951736..951760	ACACCGATAAGTGTCCAGGC	60	CCATGGCCTAGATTGGTGAT	59.77	267
ClSSR00150	(TC)12	24	Chr1	987654..987677	CCTTCATCAGCTGGTGGTTT	60.11	TGGGAAAAGCGTTTACTTCA	58.41	269
ClSSR00151	(TTTTATT)3	21	Chr1	1009879..1009899	AAATGAACGATTTCATCCGC	59.91	TGGGGACACACAAGAAGAGT	58.11	243
ClSSR00152	(AAAGGGC)3	21	Chr1	1010303..1010323	TACTCATAGAGCCCATGCCC	60.06	GAGGGAATAGGAGCATGCAA	60.18	189
ClSSR00153	(AT)9	18	Chr1	1011588..1011605	CCGAGGACAAATATTCAGCA	58.72	AATTTCCCAGCAGCCAAGTA	59.71	268
ClSSR00154	(TAT)7	21	Chr1	1013450..1013470	GAGTGTTTGTGGAGTTTGTTGC	59.69	CGCAATCTACCTCAAATAGACGA	60.62	165
ClSSR00155	(AT)9	18	Chr1	1015973..1015990	CCAAGTCCAAGGTGTCGTTT	60.01	GTTAAAAATGCACGACCCAA	58.53	240
ClSSR00156	(ATTTA)4	20	Chr1	1016497..1016516	TCGACAATCCTCTCATGTGG	59.63	GGTGTTGTCCCCTTCAAAGT	58.89	257
ClSSR00157	(TA)11	22	Chr1	1022242..1022263	CCACCACCAATGATATGGTCT	59.54	TGGGACATCTGCAAAGATTG	59.65	260
ClSSR00158	(AG)9	18	Chr1	1023362..1023379	CGTCCACACACAACTCCAAC	60.05	AAGAGGTTCAATCCCTCATCTC	58.67	186
ClSSR00159	(AAAT)13	52	Chr1	1027386..1027437	ACATTTCCCACCAGAGAGGC	61.43	AGGGGCAGTGTTTTTGTGTC	60.01	214
ClSSR00160	(ATTTTTT)3	21	Chr1	1031123..1031143	CGGCCAAGAAAATTCCTTCT	60.55	ATGTAATGAAAGTGCCCCCA	60.19	186
ClSSR00161	(CT)14	28	Chr1	1036692..1036719	GCTCCTACATGCACCAAACA	59.72	TTGATGAGAAATACGTGGAGAA	57.37	228
ClSSR00162	(AT)11	22	Chr1	1037983..1038004	TTAGAAAGGGAAAATGGGGG	60.12	GTGTGTGAAGGGAAGGGAAA	59.94	139
ClSSR00163	(AT)12	24	Chr1	1038845..1038868	GATTCCGTGCTTGGTCATTT	59.94	GGGTGTCCATGGAAATATTGA	59.5	262
ClSSR00164	(AT)13	26	Chr1	1044928..1044953	GCACATTGAATTCAGTAAGAGCA	59.42	GTTGCAGAGCTCCATCAACA	59.99	216
ClSSR00165	(TAT)24	72	Chr1	1047841..1047912	TGACTTATTTGGTTGGAATCCTC	59.36	AAACTCTCAACCGCTCCAAA	59.85	278
ClSSR00166	(AATAA)4	20	Chr1	1050702..1050721	ATGACGACAAGTTCCCAAGG	59.97	CCTTTTTGTGGGAATTCTGG	59.4	264
ClSSR00167	(ATT)9	27	Chr1	1051477..1051503	TCCTCCTTACCCTAAACGTCTG	59.65	GCCAATTTAGAGATTACAACTTCCA	59.92	285
ClSSR00168	(AATCAA)5	30	Chr1	1057926..1057955	ATCTTGGAAAGGGGCAGTTT	59.94	TTCTCTTTTTCGTGGCGTCT	59.99	200
ClSSR00169	(TAAA)6	24	Chr1	1072456..1072479	GAAAAGGGGCCCTAGCTGTA	60.57	TAAATTTGGAACAGCCCACC	59.8	260
ClSSR00170	(TCA)7	21	Chr1	1074423..1074443	ATCTTCAAAGGCTGGGGACT	60.07	TGGCTTTGGCATGTTATTGA	60.07	280
ClSSR00171	(TTCTT)4	20	Chr1	1081384..1081403	TCAACTCACAAGAACTCAATCCTC	59.79	GAGGGGTAAAATCAATAGAGGG	58.04	251
ClSSR00172	(TTC)8	24	Chr1	1084433..1084456	TCACAATGGCAAAAGCAAAA	60.23	CCTCCCTTGCCATCACTCTA	60.21	261
ClSSR00173	(AGGA)7	28	Chr1	1086195..1086222	TCCAACTCAACTTTTGATACCC	58.1	CCCATTTTCAAATCCCCTTT	59.99	229
ClSSR00174	(AAT)7	21	Chr1	1086322..1086342	CAGGAAGGAAGGAAGGAAGG	60.18	CCCATTTTCAAATCCCCTTT	59.99	195
ClSSR00175	(TTTTA)4	20	Chr1	1087677..1087696	TAGCAGGGAGCATCGAGATT	59.94	AGAGGGAGTGATTTCCAACG	59.14	235
ClSSR00176	(AT)12	24	Chr1	1089894..1089917	CATTGCGTCCTCCTTGTCTT	60.25	TTGGTGAGCTTCATTTTCTCA	58.49	264
ClSSR00177	(ATT)9	27	Chr1	1100166..1100192	GCCAAATCCGAAAAACAAAA	59.92	AAAGAGCTTCCACACCTGAA	57.51	295
ClSSR00178	(TAAA)5	20	Chr1	1105157..1105176	GCGGTCAAACTTCTAATTTGCT	59.8	CGTGCGCAAAGTTGTTAGAA	60.05	270
ClSSR00179	(AAT)8	24	Chr1	1106531..1106554	TGTCTCTAAGCGTCTAAATCAACTT	57.97	TTTGCCTCGCTAAATTATTGG	59.25	268
ClSSR00180	(TAA)7	21	Chr1	1107299..1107319	CCTCCATTTTCCTCTCTCCC	60.01	CCGTTTTAAATCTTTCCGTCA	59.11	252
ClSSR00181	(AAT)7	21	Chr1	1112101..1112121	CGATATCGACATAATGGATGAA	57.49	CGGCTAATGCTGATAGACAGT	57.17	202
ClSSR00182	(AT)12	24	Chr1	1113408..1113431	CGATCCATGCGATAGACTGT	58.7	CATCAGCCTTAAAACCAACGA	60.12	234
ClSSR00183	(AT)10	20	Chr1	1132769..1132788	AAAGTTTGGGATGTTTTCTCCA	59.85	AGAAATGACGGCAAAGATCAA	59.7	290
ClSSR00184	(ATT)8	24	Chr1	1145595..1145618	TGCATTGATGTTCATGGCTT	60.08	AAGTTCGACCTCTCCTTCCC	59.68	174
ClSSR00185	(AT)9	18	Chr1	1150555..1150572	GCGATTCTTGGTCCTACTCTCT	59.01	TGGCAAGTGTGTTGTGATTTT	59.09	298
ClSSR00186	(AGAA)7	28	Chr1	1152272..1152299	AAAGGGGGAAAATGTGGAAC	60.03	CACCGCGTTTGTATTTTTCA	59.6	285
ClSSR00187	(CCT)7	21	Chr1	1158719..1158739	TATTCGATCTCTTTGCCGCT	59.94	CTTGACGGAGGGAGTAGCTG	60.01	119
ClSSR00188	(ATTT)6	24	Chr1	1163162..1163185	TTGGATTTCTTGGCAGATCC	60.01	GCGGTTTAAACGGATTAGGG	60.66	175
ClSSR00189	(GAAAG)4	20	Chr1	1171875..1171894	TGACAGTTTTGCACTGTTGATG	59.81	AACAATTTTCCTTTCCCGTG	58.92	280
ClSSR00190	(CCCAA)4	20	Chr1	1177576..1177595	TATCGCTGACTCGCTGTCAC	60.17	CCCCTCTATGCTAGGGGTGTA	60.34	290
ClSSR00191	(AAT)12	36	Chr1	1185378..1185413	AGAGGAGTCCAAAGGTGCAA	59.84	CACTTGGTTCTGCATTGAGG	59.29	287
ClSSR00192	(TTTTTTA)3	21	Chr1	1212603..1212623	TGCAACTCCCTTCTTTTCTCA	59.98	AAAAGCTAGCCCATGATCCA	59.67	191
ClSSR00193	(AT)10	20	Chr1	1240886..1240905	ATGGTGAACTGTGGGCTTTT	59.45	TCATGCACCAATTTTCAAGC	59.67	248
ClSSR00194	(AT)9	18	Chr1	1246978..1246995	CCATGGCTATGTCGAGTCCT	60.1	CCGTTACTACTCACTCACATACATTC	58.3	264
ClSSR00195	(AAT)12	36	Chr1	1265958..1265993	TCTAAGTTCATGCTGCCCCT	59.84	TTCCTGTGTGTGAGAAGGAAAA	59.75	189
ClSSR00196	(TTTTTTG)3	21	Chr1	1268559..1268579	CGGCTCAACTAACACAAACA	57.41	TCCATCCGTCAATTTCTCTTC	59.12	294
ClSSR00197	(TAA)7	21	Chr1	1272909..1272929	CTGACGTGGCCGATTTTTAT	59.96	ATTTCTCAAAAGGCAGTCGC	59.46	243
ClSSR00198	(TTTA)5	20	Chr1	1287466..1287485	TGGTCTCATGACCCTCATTG	59.47	GGTCCAAATTCCAAAACAATC	58.26	287
ClSSR00199	(TTTTTTC)3	21	Chr1	1291169..1291189	CCCTTTTCTTTTGGGGGTAA	60.15	AATTGTCATTCCTCAAGGGG	58.84	153
ClSSR00200	(AT)13	26	Chr1	1293362..1293387	CAAATCAGCCAAGAACTGACC	59.73	TTCTGCTGACCCTTTTTGCT	59.99	134
ClSSR00201	(TTTATTTT)4	32	Chr1	1294085..1294116	GTACACCACCACCCGATTCT	59.7	CTGTGAACGTAATTGGCACG	60.17	278
ClSSR00202	(GA)16	32	Chr1	1296926..1296957	CGAAATGGTAATGGAAAAAGAC	57.69	ATTTGTCGGGTGGATCCTTT	60.56	242
ClSSR00203	(TTA)29	87	Chr1	1302719..1302805	CCAAATGGAAAGTAGATCCAAA	58.11	AAACACCAGACCCAATTTTAAC	57.1	253
ClSSR00204	(TCT)7	21	Chr1	1327768..1327788	TTCCATCAAAATGTTCGCAA	60.05	GCTTCCATTGGGATTCAAAG	59.5	200
ClSSR00205	(AAAT)5	20	Chr1	1336571..1336590	TCCTCAACTTTGCAATGACTGT	59.78	GGACCAATCAAACTTTTGAAGA	58.21	235
ClSSR00206	(AATAAA)6	36	Chr1	1343353..1343388	AGAGATGAGGACACATGGGG	59.92	CAAATCCTCGTTCAGTGGGT	59.97	275
ClSSR00207	(TCTAT)4	20	Chr1	1345333..1345352	CAGCCTTCAAACTGAAAGGG	59.85	CCTATTCGTTAAGTCACATCTTCTCA	60.08	288
ClSSR00208	(AT)10	20	Chr1	1351212..1351231	TTTTTGACCCACAAACAGCA	60.13	TTTGGCATATGGTTTAAAGAGG	58.2	181
ClSSR00209	(TTTA)5(TTA)7*	38	Chr1	1352235..1352272	TGAGACGGTTGTGATTATAGGTG	59.03	TGTTATTTCATCCGATTCGC	58.58	258
ClSSR00210	(AG)11	22	Chr1	1364716..1364737	GGCAAGAAGTTCTAATTTTTCTAGG	58.26	GAGGAGACTTTCATGGCAGC	59.96	294
ClSSR00211	(AACAA)4	20	Chr1	1377451..1377470	GCTCAAATCCCAAATGGAAA	59.88	TGCGTTTATGGTGGATGAAG	59.54	281
ClSSR00212	(ATT)7	21	Chr1	1386274..1386294	CACCAACCAATGGCAAGTTA	59.44	TTCAATGTTGGAGGTTCGATT	59.42	300
ClSSR00213	(AT)9	18	Chr1	1412280..1412297	TCAATGAGGCCTATAAGGAAGA	57.97	GGTGGAAGTGGAAGTGGTGT	59.86	242
ClSSR00214	(AAAGAAA)3	21	Chr1	1427826..1427846	CGTTTATTTACAATAGACCGCCA	60.25	TTTGAAAGGCCAGAGTTTCC	59.29	259
ClSSR00215	(CCA)8	24	Chr1	1436211..1436234	CGGTCTATCAAGGACTTCGC	59.84	TTTCCAAGCGATTACAGGCT	59.85	299
ClSSR00216	(TTTTC)5	25	Chr1	1445118..1445142	TCTGAGGAGACCAATGAGCC	60.35	GAAAGCATCACACGTACGGA	59.72	297
ClSSR00217	(AAG)13	39	Chr1	1448971..1449009	ACAAATGCCAAATGTGCTGA	60.12	GATACTGCTCAATGGCCACA	59.68	248
ClSSR00218	(TTTTATT)3	21	Chr1	1451159..1451179	CATGTGAGGTTGGAGAATTCAA	59.97	GTTTGATATGGCCTTGTTTTCA	58.99	295
ClSSR00219	(GCTTT)4	20	Chr1	1481541..1481560	CGCACTCCAATTGTTGTCAC	60.16	CTGGGGCTCTTCCTCTCTTT	59.95	234
ClSSR00220	(TC)10	20	Chr1	1484652..1484671	TTTGGGCTTTGGTGACTAGG	60.1	CAAACTCTCATTGAGGGGGA	60.04	181
ClSSR00221	(GA)10	20	Chr1	1515856..1515875	AGTTCCAATGCGACCAACTC	60.12	CTTCTCGCCTCACTCTTGCT	59.89	198
ClSSR00222	(ATA)9	27	Chr1	1528237..1528263	GCTCACTATGTGCGCAAGAC	59.63	TCCTTTGTTTGCATAATCCCT	58.57	300
ClSSR00223	(TCTCCTC)3	21	Chr1	1529843..1529863	GGGTGTTTTAGACTGCTGCC	59.74	TCATCGAGCTGCAGAGAGAA	59.97	292
ClSSR00224	(TTGTT)4	20	Chr1	1539973..1539992	ATGAATCGCAAGAGGACTGG	60.22	CAAAGGCGGATTCACAGTTT	60.11	274
ClSSR00225	(TTA)8	24	Chr1	1543658..1543681	TAGGAATGAGCTTTCCCCCT	60.03	TAATCTCCATTGGCTTGGGT	59.39	209
ClSSR00226	(CCCATTT)3	21	Chr1	1550806..1550826	GGCAAGAAAGATCCCAACAA	60.05	AACCAAAAGAAAAACCCAGGA	59.84	244
ClSSR00227	(AG)13	26	Chr1	1562334..1562359	TTCTTCACCTCGGAATCGTC	60.2	CCATCCTTCATTTCCTCGAA	60.01	185
ClSSR00228	(TA)11	22	Chr1	1565747..1565768	TCAAATCCTAACCGGACCAA	60.3	AAATGGTTTGGCTCATTTGC	59.94	221
ClSSR00229	(AT)13	26	Chr1	1570200..1570225	GGACCTTTTGCCTTGAGTTG	59.71	TCATTAGCCTTCACGAACCC	60.07	297
ClSSR00230	(AAAG)5	20	Chr1	1590428..1590447	ATGAGGAGGGGATGGAGTTT	59.75	ATCCCCCTCTCCTTTTCTGA	60.01	191
ClSSR00231	(AT)10	20	Chr1	1607235..1607254	TTTATCTGTCATAGACCGCGA	58.4	AAAAATTGGTTGCGGTTGAA	60.34	229
ClSSR00232	(TGT)7	21	Chr1	1611021..1611041	AAACCCACCAATGATTCCAA	60.03	CCACCTCCTCCCCTTATCTC	59.89	298
ClSSR00233	(CTTTTTT)3	21	Chr1	1611435..1611455	TTCGACTATGAATGCCCCTT	59.53	AATGCTCTAGACGGCTCCAC	59.46	118
ClSSR00234	(GA)10	20	Chr1	1612538..1612557	GGGATTAAATTGTCATTAAGCGG	60.85	ATTCAGTGGGAATCTGCTGC	60.23	106
ClSSR00235	(AT)13	26	Chr1	1622586..1622611	GAGATGAAGTCAATCTCTCACACG	60.31	AGGGACATTTTGGCTCATTG	59.93	214
ClSSR00236	(TTTA)5	20	Chr1	1624602..1624621	ATTTCGGCGATTTGAAGTTG	60.07	TTCAAATGAAGGTAAGGTTTCG	58.3	295
ClSSR00237	(AT)10	20	Chr1	1625230..1625249	GATCCTTTTTGGAAGGACCA	58.96	GGCAACCTGAAAAACCAAGA	60.09	298
ClSSR00238	(TTA)22	66	Chr1	1644102..1644167	GGGTACTGAGTTGAGTTTGGG	58.56	AAGGGAAAAATGTGCAATGG	59.8	268
ClSSR00239	(GT)9	18	Chr1	1649685..1649702	TCTAAGTTTGGCGTATGGGC	60.1	GAAGCCCTAAATAAGCCCCC	61.08	171
ClSSR00240	(TCTCCA)4	24	Chr1	1661610..1661633	AGAATTGGGGGTGATTAGGG	60.01	TTCACTTTCCCACGAGATCC	60.05	158
ClSSR00241	(AAT)7	21	Chr1	1672551..1672571	AATCCCACCCACATGAAAAA	60.03	ATTGGAGGATTTGGCTGTGT	59.41	285
ClSSR00242	(TA)9	18	Chr1	1677456..1677473	GAAACGACGACGTTCCAAGT	60.16	GGTTAATCAAGGTGGGATTCA	58.75	165
ClSSR00243	(AT)13	26	Chr1	1710247..1710272	AATCGCAAAGGTGGAAATTG	59.94	CTGCCAAGGTAACATGCTCA	59.86	199
ClSSR00244	(AATAAAA)3	21	Chr1	1713369..1713389	GCCTACAAGGCTAAACATCCA	59.24	TGATAGCCTTCTGTGCTACCC	59.35	205
ClSSR00245	(TTA)7	21	Chr1	1723467..1723487	AGGATTGAAGATGGCAAGGA	59.63	CCAAGCTTAAGGGCAAACTT	58.51	263
ClSSR00246	(AG)11	22	Chr1	1724784..1724805	TCATTTCCTTCCCTTCCTTTC	59.52	GTGGATGGTTTTTGGATTGG	60.03	143
ClSSR00247	(AT)10	20	Chr1	1727870..1727889	TGATTACTGTAGCAACCAAGTCAA	58.88	AGGCTGAAGCCCATTCATAA	59.67	208
ClSSR00248	(ATTT)6	24	Chr1	1740516..1740539	TGAATCTAAAGAGAGAGAGAGAGCAA	59.5	CAACCCCCAGCTTGCTATTA	60.09	236
ClSSR00249	(AAG)9	27	Chr1	1742755..1742781	TCTTCAGCCACGCTTTACCT	60.02	GAGAACTGCCGGAGAGTCAC	59.99	262
ClSSR00250	(TTTAT)4	20	Chr1	1742982..1743001	GTGACTCTCCGGCAGTTCTC	59.99	ACGTCCAACATCTCACCACA	60	185
ClSSR00251	(TAT)7	21	Chr1	1743108..1743128	GTGGTGAGATGTTGGACGTG	60	AGACAGGATCGTGCTGATAAAG	58.49	120
ClSSR00252	(AT)10	20	Chr1	1753340..1753359	GATTTGGGCTTCCACTGAGA	60.2	TGGTCCTAATTCACACCCTAAA	58.49	152
ClSSR00253	(AAAT)5	20	Chr1	1773716..1773735	TTTGGCGGTTCTACTCATTG	58.77	AGCTCCAAATACGGCATGAA	60.61	235
ClSSR00254	(AAT)7	21	Chr1	1778452..1778472	CGCCTACGAGACATAAATGGA	60.1	TGAAAACAAGTCTTCGCACG	60.03	191
ClSSR00255	(AT)10	20	Chr1	1797213..1797232	TCGACCATCCATGTCAAAAA	59.9	GCAATTCACGTATCCAATAACATC	59.65	291
ClSSR00256	(AAAAAG)8	48	Chr1	1801285..1801332	TCTCCTGAACCCAAAAGCTG	60.37	GTTTTCCTCACGTGCCTTTC	59.72	295
ClSSR00257	(TTC)7	21	Chr1	1801657..1801677	ATGAGAAAGCGAGGCAAAAA	59.96	GCCGCCAAACAGTAATGAAT	59.97	279
ClSSR00258	(TC)18	36	Chr1	1808127..1808162	CCCTCAGTGGCCACACTAAT	59.99	TTGGAAACTGATAGGCCCAC	59.93	207
ClSSR00259	(ATCAATC)3	21	Chr1	1813690..1813710	TCTCCCGAACCGAAACTAAA	59.68	CACTGCGTAGCTTTTGTGGA	60.05	298
ClSSR00260	(TG)9	18	Chr1	1814401..1814418	AGGGGTTATGATTGACTGCG	59.96	TCCCAGCTCATTGTGCTTC	59.93	130
ClSSR00261	(TCTTT)4	20	Chr1	1831555..1831574	GGGTTCATGTGACCCCTACA	60.63	TTTATGCAAGTGAACCCCTCT	58.71	284
ClSSR00262	(GAA)11	33	Chr1	1835274..1835306	AGAAACGGGCTGTTTGAAGA	59.85	AATACGGCTACTTGCGGTTG	60.15	251
ClSSR00263	(AATAA)4	20	Chr1	1835695..1835714	GCGTGGCATAGTAGGAGCAT	60.26	GAGGGCGGTAGTGTGGTTTA	59.99	205
ClSSR00264	(TTTTTTTA)3	24	Chr1	1835948..1835971	TAAACCACACTACCGCCCTC	59.99	TTTTTCCCATTAGGTTGAGCA	59.57	294
ClSSR00265	(TAAAAAA)3	21	Chr1	1838519..1838539	TCGTTGTCTCCCATGAATGT	58.93	CTTCCGCCCCATAACTTTCT	60.44	297
ClSSR00266	(AATAA)4	20	Chr1	1839571..1839590	CGGATTATGCGATTTTTGTCT	59.09	CACATGTCACGAAAAATGCC	59.97	241
ClSSR00267	(AAG)8	24	Chr1	1859679..1859702	GATCCTCCTGCGTGTTTGTT	60.12	TACACAGTACAGTGCCCCCA	60.02	185
ClSSR00268	(AT)12	24	Chr1	1868392..1868415	TCAAAGTTCAAGAGTTGAAACACAC	59.76	TTCAACTGGTAAGTTGGGAGG	59.08	242
ClSSR00269	(TCT)11	33	Chr1	1869259..1869291	TTGTTTGAATAACTGCGGATCT	58.77	CCCAATTTTCTGCCAAACAC	60.34	290
ClSSR00270	(ATTT)10	40	Chr1	1872255..1872294	GGTGAGACTTGGGAGGTGAA	60.09	TGGAGGTGTGAATTTGAAGC	58.7	198
ClSSR00271	(TAT)10	30	Chr1	1872798..1872827	TTCGTTGGCTACACTTCTCG	59.07	CATGAAGCCTCCTCAACCAT	60.07	298
ClSSR00272	(TTTA)5	20	Chr1	1872952..1872971	AGGAGGCTTCATGATGATCG	60.18	AACAAACCACCCAAATTCCA	60.07	280
ClSSR00273	(TCT)48	144	Chr1	1873476..1873619	CTTTGTCCCATGGAATTGCT	59.93	GAAGCACCAAAAGGGTTGTT	59.08	283
ClSSR00274	(AAAATTC)3	21	Chr1	1874189..1874209	AAAGATGTGGAGTTACCCACTAAAA	59.41	GGTTTTGAGTTTCAAATCATGC	58.61	289
ClSSR00275	(AT)12	24	Chr1	1875748..1875771	CATCCTCATCAAAATGACACG	58.99	CACTTATTTTGCGTTTGCAACT	59.36	153
ClSSR00276	(AAATTAAA)3	24	Chr1	1884416..1884439	CCCTTCCCCTACATTGGTTT	60.05	GGTAGATACTCCCAAGTTTCAGC	58.36	282
ClSSR00277	(AAAT)5	20	Chr1	1886650..1886669	GGGAATGTCATTTCAAGGGA	59.73	ATTGACCCAGCTCCACAAAG	60.11	135
ClSSR00278	(AT)9	18	Chr1	1898570..1898587	AAGTATCGTCATGGAACGAGAT	57.69	GGCAATCTTATTCCCCTGCT	60.42	283
ClSSR00279	(TTTTTA)4	24	Chr1	1907064..1907087	TGGAGCTCCTTTTGCAGATT	59.96	TTGTCCCTGCACTTGACACT	59.31	209
ClSSR00280	(ATAA)6	24	Chr1	1911969..1911992	GGAAAAGTTTAGTTTCAACCCC	58.12	ATTCGTTGGAGGAGCAAGTG	60.25	282
ClSSR00281	(TTTCTTT)3	21	Chr1	1924605..1924625	TCGACTGCACATTATGCTCC	59.83	CATAATCCTGGCTTGGTTGG	60.32	219
ClSSR00282	(TTTTG)4	20	Chr1	1924749..1924768	CCAACCAAGCCAGGATTATG	60.32	CCCTTCTTGTGCGTGGAATA	61.02	145
ClSSR00283	(TTTATT)4	24	Chr1	1926878..1926901	GCACCTACTTATAACCTTCAAAAGA	57.36	TTTAACATGGCCCTCCATTC	59.76	249
ClSSR00284	(ATT)11	33	Chr1	1933684..1933716	TAAAGATAGAGGCGGCGAAA	59.94	AAGGCCAGGCCATAGAAGAT	60.06	250
ClSSR00285	(AAATA)5	25	Chr1	1954225..1954249	CCACGCTCACCCCTTACTTA	60.12	GACCAAAATGAACGAAAACCA	59.83	289
ClSSR00286	(TTTA)5	20	Chr1	1966320..1966339	CCAAATCCAAAGAGAATTGGG	60.65	GCTTCCACAACCTTTTCCAA	60.09	300
ClSSR00287	(GAA)11	33	Chr1	1973225..1973257	TCCGACTATTATTGGGGGAG	58.85	GGCCAATGATTATGATGCAA	59.34	292
ClSSR00288	(TC)9	18	Chr1	1976821..1976838	AAGCCAATGGATGAAGATGC	60.04	TTTACTTTGTCGTGCCCTTTTT	60.04	287
ClSSR00289	(TC)9	18	Chr1	1980934..1980951	ATGATTTTGATTGGGGCTTG	59.76	GCAACCATTTTGATTCTCCAA	59.93	268
ClSSR00290	(TTTTTTTA)4	32	Chr1	1999419..1999450	TTGTTGGCTTGATTGGATGA	60.05	CAGAAAGCAAGAAGAAACATCA	57.31	213
ClSSR00291	(AT)10	20	Chr1	2022412..2022431	TGAGACGTCAACTTAAAAACTCCA	60.19	TCCTCTCTCCATCTTATTTTTCTGA	59.76	300
ClSSR00292	(AG)10	20	Chr1	2027063..2027082	CTGGCTGTCTTCCACCATTT	60.11	TACAACCAAAAGGCAAAGGC	60.11	271
ClSSR00293	(AAAT)5	20	Chr1	2042122..2042141	ATTGTGACCAAAAAGTGCCC	59.84	CGTTTCCTGCTCTCAAGCAT	60.54	259
ClSSR00294	(TAAAA)4	20	Chr1	2049868..2049887	AACTCAACATATGGGGAGCAA	59.44	CATCCAAAGTCATCTCAGTGTCA	60.16	209
ClSSR00295	(AAAT)5	20	Chr1	2053717..2053736	GGGCATTGGACAAACATCTC	60.33	TGTGTAGGGCGTAGTTGGTG	59.63	220
ClSSR00296	(TTTTTAT)3	21	Chr1	2082747..2082767	CATTTGAGCTCTGCTCCCTT	59.57	TCGATCAAAGTAGTGAGAGATTTGA	59.45	296
ClSSR00297	(AAT)8	24	Chr1	2082833..2082856	CATTTGAGCTCTGCTCCCTT	59.57	TCGATCAAAGTAGTGAGAGATTTGA	59.45	296
ClSSR00298	(GAA)7	21	Chr1	2106489..2106509	TTCAAAGCCTTTTGCTTTCC	59.45	CAGCCTTTCGACTTCCATCT	59.43	278
ClSSR00299	(TTC)48	144	Chr1	2109363..2109506	GGTCTCTATCCCAATTTTGATACCT	59.99	TGTAGCCATCTTTTTGAATGGA	59.59	248
ClSSR00300	(AAAAATA)4	28	Chr1	2112167..2112194	TCATCTCCAAAGAGAGGGAAA	58.85	GCAAAAGGCCTTGAAAACAG	59.86	220
ClSSR00301	(AT)9	18	Chr1	2114472..2114489	CCCGGAGAGCTCATGTCATA	61.17	GGTCGAAGGTTTGATCTCCA	60.05	113
ClSSR00302	(AT)24	48	Chr1	2116967..2117014	CGCTTTCAAGGTATTAGATGGTT	58.77	CGAATGTGGAATTTAAGCGAA	60.08	215
ClSSR00303	(TC)10	20	Chr1	2119381..2119400	TCCATGTTGACCACCCTACA	59.81	TTTGGTGGCCCATGATTATT	60.02	255
ClSSR00304	(TTTTAAA)3	21	Chr1	2122697..2122717	TGTAGCAAAATGTCACCGTCT	58.3	GAAACAATTGTCCGATGGAA	58.4	274
ClSSR00305	(GA)10a(AG)14	49	Chr1	2129758..2129806	AGAAGTGACCCGACCATTTG	59.97	CCTCTCCACCTGGTTTTGAA	60.08	300
ClSSR00306	(AAT)7	21	Chr1	2146339..2146359	TAAAGAAAGGCGGCTAGCAA	60.11	ACCGAATAAGTTTCGGGTCA	59.43	262
ClSSR00307	(AAG)9	27	Chr1	2147177..2147203	TCCTAAAAAGGTGTGGTGCC	59.97	ATCTTGCCCCAATTTTTCAA	59.39	229
ClSSR00308	(AT)9	18	Chr1	2153820..2153837	CAAGACGTGGAAAAGAAAATATACC	59.39	TCATACCATGTCTCAATGTTTACG	58.94	274
ClSSR00309	(TTTTTTA)3	21	Chr1	2154853..2154873	CGGCTAAGTTATGCTCGGAC	59.87	TTTTGAAAGGACCACCATCA	58.95	170
ClSSR00310	(AAT)13	39	Chr1	2159762..2159800	TTCAAGCCCACAAATAAGGG	59.93	TGAAGGGAACTTGTCATCCA	59.06	265
ClSSR00311	(TA)10	20	Chr1	2160902..2160921	GTGAGGGCATCCCCTAAATA	58.86	CACGATAAATTTTGCACCGA	59.56	293
ClSSR00312	(TA)9	18	Chr1	2173329..2173346	TTAGGTGAGGTGTGGAGAAGC	59.34	TCATGGATCTACCGACACAAA	58.99	299
ClSSR00313	(ATA)7	21	Chr1	2175460..2175480	CAATGGCACATAACACACACA	58.9	TCATTTTTGGTATAGCGGTGAA	59.49	141
ClSSR00314	(TC)9	18	Chr1	2176101..2176118	TGGAGGTGCTCTGTTTTCCT	59.84	TTTGCCCTGTAAATGGATTG	58.48	293
ClSSR00315	(AATA)5	20	Chr1	2180780..2180799	CCTCCCTTATTCAATACCCCA	60.02	TCCAAAATCAAAGTGTCCCA	58.95	257
ClSSR00316	(TAT)22	66	Chr1	2186870..2186935	CCACCATACTTCACGAGTGG	59.01	TTTTGGCGCTTTCAATACAC	58.82	213
ClSSR00317	(AT)10	20	Chr1	2190099..2190118	GTAGGAGAGTAAAGAAAATGCTCAA	57.51	CTTGTAATCTAACCTTCAACCTTCA	58.05	190
ClSSR00318	(TTC)9	27	Chr1	2191163..2191189	CGCATTGTTTAAAGGGTTCC	59.45	GGGGAGAGGAGAGGAGTTTG	60.19	282
ClSSR00319	(ATTTT)4	20	Chr1	2193955..2193974	CACGGAGAAATTGTTGCAGA	59.84	TCCGACATCCATCAGTGAAA	60.05	276
ClSSR00320	(TTC)7	21	Chr1	2204613..2204633	AATCCCAAGTGGGAGTTGTG	59.82	TACCATTCCCACTCCCAAAA	60.16	286
ClSSR00321	(AAT)9	27	Chr1	2204750..2204776	AATCCCAAGTGGGAGTTGTG	59.82	TACCATTCCCACTCCCAAAA	60.16	286
ClSSR00322	(GGAAGAA)4	28	Chr1	2204869..2204896	TGGGAGTGGGAATGGTAGAG	59.92	TTTGATTTGTAGAGCGCGTG	60.01	256
ClSSR00323	(AC)9	18	Chr1	2204998..2205015	AGGGAGATGTGTGTGGGAAG	59.96	TTTGATTTGTAGAGCGCGTG	60.01	200
ClSSR00324	(TTTTTC)4	24	Chr1	2205057..2205080	CACGCGCTCTACAAATCAAA	60.01	TCAACCACGAGCTACACGAC	59.9	154
ClSSR00325	(TA)12	24	Chr1	2209988..2210011	TGGTGTATCATTTCGTTGGAA	58.88	TCTAACCCCTTTTCCCCATC	60.12	229
ClSSR00326	(TTATTG)4	24	Chr1	2210301..2210324	ACTAGGATGGTCCATTCCCC	60.01	TTAGAGAAAAGCTGGCAGGC	59.73	229
ClSSR00327	(ATT)15	45	Chr1	2210367..2210411	ACTAGGATGGTCCATTCCCC	60.01	TTAGAGAAAAGCTGGCAGGC	59.73	229
ClSSR00328	(TTTA)5	20	Chr1	2212652..2212671	TGATAGCGACGTTTCATTTCC	60.09	AAATTAGATTCTCCCACCCACTT	59.29	177
ClSSR00329	(AT)14	28	Chr1	2214032..2214059	CCAACGCTATCGAACAACAA	59.73	CGTTTGCCGTCTTTTATGGT	60	243
ClSSR00330	(AT)14	28	Chr1	2218488..2218515	CTTTTCATCCTCCTATTTTCCA	57.39	TGAAACAATGCGACCAACAT	59.97	272
ClSSR00331	(TTC)7	21	Chr1	2223255..2223275	TCCATTTTGGTTGTGGTCAA	59.79	TTTGGAGACTTGCTGCCTTT	59.99	155
ClSSR00332	(TAAAA)4	20	Chr1	2224916..2224935	GCGTACTTTGGCGAGAGGT	60.41	TGCTTTACTTCTTCACCATTGA	57.57	170
ClSSR00333	(GAA)10	30	Chr1	2233442..2233471	CAGTGATATCCCGGCACTTT	59.96	ACTTATCAATGGCTGTGCCC	59.96	150
ClSSR00334	(AT)11	22	Chr1	2242557..2242578	AGGCCTTCCGTTGAAATAAA	58.69	TTATTCATCACCTCGTGGTTT	57.08	234
ClSSR00335	(GGGA)5	20	Chr1	2253774..2253793	ACCCCCAGACATTAGCAAAA	59.43	TGAAAGTGGATCTTTTGGGG	59.9	273
ClSSR00336	(TTA)7	21	Chr1	2254032..2254052	CCCCAAAAGATCCACTTTCA	59.9	AACCAAAATTGGTAGCGGAA	59.45	233
ClSSR00337	(TTTTCT)4	24	Chr1	2254113..2254136	CCCCAAAAGATCCACTTTCA	59.9	AACCAAAATTGGTAGCGGAA	59.45	233
ClSSR00338	(TCT)10	30	Chr1	2256685..2256714	AGAATTGGCCGTCTTTCTCA	59.81	AGGAGGGAGATAAGCTTCCG	59.8	199
ClSSR00339	(AAAAC)4	20	Chr1	2272443..2272462	TTGTTTATGCCTCGACTTCAGA	59.88	TGATTGGAGGACGATGATGA	60.01	249
ClSSR00340	(AT)11	22	Chr1	2274004..2274025	ATTTCTCAAAATCAGTGCAGC	57.1	TCCTTCAGTGGGATGATCAAA	60.45	169
ClSSR00341	(AAAAG)4	20	Chr1	2280782..2280801	GCATTGGTTTTGTTTCTTCCA	59.97	TAAAGTTTGTCTGCCGGATG	58.77	179
ClSSR00342	(AT)9	18	Chr1	2282856..2282873	TTTCTCCAACCTCCCCACTA	59.52	AACGAGGGGAGAGAATTCAAA	60.06	215
ClSSR00343	(TC)18	36	Chr1	2296880..2296915	ACCAAAAAGGGTGAAATCCC	60.03	TGAATTGATGTAGATCGCGG	59.65	177
ClSSR00344	(GT)9	18	Chr1	2297017..2297034	TGATCCGCGATCTACATCAA	60.18	AAACCCACTGAAGGGCATAA	59.43	164
ClSSR00345	(AAAAT)4	20	Chr1	2335323..2335342	AAACCCTAATTTCTTGGGGG	59.18	TACATGGATGCACGTTGGTT	59.85	277
ClSSR00346	(ATT)13	39	Chr1	2339534..2339572	GTCCCAAGTGTTTGAGGCAT	59.97	TGGACTAGAAAGGGGTGGTG	59.96	285
ClSSR00347	(AAAT)6	24	Chr1	2340977..2341000	TCAGGAAGCTTGCCCTAATC	59.41	TAAATAAAGGGGAGGGGGTG	60.01	259
ClSSR00348	(ATT)13	39	Chr1	2350183..2350221	AATCCTATCACCGCCAACTG	59.96	TGTGATCTTCCGGAAACCTT	59.53	292
ClSSR00349	(AT)10	20	Chr1	2358959..2358978	CAGCTTGGTTTTTCGACCAT	60.11	TGGAGGTGAATTTTCCCAAG	59.9	231
ClSSR00350	(AT)11	22	Chr1	2387397..2387418	TTCAAGCTCAACGGTCAATG	59.84	GAGCCATTTTTCTTGCCAAA	60.19	238
ClSSR00351	(TG)9	18	Chr1	2396944..2396961	TGCAGCAAGGATAAAGAGGAA	59.97	TTTTCCAGCTTCTTCTCCCA	59.93	193
ClSSR00352	(ATTT)5	20	Chr1	2431087..2431106	TCCCCGATATAAATTTGCCA	60.11	ATGGGCTTAGAATTGCCTCC	60.42	279
ClSSR00353	(AGAAAA)4	24	Chr1	2457154..2457177	TCAGCATGATTTGGATTAGCA	59.27	TTGGAAGAAGCTCAAGGGAA	59.93	300
ClSSR00354	(AT)10	20	Chr1	2467837..2467856	GAAACCATCACCCAGTTGCT	59.97	TCGGTGGCACAAAGAACATA	60.11	203
ClSSR00355	(AAAT)5	20	Chr1	2488955..2488974	ATGTGAAAGCTTTTGGTGCC	60.12	TCCCTTTTCCTTCATCTTCC	58.16	164
ClSSR00356	(ATT)7	21	Chr1	2496740..2496760	TTCATGTCAATTACCACTGAGTCT	57.8	GCTCAGGTAGGGAGGGTTAAA	59.6	300
ClSSR00357	(AT)11	22	Chr1	2501275..2501296	TGAAATAGCTTCCAGACCTTCA	58.97	AAGTTGACAAGCGATCTCAAAA	59.02	289
ClSSR00358	(CA)11	22	Chr1	2508374..2508395	GGCCTTCTCCTGAATTTGGT	60.44	GCCAGTGGCTAGCCTTTTTA	59.5	241
ClSSR00359	(TAA)8	24	Chr1	2513720..2513743	TTACCAAGCTCGGGAACATT	59.57	TGATGTCTGGTGGTTCTCCA	60.09	197
ClSSR00360	(AC)9	18	Chr1	2523848..2523865	ACAGCCCTTGCTTCATCCTA	59.84	GCCTGGTTCAGCAACTTCTT	59.48	264
ClSSR00361	(TTAT)5	20	Chr1	2530799..2530818	CGGGTGATAAATCAGAGATTGG	60.68	AATCCTTGGGGAGGATAAGG	59.24	199
ClSSR00362	(TAT)8	24	Chr1	2562801..2562824	TGATGATTGTGAAGGACCCA	59.89	TATCCGAACAGGTGAGGCTT	59.69	143
ClSSR00363	(CT)20	40	Chr1	2573612..2573651	ACACCCTCCTACCCCAATCT	59.68	CTGGAATGGGAGGAAAATGA	59.86	253
ClSSR00364	(TTTTA)5	25	Chr1	2597880..2597904	TGGATGGTACAAAGATGGGG	60.57	CAACAATCAAATGGTACCTCCA	59.72	235
ClSSR00365	(TAT)7	21	Chr1	2606967..2606987	GGTCATTGGGATGCTATTAACAA	60.09	TGGAGGCCTTATTAAATCCTTT	58.23	230
ClSSR00366	(TG)9	18	Chr1	2622042..2622059	TCGACTTAATCGAAAGGCAAA	59.84	TCAAACAACTATGTTCCACCTCA	59.53	288
ClSSR00367	(TTA)9	27	Chr1	2622246..2622272	CCATGCAGAGCAAAGAAACA	59.99	TGAAGCCTAATGCACAGCAC	60.02	236
ClSSR00368	(AT)10	20	Chr1	2623985..2624004	GCGGTCTACCGCAAATAGAA	60.23	TGTAAAGAGAAAGTTTGAGGAAGAG	57.59	262
ClSSR00369	(ATAAATAC)3	24	Chr1	2640798..2640821	TCCAATCCCACCAAATTCAT	59.99	TTGGTGTCTGCTGTCCTCAC	59.87	285
ClSSR00370	(ATAC)6(AT)9	42	Chr1	2650438..2650479	ACAAACTCCAATCCCACCAA	60.21	CATTAAAGCGGTTCGGGTAG	59.6	275
ClSSR00371	(AG)9	18	Chr1	2652479..2652496	TCAATCCCAAGTTCTTCTTGC	59.3	TGAGATCCTCTGGCCTCTGT	59.94	260
ClSSR00372	(AGAAAA)4	24	Chr1	2686653..2686676	GTTTGGTTGTGCCGACTTCT	60.16	GTGCCATATGCACACACACA	60.04	244
ClSSR00373	(TA)13	26	Chr1	2692374..2692399	TCACTGACCATGCATATCCTTC	59.96	TCATTGTCAATTGGTTTTGC	57.03	276
ClSSR00374	(AT)10	20	Chr1	2692492..2692511	TCACTGACCATGCATATCCTTC	59.96	TCATTGTCAATTGGTTTTGC	57.03	276
ClSSR00375	(TAAA)6	24	Chr1	2694415..2694438	TGTTTCATACCAAGCCATGC	59.55	CTTGTTGACGTGGGGTCTTT	60.01	263
ClSSR00376	(TA)10	20	Chr1	2698545..2698564	TGCGTGATTTGGTCCTTACA	60.11	TGGTGAGATATGTGCGCTCT	59.42	258
ClSSR00377	(AAAAGA)5(AAAAAGA)3*	44	Chr1	2702512..2702555	TCTCCCTGTTAATTCACGCA	59.27	TCCAACCCCATAATTTCCAA	59.99	128
ClSSR00378	(TTTA)6	24	Chr1	2708538..2708561	GAGGATTTTCCCTGATGTGC	59.49	CACAATTTTAGCTCAACCAACA	57.89	280
ClSSR00379	(TC)14	28	Chr1	2717571..2717598	AAATGCGACGAGCCTCTAAA	59.98	TGTCACAAAATCTCACAATCGTC	60.03	282
ClSSR00380	(AG)24	48	Chr1	2718737..2718784	TTTTGAAATGTGGACGCAAG	59.71	TCAGCCTTTCAACGAGGAAT	59.81	277
ClSSR00381	(AAT)7	21	Chr1	2739699..2739719	TGTGCTTCTCAACATGCTCAA	60.59	AGACATTAATGACGCACCCC	59.82	203
ClSSR00382	(ATT)8	24	Chr1	2751956..2751979	TCCTCTAAAGGAACAGACTCATTTT	58.93	GGAAATCCTAAGACAGGTGGC	59.95	211
ClSSR00383	(CT)20	40	Chr1	2758052..2758091	GCTCCCCATAACTCCCTCAT	60.29	AGCCAAACAAACAGACGGAA	60.67	181
ClSSR00384	(AT)12	24	Chr1	2786943..2786966	ACCCTTCCACCTTTCTCGTT	59.97	TTTCCCATTGAAAAACAGCA	59.13	277
ClSSR00385	(CT)10	20	Chr1	2789299..2789318	CGATGAAATCAAAGGGCAAT	59.9	GAAGAGAGAAGGGGGAATGG	60.01	276
ClSSR00386	(TTATTTTT)3	24	Chr1	2805956..2805979	TTTTTCCGATTTTATTGCCG	59.91	GGGTACTGGTTTCTTGTGTGG	59.36	233
ClSSR00387	(TTTTTATT)3	24	Chr1	2808828..2808851	TTGACAGTGCAAGTTCATGCT	59.51	TCGTACGTCAGCACATTTTGA	60.31	178
ClSSR00388	(TA)11	22	Chr1	2809381..2809402	CCAAACCCTCTTCCACCTTT	60.33	TGCACCGACCAAATCTCATA	60.07	202
ClSSR00389	(AT)16	32	Chr1	2825864..2825895	GCATATGGTAAAAGGCCCAA	59.79	GTCCTGGGGGAACCAACTAT	60.05	282
ClSSR00390	(AAT)9	27	Chr1	2829396..2829422	GTTTTCAAAATCCAAGCCAA	57.73	TGAACATGAGGTCCGTCTCA	60.25	225
ClSSR00391	(TA)9	18	Chr1	2831717..2831734	TTCCATCACACTACACGCAAG	59.77	GACCTCCATGTATTTTTGCTGA	59.09	272
ClSSR00392	(TC)14	28	Chr1	2839622..2839649	CTTCTGTTGTGGACCCCACT	60	TGAGAAGCTGAGCAAAGCAA	60.01	246
ClSSR00393	(CT)15	30	Chr1	2840043..2840072	CTGAATCCTGCGTTTGGTTT	60.11	ACCTCCCTCCGGATTAGAAA	59.9	178
ClSSR00394	(AT)13	26	Chr1	2846960..2846985	GGCCCCCTTATGCCTATATT	59.17	GCAACTTGAACCCTTTTCCA	60.09	285
ClSSR00395	(TTTTGTG)3	21	Chr1	2852436..2852456	AGGTTTTCTTGGGCGATTTT	59.95	CAAACCCATGGAGATTGGAG	60.31	288
ClSSR00396	(CGG)7	21	Chr1	2857974..2857994	ACCAGAAATCCACGAAATGC	59.94	AAGACAACCACAAACCCAGC	60.01	145
ClSSR00397	(GAA)9	27	Chr1	2858246..2858272	TTGAAGGCTTTTCCCATTTG	60.05	AAAGTAGGCACGTGCGAGAT	59.9	269
ClSSR00398	(TA)10	20	Chr1	2860293..2860312	GGCACCATGTGGATTTCATT	60.59	TGCATCCATTTGGTTCCTAAC	59.81	243
ClSSR00399	(TTTA)5	20	Chr1	2886677..2886696	CCTCTTGTCAGCCCAAAAAC	59.71	TGCTGATTCCGTTCAAATCTT	59.7	297
ClSSR00400	(AT)12	24	Chr1	2887174..2887197	CCACACAAGGGCTGTTGTTA	59.61	TCATTCCCATCCAATTCACA	59.71	290
ClSSR00401	(AAAT)6	24	Chr1	2892243..2892266	GAATAATGGGTGCATGAGGG	60.16	GGCATAAGCCATGCTTCAGT	60.24	288
ClSSR00402	(ATTA)7	28	Chr1	2895069..2895096	CAACACCCAAATTTGACATCC	60.08	TCCGTGGATGTTTGTTTGTT	58.87	247
ClSSR00403	(AAT)9	27	Chr1	2906994..2907020	TCCTTACAAATTAGGGTGGGA	58.43	AAAAATAAGCCGTGCAGGAG	59.36	257
ClSSR00404	(TA)9	18	Chr1	2916142..2916159	TCCTGGTTTTAACTAATATCCCTG	57.78	CTTTTTCACCCCATGATTTG	57.92	127
ClSSR00405	(TTA)18	54	Chr1	2936988..2937041	AAGGGCAGTGGTCAAATAGG	59.05	TGTTGGGAGGCCAATTTCT	60.45	284
ClSSR00406	(TTTA)13	52	Chr1	2943504..2943555	CACACCAGGTTTGACTCCCT	60	TTTTGCCCTTTTTGCATACC	59.94	289
ClSSR00407	(AAAAAT)4a(AAT)8	49	Chr1	2958886..2958934	AAAACGCTGTATTGGAATGTCT	57.83	AACATTTGTACACCTGATCGAA	57.15	253
ClSSR00408	(TCT)9	27	Chr1	2963896..2963922	TTCACTCCCAGTTCCACTGA	59.23	TCCATTAATTCACTTGCCCA	58.97	185
ClSSR00409	(CT)12	24	Chr1	2964080..2964103	TGGGCAAGTGAATTAATGGAA	60.31	CGGAAGCCATAATCGAAGAA	60.17	203
ClSSR00410	(AT)15	30	Chr1	2970594..2970623	AAACCCACAAAGCTTGAACG	60.15	GATGGGCTAAGTGGGACTGT	59.02	276
ClSSR00411	(TA)11	22	Chr1	2983790..2983811	TGAAGAGAAAGGGGTGGTTG	60.08	GATCCCCTCCCAATAAGAGC	59.87	273
ClSSR00412	(AAT)8	24	Chr1	3013623..3013646	GTAGGGCCAATGTTTTCCAA	59.8	GAACATGAGTTGAGAATGGTGC	59.6	252
ClSSR00413	(AAAGAAA)3	21	Chr1	3027650..3027670	TTAGCAATCTGTTAGGTGGGA	57.38	CAATGAATTGGATGAATGCG	59.89	207
ClSSR00414	(TTTTTTC)6	42	Chr1	3047957..3047998	TATCGCTTTCAGTTTCGGGT	59.71	GAATCCGAACCTTCCATTCA	59.87	207
ClSSR00415	(GAA)8(AAGA)5*	39	Chr1	3064933..3064971	GGGATCCGAGACACAAAACT	58.99	TTGAAATGTGTCAGGATGCG	60.66	232
ClSSR00416	(AAAAT)4	20	Chr1	3071737..3071756	GCTCCAAGGATAAATTCTTATAGGG	59.78	TGGCAGGGAAATAAACCAAA	60.29	276
ClSSR00417	(TTTTTCT)3	21	Chr1	3075694..3075714	ATCCCCGAGCTATCGTTTTC	60.42	AGCTCAATTAACTTGCTCCCA	58.99	213
ClSSR00418	(TTTC)5	20	Chr1	3076267..3076286	CTTGAACTTATGATTGTTTCACCG	59.93	TGTAAATGGCAGAGAGAACCAA	59.75	296
ClSSR00419	(AC)11	22	Chr1	3082956..3082977	GTCCAAGGCTACCACAAAGC	59.74	CGTCCCAGAACTTCCATGAT	59.93	267
ClSSR00420	(AAT)10	30	Chr1	3092989..3093018	AAACGTTTATCAAACCAAGCC	58.18	ACATTCAACCACCCCAAGAA	60.21	225
ClSSR00421	(AAT)8	24	Chr1	3110972..3110995	CCTTCCCAATTGGACCATTA	59.62	GGGTCCGTCAAAGGTTACTG	59.45	227
ClSSR00422	(TAT)9	27	Chr1	3117518..3117544	ATTGTTGCTTCCCAACCATC	59.8	GACTACCGTACCAGGCTCCA	60.13	295
ClSSR00423	(ATTAAAT)3	21	Chr1	3119406..3119426	GGGGTGGAAGTAGGTGGATT	60.05	GGAAATTGTCGGGACACGTA	60.75	237
ClSSR00424	(AAAATA)4	24	Chr1	3122240..3122263	TTGGAGTTGATAGTGGTTCGG	59.98	CACATGCTAATCGTCAAATGC	59.2	299
ClSSR00425	(GAA)8	24	Chr1	3127146..3127169	GTGAGTGAGAAGGCCGAGAC	59.99	TACAAGCCCTCTTCCCCTTT	60.07	263
ClSSR00426	(CT)20	40	Chr1	3127597..3127636	CTCTTTTTATTGGGCCGACA	60.07	GGAAGCATGCAGGACAATTT	60.08	258
ClSSR00427	(TTTTTTC)3	21	Chr1	3127658..3127678	CTCTTTTTATTGGGCCGACA	60.07	GGAAGCATGCAGGACAATTT	60.08	258
ClSSR00428	(AT)13	26	Chr1	3128651..3128676	CTTTTCAAGTATAACAATGTGGGG	58.9	TCCAATTTCTTTAAGCCAACC	58.24	203
ClSSR00429	(GAGAGCGA)3	24	Chr1	3153422..3153445	GGAGGTAGCGATACAGCGAG	60	ATCGCTAGATTCATGCCCTG	60.2	216
ClSSR00430	(TTC)11	33	Chr1	3155627..3155659	TCCCTCTTTCCACAACTCCA	60.62	GTTTTGAGAGAAGCCAACGC	60	243
ClSSR00431	(CTTTTTTT)3	24	Chr1	3156810..3156833	TTGGAATTGATTTGCGATGA	60.01	GGACCTGGAGAGAAGGAAGG	60.19	181
ClSSR00432	(AT)11	22	Chr1	3172654..3172675	GTTATCCCTTGCCAATTCCA	59.76	CACCTCTCAAGTTGGCGAAT	60.25	233
ClSSR00433	(TA)12	24	Chr1	3190759..3190782	TCCTTATCAAAATCATGGTCCC	60.02	CTAGTACCCCAACCCACCAC	59.18	254
ClSSR00434	(GAGTT)4	20	Chr1	3198441..3198460	GCGGTATGTGACTTGATGGA	59.53	GGCCAACTCGAATTTTTGAA	60.05	286
ClSSR00435	(ATAAAAA)3	21	Chr1	3219603..3219623	TGATTGCGACAGAAAAGCAT	59.42	TTTTGGCTCAAGGTGTAAATTC	58.3	197
ClSSR00436	(TTTA)5	20	Chr1	3220320..3220339	TCCTAAAACCGTTGCCTTTG	60.1	TTTTCCTTGCTCTCTTCTTCAA	58.38	169
ClSSR00437	(AT)10	20	Chr1	3223414..3223433	GGTGCCCCACACATACTTTT	59.72	TGGCAACTCCAAAAATTTCC	59.92	299
ClSSR00438	(AT)9	18	Chr1	3229534..3229551	GGTTGCGCAAGTCTTTTGAG	60.94	TTTGGCAAGATAGTGAGTGTATTGA	60.07	289
ClSSR00439	(AAAT)6	24	Chr1	3231197..3231220	TCGATGTACGATAAAGGTGCT	57.41	TTTATGCTGGAGGGTATGGG	59.78	262
ClSSR00440	(AAT)10	30	Chr1	3236054..3236083	CAATTCCCGATCGACAAGAT	59.89	TCACAGGAGTTGTGCTGCTT	59.62	257
ClSSR00441	(AT)9	18	Chr1	3246829..3246846	ATTTTGGCCGAATTTTGTTG	59.81	CTTTTCGAAGAGGCATTGCT	59.59	198
ClSSR00442	(CGC)9	27	Chr1	3251545..3251571	CGATCCAAACCCTTGAGGTA	59.93	AGCGACACTTAAGGCGAAAA	60.02	216
ClSSR00443	(CTTTTTT)3	21	Chr1	3253574..3253594	TGGGTAATAGCCCGATTAGG	58.92	AAACTAAACACACCCTATGTCTCAA	58.27	171
ClSSR00444	(AAT)11	33	Chr1	3264207..3264239	GGAACCAAGGAGGCAGTTTT	60.48	AAATATGGGCATTTTGGGGT	60.26	157
ClSSR00445	(TAT)11	33	Chr1	3270436..3270468	CTATCTATGTCACTGGCTTATTGTAGA	57.41	GTGGAGATCCGGCTCATTTA	60.04	216
ClSSR00446	(AG)11	22	Chr1	3273105..3273126	GCTTGATCAAATGGGAATGG	60.27	AGCTATTTGGCCCACTACGA	59.73	222
ClSSR00447	(AAT)8	24	Chr1	3290183..3290206	CAACCCGCGTACAGAATGTT	60.94	AGGAGAGTGAGGGAAGAGGG	59.8	270
ClSSR00448	(GA)10	20	Chr1	3291724..3291743	CAACCTCACCAACATTTCCA	59.39	AAAGGGGATTTTCTTGGCAC	60.3	282
ClSSR00449	(GA)9	18	Chr1	3297171..3297188	ATTTCCTTCAACATCGACGC	60.08	GGAATTGCCTGCTGGTATGT	59.96	291
ClSSR00450	(AT)11	22	Chr1	3299087..3299108	GCTTTATGGTTCCAAAATTCG	58.62	TTCCGCTGTGCTTAGATTGA	59.57	128
ClSSR00451	(AAAT)5	20	Chr1	3307023..3307042	TCCTCTTGTTGTCTAAATCCTACG	58.89	TGTTATGCCGTGTTTGCTTG	60.7	199
ClSSR00452	(TAT)20	60	Chr1	3312111..3312170	CGCACATCATGGATCAACAT	60.36	TCTTGCAAGGTGGTGTCTTTT	59.77	264
ClSSR00453	(TTTAA)4	20	Chr1	3339395..3339414	TTGGCCTTAGGGTTTAGAAGG	59.61	ACACCTCGCTGACTTTCCAC	60.31	216
ClSSR00454	(AAT)7	21	Chr1	3340974..3340994	TACGTTGTGCTTCCCCTTCT	59.73	AACTTTGTGCCAATGAAACTCT	57.92	247
ClSSR00455	(AAAT)5	20	Chr1	3349397..3349416	CAACAAAATTCCTCTTTGCGA	60.23	CAAAACATGATCAACTGGGCT	59.99	130
ClSSR00456	(AT)9	18	Chr1	3353630..3353647	TGTACCAATCACAAAATGGAGTG	59.78	TCACAAACCACAAGAACCCA	59.98	246
ClSSR00457	(AAAGA)5	25	Chr1	3377640..3377664	CAACCAAATCAAAACCCGAA	60.7	GGCAACTTCTTTTGGTTCACA	60.14	300
ClSSR00458	(CTTTCTCT)3	24	Chr1	3385473..3385496	CCCACACCATTAAGGTCCAC	60.09	CCATTGGAAGAGGGACAGAA	60.04	255
ClSSR00459	(TC)20	40	Chr1	3394424..3394463	GCATCGACGATAAAACGACA	59.69	ATTTCCGCTTGAAATGTTGG	59.94	259
ClSSR00460	(AATA)5ag(TAA)8	46	Chr1	3395978..3396023	CCATTTTGTTGGGATATCGG	60.01	GGGTTGGACAAAGATAATTGC	58.43	299
ClSSR00461	(TTTTTTC)3	21	Chr1	3396547..3396567	CAACCAACCTAATCCCGCTA	59.95	TCACTCCAAGTCCTTGCAAAC	60.28	270
ClSSR00462	(AAGAAAG)5	35	Chr1	3399172..3399206	GAGATGGAAATCACGGGTGT	59.79	TCCCCCATCTAACCCTAACC	60.01	283
ClSSR00463	(AG)12	24	Chr1	3399274..3399297	TGGAATTTGTGGGAATGGAT	59.99	TCCCCCATCTAACCCTAACC	60.01	116
ClSSR00464	(AAT)7	21	Chr1	3403627..3403647	CAAAGTCGCTGCCACACTAA	60.05	ACTGTCACGTGCCTCTTGAA	59.47	294
ClSSR00465	(AT)10	20	Chr1	3413061..3413080	TCCCATTCACAACAAACACAA	59.85	GCCATTGGAGGATGAGAAAG	59.63	293
ClSSR00466	(AAT)12	36	Chr1	3422356..3422391	TCACGAGCCATGAAAAAGAA	59.4	TCATGTGCTTGTCTTGTAGCA	58.07	205
ClSSR00467	(TTTTTTTA)3	24	Chr1	3436767..3436790	GGGTGGGGGACTTCTTTTTA	60.16	CCCCAACGTACAGGTCCTAA	59.85	299
ClSSR00468	(TTTAT)4	20	Chr1	3437649..3437668	GCCATTTGGCATTTTTGAAT	59.78	GAGTGGTTGAGATTGGGATCA	59.92	269
ClSSR00469	(AG)13	26	Chr1	3448622..3448647	TGTCGCACAACTACACACCA	59.78	TAATTTCAATCGACCGTGGG	60.69	276
ClSSR00470	(AT)10	20	Chr1	3449274..3449293	ACCGCATAAGCAATTCCAAG	60.1	AGTGATGTTTTCGGGCCTTA	59.57	115
ClSSR00471	(TTAT)6	24	Chr1	3451540..3451563	GGTTACAATGGCAAAAACCA	58.39	CATCACTCTTTAGTTTTCGGACC	59.19	299
ClSSR00472	(AAAT)5	20	Chr1	3453453..3453472	CACTTATTATTCGAATCTTGGTGAC	58.23	GAATTCAGGAAACGACCGTG	60.5	260
ClSSR00473	(TTA)7	21	Chr1	3469626..3469646	CATGGAGTTCTAAAGTATGGGTTT	57.76	CACAATCCCAACATGCCATA	60.2	298
ClSSR00474	(GAGAA)4	20	Chr1	3475605..3475624	GCAGAAGAGCTTTCACCCTT	58.67	CCCTTCGTCTTATTTTCCCC	59.77	225
ClSSR00475	(TCTT)8	32	Chr1	3484125..3484156	GGGTCCGATTCTGAAGATGA	60.01	TCCCTCAATCGGTTGAACTC	60.05	255
ClSSR00476	(AT)16	32	Chr1	3484976..3485007	GGTAGTCAACTTGGATTGGCA	59.99	CCTCCTAAAAACTCAAGAACTAAGATG	59.38	294
ClSSR00477	(TTTCTTT)5	35	Chr1	3493459..3493493	GGAGGTGTAATTCATGCGGT	59.82	TATGATCGAAATCGCCACAA	60.04	207
ClSSR00478	(TAA)9	27	Chr1	3502176..3502202	GCACAATTTGGTGATGGAAA	59.38	GTGGCAGGGACAGAAAACAT	59.97	295
ClSSR00479	(TA)12	24	Chr1	3513440..3513463	GGGCTACTCCTGTTTAGGGA	58.27	CTGTTTTGCTGTGGCTCAAA	60.03	180
ClSSR00480	(AGA)22(AAT)8	90	Chr1	3514218..3514307	GGAGCAACCCATGAAAGAAA	60.05	CATTAGAGTGAGGTTTGCCGA	60.26	280
ClSSR00481	(CT)14	28	Chr1	3514922..3514949	AATCTTTCCCCCTTCCAATG	60.12	TTGGCAGTGCAAAAATTAAGG	60.12	170
ClSSR00482	(AAAAG)4	20	Chr1	3520503..3520522	CACTCAAATTATTCCAATTTGCACC	62.75	TTAAATGGATTCCCATCCGA	60.09	215
ClSSR00483	(TATTT)4	20	Chr1	3535504..3535523	TCCAAATGGCAAACATCAAA	59.91	AAATCAACCAAACCGTCATTC	58.8	274
ClSSR00484	(AT)11	22	Chr1	3536823..3536844	ACTACCACATGCAACCGACA	60.03	CCAACAATTGGGGCGTAATA	60.56	273
ClSSR00485	(TTTATTT)4	28	Chr1	3547510..3547537	TTTGGTGCAAGAAAGCAACA	60.41	TCTAATGGCCGTTGACAAAA	59.16	298
ClSSR00486	(AAAAAG)6	36	Chr1	3548395..3548430	TCAACCACTCAAATGTGACCA	59.99	TCATTTCTTCCTCCGAGATGTT	60.07	185
ClSSR00487	(AAT)18	54	Chr1	3549749..3549802	CCTTTTCAGCCCTCTTACCG	61.1	TTGGAGAAACTTTCCTTCGG	59.28	192
ClSSR00488	(GA)10	20	Chr1	3556471..3556490	CGGGTTAAACGATAACAGTGAA	59.05	CTTCTCTCCCACCTTCCCTC	60.19	262
ClSSR00489	(TA)13	26	Chr1	3556803..3556828	CTAATCCCTTCCACCACCCT	60.18	TGGCATCTTCAGAATTGTTG	57.25	205
ClSSR00490	(TAATT)4	20	Chr1	3591062..3591081	TCCCTTTAACCGCTCTCTCA	59.95	TCCATCCAAAATGAACGACA	59.9	296
ClSSR00491	(TTTC)7	28	Chr1	3605407..3605434	AAACCCATCGGGGTATAAGC	60.04	CCAATTTGGGTGAAAATCCA	60.53	292
ClSSR00492	(AAGAA)4	20	Chr1	3617612..3617631	CGAATGAAAAGACCCCTCAC	59.53	CCAAGCAACATTAACTTGGAATC	59.89	299
ClSSR00493	(TTTTA)4	20	Chr1	3636315..3636334	AATGCAATGGGAAGGAAAAA	59.39	TCGTTGTCTATCACTTCTAGACCG	59.84	174
ClSSR00494	(TTTTA)4	20	Chr1	3645495..3645514	CCATGGGAAGAAGGAATTGA	59.86	GAAAAAGGCAAAAAGGACGA	59.32	280
ClSSR00495	(TTA)8	24	Chr1	3666184..3666207	CACGGATATACTTTGGAAGCAA	59.14	CAGTTGCAAATATAGCAATCAGG	58.84	145
ClSSR00496	(AAAAG)4	20	Chr1	3667641..3667660	CAAAAACTTCCCCAAGTGTCA	59.99	CAAAGAAAAAGGAAGAGAAGAGAGA	58.93	278
ClSSR00497	(TA)10	20	Chr1	3673192..3673211	CATAGTCTATCTGTAATAAACCACGG	57.5	TCAAAGGCTTCTTTTTGTGGA	59.85	258
ClSSR00498	(TA)10	20	Chr1	3674647..3674666	CATTGATTTGGCACTCATGC	60.08	TGGTTACCAAACGAGACCTT	57.18	242
ClSSR00499	(TTTA)7	28	Chr1	3679536..3679563	TTTTGTAGGCCCACTTGTACG	60.04	TGATGAAAGTTTTCACGATAGGG	60.35	234
ClSSR00500	(ATA)11	33	Chr1	3697950..3697982	TCTATGGCAGACAGGAAGCC	60.36	GGGCTAAGGTCCCTTTCATC	59.9	151
ClSSR00501	(TTAT)6	24	Chr1	3709193..3709216	AAACCTTCAAACCGTGCTTC	59.22	AAATGATTTGCAGAACAACCG	59.99	208
ClSSR00502	(TTA)7	21	Chr1	3721125..3721145	CTCATGCTTTTGCGACAATG	60.4	TCACCAGAGGAAGCGAGACT	60.14	103
ClSSR00503	(AT)11	22	Chr1	3726602..3726623	TGTTCCTGGTGATATGCTTG	57.12	GGGTCGAAAAAGAACAAAAGAA	59.63	255
ClSSR00504	(TTTC)5	20	Chr1	3729951..3729970	GGGACAAGGCATTTGTTCTT	59.03	AAGAGCATGAAGCACACACAA	59.51	217
ClSSR00505	(ATT)8	24	Chr1	3732355..3732378	GGTCCACAAAGATTTTCCCA	59.77	AACCCGTGTTAATTGCGACT	59.5	227
ClSSR00506	(TA)17	34	Chr1	3733042..3733075	GCAAAAATGAGAGGCCAGAG	59.96	TTGTGTACTTCCTTTCCCATCA	59.47	299
ClSSR00507	(TA)9	18	Chr1	3736000..3736017	CATCTCTTGATCCCCTTCTTAG	57.06	TGAGATCAATAAGCACACCCA	59.14	259
ClSSR00508	(AG)10	20	Chr1	3741384..3741403	GGAAAAGGAAATGATGATCCA	58.82	ATGGAGATCCAATGGTGAGG	59.74	260
ClSSR00509	(AT)10	20	Chr1	3747603..3747622	GCAAAATGGATGGTATGCCT	59.79	CCGAGTTCGTTTCCGATAAA	60.07	218
ClSSR00510	(AG)13	26	Chr1	3749804..3749829	CATCATCCTCTCACTTGGACA	58.66	GCCGTTTCAATTCCAATCTC	59.51	300
ClSSR00511	(TC)39	78	Chr1	3764320..3764397	CAAACCCCAATTTCCCCTAT	59.88	TGAAGAGGAAGGAAGTGGCA	60.91	299
ClSSR00512	(AT)30	60	Chr1	3766895..3766954	ATCACACCGGTTTGGTGG	60.22	TGAGGGTCTATCACCAATAAACAA	59.77	243
ClSSR00513	(AAT)11	33	Chr1	3768992..3769024	TTGGCTGAGGCATAGAATCC	60.18	CCTTGTAATTTGGAGGAGAATGA	59.49	241
ClSSR00514	(ATGT)9	36	Chr1	3771708..3771743	CCTCCCCCTCTCTTCCTTTA	59.64	ACATCTCCCGCCCTAATTTC	60.29	166
ClSSR00515	(ATA)13	39	Chr1	3773601..3773639	AAGGCAGAGGTGCCCTTTAT	60.1	TCACATCTAAATGCCCTCCC	59.89	266
ClSSR00516	(AAAAT)6	30	Chr1	3775460..3775489	ATCTATCCCCGGTTGCTTTT	59.8	TGTTCCAAGACTTCACCTACACA	59.69	297
ClSSR00517	(AAT)9	27	Chr1	3777439..3777465	GGCAAAGGAATCTGATCCAA	60.01	GTCTCCACCGTCCGAGTTTA	60.11	178
ClSSR00518	(TCTT)6	24	Chr1	3783949..3783972	TTGAGTTTCACCTTGGCACC	61.08	GATGCTGCAAAATTGGTTCA	59.67	250
ClSSR00519	(AAG)8	24	Chr1	3804648..3804671	GGGAATCGAATCACTTTCCA	59.87	TCCAACCAGAGGAGAATTGG	60.04	193
ClSSR00520	(AAT)7	21	Chr1	3807054..3807074	GGCTGATGTAGTCTGCCATGT	60.16	GATTGGACTGATTGTATTGTGTGA	58.88	300
ClSSR00521	(AT)10	20	Chr1	3807284..3807303	TGGAAAAAGAGCAGGGAGAA	59.93	GGCTAATTGTTGAAGGCATGT	59.1	214
ClSSR00522	(ATTT)7	28	Chr1	3808953..3808980	GTTGATTCCGTTTGGTTGCT	59.98	GCTCATAATCTAAGGACAAAAGGTG	59.61	186
ClSSR00523	(AT)12	24	Chr1	3814610..3814633	ACTGCCGGCTTTTTCTTTTT	60.24	CACCAAAACCGCTCGACTAT	60.13	298
ClSSR00524	(CTTCAAA)3	21	Chr1	3817545..3817565	ATGATCCTTTGGTTTGCCTG	59.93	TGGTTGTTGTTGCATCAGGT	60.01	177
ClSSR00525	(TA)10	20	Chr1	3829738..3829757	TCTGTGTCTATAGTCTATTGCGATCT	57.83	TCATCGACACAAATACCCCA	59.77	229
ClSSR00526	(AAT)26	78	Chr1	3831372..3831449	TCATTACCCACTAACGACTTTGT	57.75	TGACTTCTATTTGTGTGTGGGTTT	59.84	235
ClSSR00527	(TTTTCTT)3	21	Chr1	3849191..3849211	AAACTCGAAAGTCTACTGCTGTTT	57.94	CACGAAATAAGTCGAGCATAAA	57.21	300
ClSSR00528	(TTTC)7	28	Chr1	3849570..3849597	TGCTCGACTTATTTCGTGATTC	59.37	AATCACATCTCAGAGACCTTATGTT	57.45	300
ClSSR00529	(TCTTTTT)3	21	Chr1	3849877..3849897	TGGGTGATGATTGGACATTG	60.18	TTCACCTCTCTTTTCGCTATCC	59.86	296
ClSSR00530	(AAAT)6	24	Chr1	3855243..3855266	GTCGGCGGTGTGAGTTTATT	60	AATAAGCTGCTGCTGATGTCC	59.49	100
ClSSR00531	(AAAATTT)5	35	Chr1	3861296..3861330	CCAAACAAAACAGTGCCCTT	60.01	GCGAGCATAAGTTAAATTCACA	57.2	263
ClSSR00532	(AATA)6	24	Chr1	3862442..3862465	GCCCTAATTTTGGAGTCCATC	59.79	TGAAGAGGGGATTCGAGAGA	59.88	240
ClSSR00533	(AT)10	20	Chr1	3872007..3872026	TGGCTTGGATTTTAGGAAATG	59.06	TGTTAAAGGTATTGATGCAACG	57.8	231
ClSSR00534	(AAT)14	42	Chr1	3872952..3872993	CCCACCTTCCCCTATTCATT	60.01	AGCTCTTTTGTGACCACCGT	59.77	206
ClSSR00535	(AATAAAA)3	21	Chr1	3878159..3878179	TGATCAATATGTCGTGGGGA	59.73	TCCCACCCATTCTCTCATTC	59.86	258
ClSSR00536	(ATT)7	21	Chr1	3878694..3878714	ATGAATGCACCATTTCGTGA	59.93	TCCATCGACAAATAAGTGGAAA	59.45	300
ClSSR00537	(AT)9	18	Chr1	3886477..3886494	AGACATGCAAATATTGTCTCCA	57.24	AGCTCGCTCTCAAGTGTGGT	60.21	260
ClSSR00538	(TTAT)5	20	Chr1	3887024..3887043	CCTTTTTGAGTTTTGGGTGC	59.59	TTTGAGAAAAGGAAGAGCCG	59.56	238
ClSSR00539	(GA)22	44	Chr1	3887992..3888035	CGTACGAAACTGGGCCTTTA	60.12	GCCAGCAAATTTGTCTTTGA	58.89	240
ClSSR00540	(AAT)22	66	Chr1	3889997..3890062	GGAAAATTTTGGCTCGATCA	60.02	GGCGTAGGCTTTGACATAGG	59.73	251
ClSSR00541	(TTTA)7	28	Chr1	3896056..3896083	TGCAGTGGGGACATTACAAA	59.96	TGGTTTAATTGTACAGGTGAATGG	60.04	136
ClSSR00542	(TA)9	18	Chr1	3901576..3901593	TTATCGTTGGAGCCCTGAAC	60.07	GCTTAAATTTAGTCCCCAATGC	59.05	293
ClSSR00543	(AAAT)6	24	Chr1	3906340..3906363	CAAGGGTTTATTGGTGGGTG	60.08	TGACAATTGGCAACTGCTTC	59.85	282
ClSSR00544	(AT)10	20	Chr1	3918885..3918904	ATTTGGCAAGCATTTTGTCC	59.94	GACGATGAACTAAAGCAAATATGG	59.11	256
ClSSR00545	(TA)11	22	Chr1	3924627..3924648	ATTGTGAGTGGCAAGCCTTC	60.26	GAATCTCATGCTCTTGTCCCA	60.21	173
ClSSR00546	(AT)16	32	Chr1	3927418..3927449	CATGGATTGGCCCAGTAGTC	60.34	CTTGGTTTCCATGCCCTAGA	60.07	247
ClSSR00547	(AT)14	28	Chr1	3930465..3930492	AGGGTACCCCATTCCAAAAG	60.05	ATTTCCCATTGAAAAACCCC	59.87	140
ClSSR00548	(CT)11	22	Chr1	3931827..3931848	GCAAAGCCAATCAATGGAC	59.07	GATCCAACAGGGAAGCAGAC	59.66	280
ClSSR00549	(TAT)22	66	Chr1	3937223..3937288	TTCCATTTTGGTGGTGGTTT	60.07	TGAGTCAATTCGGTTGGTGA	60.09	204
ClSSR00550	(TTA)7	21	Chr1	3940797..3940817	ACGTCGACCTTGCTGCTTAT	59.9	AACTCTTGCAATGGCGGATA	60.61	226
ClSSR00551	(GGGTTA)4	24	Chr1	3944221..3944244	GCTGGAAATAGGGCAAGTCA	60.21	AGTCACACATGGCAAAGCAC	59.76	210
ClSSR00552	(TA)14	28	Chr1	3944682..3944709	GCTAGGTCATAAAGTTTTAATCGGC	60.66	TCCTTTGAAATATCCCAATACACC	60.3	286
ClSSR00553	(AT)9	18	Chr1	3951750..3951767	TCTCGATCCACCCACATTTA	58.92	CCACTCACAAATGGCTTGAA	59.69	257
ClSSR00554	(AAAT)5	20	Chr1	3964137..3964156	CACAAGCAACTTCCATTCAAAA	60.14	TGATGCTACTTCGTTCATGGTT	59.64	263
ClSSR00555	(TA)17	34	Chr1	3965386..3965419	TGGTCATCGGTTTCTATCAGTG	59.99	TTGTTTTCCGATTTTGCTTG	58.79	218
ClSSR00556	(TA)11	22	Chr1	3965453..3965474	TGGTCATCGGTTTCTATCAGTG	59.99	TTGTTTTCCGATTTTGCTTG	58.79	218
ClSSR00557	(TA)11	22	Chr1	3966338..3966359	ACCACATACATTCAAGGGGC	59.68	TCGAGATATGATGAGGGTGCT	59.67	212
ClSSR00558	(TAT)7	21	Chr1	3970408..3970428	AAACCCATGTCATGTTCGTG	59.27	GCTATACATGCAATTGCCCC	60.32	292
ClSSR00559	(AT)13	26	Chr1	3985419..3985444	AACACCGGAACTTTGTGGTC	59.87	GGTAACCCATGTGTGTGCTG	59.88	276
ClSSR00560	(AT)11	22	Chr1	3989367..3989388	CAAAAAGAATGGGAGGACCA	59.9	TGGCTCCATCAACTACAATCC	59.95	270
ClSSR00561	(TA)13	26	Chr1	3992379..3992404	TGTACAAGTGGTTAGAGGGATCAA	59.93	CTCTGGCGACTCTTTGGTTC	59.99	273
ClSSR00562	(TTTTTTC)4	28	Chr1	4006899..4006926	TGAGACCCATGTGGGAATTT	60.17	CAAGCCAATGTGCTTAAAACC	59.64	181
ClSSR00563	(GAACGTC)3	21	Chr1	4010058..4010078	AATCGATGAACAGAGGAGGG	59.09	TCCAAACAACACACGTTGAAA	60.03	295
ClSSR00564	(GAA)15	45	Chr1	4019748..4019792	TTGCGGATTTTAAATGGAGG	59.9	CACCAGAGCCAATGAAATGA	59.65	204
ClSSR00565	(AAAT)5	20	Chr1	4027751..4027770	CAGCTCATCAAGCATCAATCA	59.96	GAAGTGACATCCCTAGCATCG	59.71	297
ClSSR00566	(AAT)7	21	Chr1	4028188..4028208	CAATCCCACGTGTTGTTGAA	60.4	CAGAGGCTGCAAGGATTAGG	59.97	293
ClSSR00567	(AG)19	38	Chr1	4029230..4029267	CGAGGTAGGAATCCAGGTGA	60.07	TATTGAACACCGAAGCAACG	59.73	188
ClSSR00568	(ATT)7	21	Chr1	4035369..4035389	TGCTCTTGGGTTGCTTAGGT	59.88	GGTTCAAATCTCCCACCCTT	60.17	277
ClSSR00569	(AAT)7	21	Chr1	4042267..4042287	AGCCACCCTTCACAAAGCTA	59.88	GACACATGGGCTACTGAGAGAA	59.36	268
ClSSR00570	(AAAT)5	20	Chr1	4066635..4066654	CCTCTATTCCTTGATTCTCTTCTTG	59.01	TTTCTCCGTCCCTAAATTTTCTC	59.96	295
ClSSR00571	(AAT)8	24	Chr1	4072652..4072675	ATTACCAAAATGCCACTGCC	59.83	GGGAATGTTTTGCGAAGCTA	60.21	247
ClSSR00572	(AAT)9	27	Chr1	4073086..4073112	ACACCGTCATCCGAATTAGC	59.96	ATTTTCGAACAAGGCGTGTG	61.06	219
ClSSR00573	(AG)11	22	Chr1	4077118..4077139	GGGGTGGATTTTGTAATTTTC	57.34	CGTCACGTGAAAACCAAATG	60	175
ClSSR00574	(GT)11	22	Chr1	4077878..4077899	TGGGTGAAATTTGAAACTCG	58.6	GCAACGATTAGGAATAATTTGG	57.74	233
ClSSR00575	(TA)10	20	Chr1	4091299..4091318	ACCATACCAGTGCGAGGTTC	60	GAGAGTCAACCATTTTCTTTTGTC	58.37	229
ClSSR00576	(AG)11	22	Chr1	4099455..4099476	TCTTTGAACATTCAGAACCCAA	59.59	GATCTCAACTTGCCAGCTCC	59.96	216
ClSSR00577	(TGATTT)4	24	Chr1	4099933..4099956	TCACTTTAATCGTCGACCCC	59.93	CCAAAAACCCAACTCGAAAA	59.95	210
ClSSR00578	(AAG)13	39	Chr1	4100666..4100704	AAGTTGCAACACACAGCACA	58.92	ATGTGGTTGAAGGTTTTGGG	59.69	292
ClSSR00579	(TA)10	20	Chr1	4103769..4103788	TTTTGATGCCTCATCTCGTG	59.8	CATACCATACCACCTTATTGAACA	57.9	272
ClSSR00580	(AT)9	18	Chr1	4113318..4113335	AAATCAAGCCCTCGTTTGAC	59.17	TGGTTTCCACGTAAGGTTTTG	59.88	212
ClSSR00581	(AT)12	24	Chr1	4113752..4113775	CCAATAGGTAGAAATGGTGTCTACAA	59.75	TGTTCCCATTTCTCAAAACAAG	59.11	157
ClSSR00582	(TTCTATT)3	21	Chr1	4113799..4113819	CCAATAGGTAGAAATGGTGTCTACAA	59.75	TGTTCCCATTTCTCAAAACAAG	59.11	157
ClSSR00583	(TTAA)5	20	Chr1	4119205..4119224	CCTTGTTTCTTCTTTGCAATTTGAG	62.45	TGAGGTGTACAAGAAGATTTATGGA	59.11	294
ClSSR00584	(ATATA)4	20	Chr1	4120971..4120990	TTTGACTGGTTATTGATGCCTT	58.63	CGCCCCTGATTGTACTTTGT	59.99	161
ClSSR00585	(TTTTCTT)3	21	Chr1	4129407..4129427	CACTTTCCAACCCCATTTGT	59.69	ATCCGACGCAAAATTGAAAG	60.07	242
ClSSR00586	(AT)12	24	Chr1	4145489..4145512	CCGACCTTGTCGTGAAACTT	60.15	GTTTGCACATTCTTTGGCCT	60.12	297
ClSSR00587	(TA)9	18	Chr1	4146799..4146816	GGTAGGCTGTGCCCATTTTA	59.96	GGTTGCAATTCAAGGTCCAT	59.8	268
ClSSR00588	(AT)9	18	Chr1	4150247..4150264	GAATTGGGAACTTAAAGCATGA	58.25	CCGCCCTTTCCTCTCTTTTA	60.67	294
ClSSR00589	(TC)9	18	Chr1	4150510..4150527	CCGTGCCAATTCTCTCTCTC	59.95	TAAGAGAGGCCGCACTGAAT	59.98	297
ClSSR00590	(ATT)7	21	Chr1	4152750..4152770	TCAAATATCCAACATTAGTCGGTG	60.13	CGTGGGTCGGAATACTCTGT	59.99	275
ClSSR00591	(TTTTTTA)3	21	Chr1	4155833..4155853	TGCCTCTTTCAAGGTTTCATTT	60.11	TTGGGTTGTTGTAGGATCACA	58.89	100
ClSSR00592	(AAAT)7(AAATA)4*	44	Chr1	4164696..4164739	CCTCAACTTGAAAAGTCCTCG	58.97	AATGTGTCGTTTTTGTGACCA	58.94	225
ClSSR00593	(AT)14	28	Chr1	4164908..4164935	TGGTCACAAAAACGACACATT	58.94	GGATTGAACGATCATTATGAAACC	60.76	244
ClSSR00594	(AT)12	24	Chr1	4169427..4169450	GCATCGAAACAACAAGAAGG	58.35	TTTGCAGTGGTGGATTACTCA	59.18	265
ClSSR00595	(TA)10	20	Chr1	4196739..4196758	ACCGATGTGTTTGGCAACTT	60.42	GATCACCCCATACGACCAAC	60.06	181
ClSSR00596	(TAT)11	33	Chr1	4200002..4200034	GATGGGAGCAAAAGGTGGTA	59.93	TGCCACCACCAATGAAATAA	59.79	271
ClSSR00597	(TAT)14	42	Chr1	4200302..4200343	TCTTACCCAAATGTCCTTAATGC	59.41	GGAAACAAGAATGGAGAAGAAGA	58.88	276
ClSSR00598	(AT)13	26	Chr1	4200632..4200657	TTCTTCTCCATTCTTGTTTCCTC	58.88	AATGGGATAGATGCACACACA	58.86	279
ClSSR00599	(AAAAATA)4	28	Chr1	4202634..4202661	TTTCCATCATTAATCCACATGC	59.67	TTGACGTTGCTTTTCAATCA	57.89	266
ClSSR00600	(TTTA)5	20	Chr1	4206385..4206404	TAACATGCAAATGCCTTCCC	60.84	TTACCATGGTTTTGTGGCTG	59.44	180
ClSSR00601	(TCT)19	57	Chr1	4228827..4228883	CCTGAGGTCGAGAGTTCGAG	60.13	CCAAAGAGGAGGAGGAGGAG	60.32	292
ClSSR00602	(AT)11	22	Chr1	4229344..4229365	TGACTTGGAGGCTTCTTGGT	59.84	CGAGTTGTATGTGCGAATTTTT	59.19	283
ClSSR00603	(AAG)14	42	Chr1	4247668..4247709	CCCTTCGATTTTCCTCATCA	60.01	GTGGTAAAGCCACCAAAGGA	59.97	263
ClSSR00604	(TTA)11	33	Chr1	4250339..4250371	CGATTCCCAATGGAATTTTG	60.12	TCTAGGAGGAAATTGGGGCT	60.03	213
ClSSR00605	(AAT)14	42	Chr1	4252656..4252697	CTCCATCACCTCCATGTTCC	60.33	GGTCCCTTTGTGCGTACATT	59.86	246
ClSSR00606	(AAT)7	21	Chr1	4263591..4263611	ATGTTGGAAACTGTCAGCCC	59.97	AAGGAACCCTTTGAAGCTTTG	59.75	219
ClSSR00607	(ATTTT)4	20	Chr1	4266743..4266762	CACACGCACGTGAATGATAA	59.15	GCCACTTATCACACCCCAAA	60.75	213
ClSSR00608	(TTTA)5	20	Chr1	4267748..4267767	TGATTCGACATAATCGGCCT	60.44	TTTTCCAAATCATTGTCTGTGG	59.84	231
ClSSR00609	(AAGACAA)3	21	Chr1	4285095..4285115	CAGATGAGATGAATTCGCCA	59.76	GAATTGCGTGAAAGGGAAGA	60.19	265
ClSSR00610	(TTAT)6	24	Chr1	4299504..4299527	GCATCATTCTCCATTGTCCC	60.29	TGCACATGAGGAACACGAAT	60.12	251
ClSSR00611	(AT)9	18	Chr1	4301744..4301761	CCAACCAACTATATCAAAATGGG	59.51	CTAGATTTGAGGTGGGCTGC	59.84	227
ClSSR00612	(ATA)10	30	Chr1	4301825..4301854	CCAACCAACTATATCAAAATGGG	59.51	CTAGATTTGAGGTGGGCTGC	59.84	227
ClSSR00613	(TC)22	44	Chr1	4304926..4304969	AAATTTTGTCTGTGGGTGCC	59.84	CCAGGAGTGAGAGAAATGGC	59.8	282
ClSSR00614	(TTGTT)7	35	Chr1	4305314..4305348	TGGTGGGTTCTTTCGTGAAC	60.93	AATCTCCACCACCGACAAAG	59.97	296
ClSSR00615	(GAAAAAA)3	21	Chr1	4309197..4309217	TCATGATCTTTGTAGCACCCA	59.14	TAGATCCGCCCTACTGCTCA	60.89	158
ClSSR00616	(TC)13	26	Chr1	4317754..4317779	AAAATTACAGCCCCCAACAA	59.32	AAGCAAAAGGGAAAAAGGGA	60.05	211
ClSSR00617	(AT)10	20	Chr1	4326285..4326304	GCATTTGAGCTGCAAAAGAAT	59.49	GAAAACGGAGGAAAATAAAGTTAGG	59.82	206
ClSSR00618	(AAAATAA)3	21	Chr1	4342382..4342402	CCTCCCAGTGCAACAAAAGT	60.15	TGCAAGATTTTCCCTTCTGG	60.18	236
ClSSR00619	(AGA)15	45	Chr1	4343181..4343225	CCACCAAGGGTTTTCAAAGA	59.94	GGGATACATTCCAACCCACA	60.44	210
ClSSR00620	(ATT)20	60	Chr1	4346164..4346223	CACAGTCGTCAATGTGGTCC	60	TATATGGGGGAGGGGAAGAA	60.46	249
ClSSR00621	(AAAAAG)6	36	Chr1	4361763..4361798	TTGCGCTTACAAACCATCAG	59.87	CGTGATTTAAGGTTGATTGGC	59.47	199
ClSSR00622	(AATTTTT)3	21	Chr1	4364500..4364520	TGGGGACTTACCTCCTACCA	59.4	TGTGATCATGCTAGGGACCA	60.07	262
ClSSR00623	(TTA)13	39	Chr1	4369115..4369153	CTTCTGAATGCAACCAATGTG	59.18	CTTTCTGCCTGAAGTCCGAG	60.13	227
ClSSR00624	(TATGTA)4	24	Chr1	4369277..4369300	CTCGGACTTCAGGCAGAAAG	60.13	TGCCATGAAGGATGTGTTTG	60.52	300
ClSSR00625	(GA)10	20	Chr1	4389757..4389776	TGCCAACTAAATGGGAAAGG	59.93	TCCACCAACATTTGTCCGTA	59.82	241
ClSSR00626	(TC)14	28	Chr1	4397774..4397801	AAACGAACGCCACGAAATAC	60	TTTTCTTGGGGACTTGGAAA	59.52	180
ClSSR00627	(ATTTT)4	20	Chr1	4421541..4421560	TTTGAGAAATCGAAATCGGG	60.01	TTTGTGAACATGCATGAGGG	60.52	262
ClSSR00628	(GA)9	18	Chr1	4431660..4431677	CTCTTCACGCTGGATGTTGA	59.98	TATTGGAGCTGTCCCTCCCT	60.98	246
ClSSR00629	(AT)14	28	Chr1	4448723..4448750	ACCGTTGCACACCCCTATTA	60.25	TCAAAAGGTCATTGCTGGAA	59.25	288
ClSSR00630	(TAA)7	21	Chr1	4456391..4456411	TAGGGCTAGAAGCAAACGGA	59.97	TGACCTGCCTTACCATTTGT	58.08	239
ClSSR00631	(AAAAAAG)3	21	Chr1	4465154..4465174	TCGTTGACAATTTACAAGGGTT	58.54	TCAAAGGGACACCAAAAATCA	60.33	289
ClSSR00632	(TTTTTTCT)3	24	Chr1	4469597..4469620	TTTGAGCTTTGAGGCGAAGT	60.13	ATGCAAATTCCTGTTTTGCC	59.94	264
ClSSR00633	(AG)10	20	Chr1	4491817..4491836	TGCTGCTCAAGACATCCAAG	60.14	CTGTGAAGCTTGAACCTGGG	60.82	256
ClSSR00634	(TTTTTTAT)3	24	Chr1	4501573..4501596	TTAGGCTATGGGACTCCAGC	59.29	AAGCACCCAAGCAATTGAAC	60.12	215
ClSSR00635	(TCT)9	27	Chr1	4502660..4502686	TCTGGTTTTTGGTCTTTACCG	59.12	AAAAAGTGTCCACTCCTTCCTA	57.04	299
ClSSR00636	(TTTTA)4	20	Chr1	4516167..4516186	TGTGAAGCTTTCAATCGATGTT	59.75	GGTTTTTACTAAGCCGCGTG	59.78	263
ClSSR00637	(TTA)9	27	Chr1	4519897..4519923	TTCCTTGCGTAATTTTTGGC	60.07	TCAACCAAGTTCCAACTCCA	59.11	141
ClSSR00638	(TA)10	20	Chr1	4519993..4520012	TGGAGTTGGAACTTGGTTGA	59.11	GGTTAGGTTGGGTTGTTGGA	59.69	295
ClSSR00639	(GGGTT)6	30	Chr1	4520250..4520279	TCCAACAACCCAACCTAACC	59.69	ATCGAAAATTTGGGGATGGT	60.38	128
ClSSR00640	(GCCAGTC)3	21	Chr1	4536168..4536188	CTCCACGATCTCCTCAGCTC	60.1	TTGGCGATTCTTTCGATTTC	60.15	273
ClSSR00641	(GA)15	30	Chr1	4545311..4545340	TTGCAAAACACAATCCTCCA	60.09	ATAGCAGAGTGTAACCGGCG	60.29	240
ClSSR00642	(AT)9	18	Chr1	4548364..4548381	TTGTGAGAGAGGGTTGGGTT	59.55	GGGCTGAGTTGAATTTGGGT	61.25	298
ClSSR00643	(AT)9	18	Chr1	4562987..4563004	CAAGTAGACAAACATTCTGACATGA	58.38	CCCATTTTGATGAAGTGCCT	59.93	273
ClSSR00644	(AAAT)6	24	Chr1	4566305..4566328	CCACCACTTTCATCAATCCC	60.17	GAGAAAAAGGGAGACTGGGG	60.04	255
ClSSR00645	(AT)13	26	Chr1	4568997..4569022	TTGAAGTTCCGCACCAAAAT	60.48	AAGTTTTCGAAATTGGCAAG	57.05	242
ClSSR00646	(CTTCTTTC)3	24	Chr1	4576353..4576376	TCTTCCATGTGTTGTCGTGC	60.73	CACAAAAAGCAGGCAAGCTA	59.25	163
ClSSR00647	(AAAAAAT)4	28	Chr1	4589018..4589045	TGTTGTATACATGTAGTGGAGTCACA	58.57	TGTGAGTTGGATTTGAGCTTCT	58.98	161
ClSSR00648	(TTA)12	36	Chr1	4595744..4595779	TTTGCAACCGGACAAGAGAT	60.64	GGGGAAAGGGTTCCATTTTA	59.99	195
ClSSR00649	(GTTTT)4	20	Chr1	4627783..4627802	TGTGCAAAATCATCTATCGGG	60.84	CCACTGCAGGAGAAAAGAGC	60.13	228
ClSSR00650	(TA)9	18	Chr1	4650591..4650608	TGCACACCCTTGTGAATCTT	59.14	TCTTCTTCCTCCTCATTCGG	59.36	270
ClSSR00651	(TTA)7	21	Chr1	4652679..4652699	TGACACATGGCACTCAGGTT	60.16	TCACATGTCACGTCTCTCCC	59.67	212
ClSSR00652	(CT)10	20	Chr1	4661748..4661767	AGCTGCCCACTCTCCTTTTT	60.38	ATAAAAGCTGGGGGTGGAAT	59.67	233
ClSSR00653	(AAAG)7	28	Chr1	4661786..4661813	AGCTGCCCACTCTCCTTTTT	60.38	ATAAAAGCTGGGGGTGGAAT	59.67	233
ClSSR00654	(GACTTT)4	24	Chr1	4664125..4664148	GGGGGATGGAGAAGTGAAAT	60.13	GTGGATGATATCCATTGCCC	59.98	294
ClSSR00655	(TA)11(CA)10	42	Chr1	4667349..4667390	AGGGTTGTCATCATTGCTCT	57.16	GCATGAAACCCACCCATTAT	59.51	101
ClSSR00656	(AT)12	24	Chr1	4670399..4670422	GGCATTTTTCAATTGTCCCA	60.68	CATTACCTATCCTCTCGCTCA	57.08	197
ClSSR00657	(TC)10	20	Chr1	4675020..4675039	CTCTCTCCTTTTGGTGCCTG	59.98	GTGTTCCGCATTTGTACGAG	59.2	239
ClSSR00658	(TA)9	18	Chr1	4678151..4678168	CCCTTGTCCCAAATTCAAAA	59.77	GGAGGAAGAAAAGGAATCGG	60.01	238
ClSSR00659	(AG)19	38	Chr1	4682267..4682304	TCCCACCACTCATACCACCT	60.24	GAGAAAGCTTTGAAGCTGCG	60.41	261
ClSSR00660	(TTAT)5	20	Chr1	4726738..4726757	ACGAATTACTCGGATTCCCC	60.15	GGGAAAGAAACACAGGGTGA	59.94	167
ClSSR00661	(AAAATTT)3	21	Chr1	4729183..4729203	CCATTTTTGATTAATGGTTGGAGTG	62.63	CCTATTTCATAACTCGACACTTTGA	58.81	249
ClSSR00662	(AT)19	38	Chr1	4735238..4735275	TTTGGTGTCTTGACCTTACGC	60.16	CTTCCACACATTTGTTGCACT	58.69	259
ClSSR00663	(AAT)23	69	Chr1	4736665..4736733	TTGCTCCATGCAGAAAATTG	59.81	CTCACCTCTCAAGGGTGCTC	59.99	256
ClSSR00664	(AT)15	30	Chr1	4742030..4742059	CCCACTTGCCATCTTGTTTT	59.97	GGGAAGGCATATTGAACGTG	60.33	186
ClSSR00665	(GGAGGT)5	30	Chr1	4759269..4759298	GTTCTTCGTCTTCGGAGTGC	60	TTCCCAATCTCCACCTTCTG	60.04	215
ClSSR00666	(AAAAG)5	25	Chr1	4766412..4766436	TTGATTCTCCATCCCGGTAA	60.27	TCAAAAACCTAAAATCGGATGG	60.17	139
ClSSR00667	(TA)10	20	Chr1	4766820..4766839	CATTCATCATGCCCTAAACCT	58.92	AGCCTCGAAACATCAATTCAA	59.7	184
ClSSR00668	(TTA)7	21	Chr1	4772130..4772150	AGGAAAGTGGAGAGGGAAGG	59.67	GGTTTTACGGGCAGTTTCAA	59.97	244
ClSSR00669	(GA)13	26	Chr1	4773195..4773220	GGGATGCCCTTAAAACAAGG	60.66	TGCAATAAATTGGAGTGCCC	60.84	110
ClSSR00670	(TTA)7	21	Chr1	4774691..4774711	CTCCCAACTTTAACCCTCCA	59.02	TCGGACACTCCAAAACCATT	60.35	188
ClSSR00671	(AT)12	24	Chr1	4816028..4816051	GTGTTGTCCATTGCAGGTTG	60.01	CGCTTGCACTACCACATCAC	60.33	206
ClSSR00672	(GA)11	22	Chr1	4817154..4817175	CCAATAATGAAAACAAGCCCA	59.82	CTTTTGGCCCTCACATTTTC	59.55	293
ClSSR00673	(AT)10	20	Chr1	4819261..4819280	CCACTCCAAGCATATACCATGT	58.86	GGCAGCCACTCTACATCCAT	60.1	242
ClSSR00674	(AATA)5	20	Chr1	4826946..4826965	ATCACTTGGAGGGACTTGGG	61.28	GGGAGGAGATTGCTCCTGAT	60.56	299
ClSSR00675	(AAT)8	24	Chr1	4841562..4841585	CTTTTGGCAGGATCAATGGT	59.93	GCACATGCATGAAGACTGCT	60.02	294
ClSSR00676	(TTA)7	21	Chr1	4857426..4857446	GTTCCTATTTACGGTTTATGGCT	57.79	CCAAGGACTATTTGTTGAATTTAGG	59.39	263
ClSSR00677	(AT)12	24	Chr1	4864244..4864267	CCGACTCCACTAATTTGGCT	59.19	TTGTATTGTACTCATGTGTGTGTGTG	59.82	243
ClSSR00678	(AAAG)5	20	Chr1	4873380..4873399	GCTCAGGTTGCAGTGATTGA	59.99	GATGGATTACGTGCACAAGC	59.16	193
ClSSR00679	(TAT)8	24	Chr1	4879371..4879394	CCGAAGACCATTTCCGAATA	59.89	TGAAAAAGAGGGGTCCACAC	59.94	227
ClSSR00680	(TA)10	20	Chr1	4880414..4880433	CATCGACATGTATGATACTGCAAA	59.92	GAAGTGCTTTCTTTTGATTTCC	57.19	276
ClSSR00681	(ATT)7	21	Chr1	4883587..4883607	TCCATCCGGATCTCATTCTC	59.97	CATTTTGGTTGTGGCCTTTT	59.84	228
ClSSR00682	(TAAAAAA)3	21	Chr1	4888085..4888105	AACAGCTCCCACCATATTCG	59.96	ATGCAAGCGAGAAAGGAAGA	60.1	241
ClSSR00683	(GAAAAA)4	24	Chr1	4889533..4889556	TCCTGACGAGCTTTACGACA	59.59	CGTCCTGCCCACTTGTTATT	59.99	260
ClSSR00684	(TCTTTTT)3	21	Chr1	4896191..4896211	TGACAATAAAAGCACCCCAA	59.01	TTGGAGATGATGTCAATGGG	59.3	292
ClSSR00685	(AATAAA)4t(AAATA)4	45	Chr1	4908109..4908153	CAATTCTCATGGAAAGCAATCA	60.07	AAAGTCGAGGCTCTAGTGTTAAAAA	59.14	175
ClSSR00686	(AAATA)4	20	Chr1	4912503..4912522	CCAAAGAAATATAAAACGGACCC	59.97	AAAAACCAAATAGGGACCAAAG	58.48	212
ClSSR00687	(TCTTTTT)3	21	Chr1	4922977..4922997	TAGAGGGTAGGCTTTGCGTG	60.4	TGGTAGCTTTGTCCCATTCA	59.12	284
ClSSR00688	(TTA)8	24	Chr1	4930742..4930765	TGAAACAAAACTTAAACCTCGG	58.35	GGCTGACCGACTAGAAGGAA	59.43	196
ClSSR00689	(AAT)7	21	Chr1	4938593..4938613	CAGCAGGGACATGATGAATG	60.07	TGATTGGTCAAGATGGTCACA	59.95	204
ClSSR00690	(CT)12(AT)10	44	Chr1	4964704..4964747	TGGCCAATTTCTTATCACCC	59.76	GGAAAGAAATGCAGGGAACA	60.05	191
ClSSR00691	(TTTCTT)4	24	Chr1	4975435..4975458	GAGGGCCCAAACAAAAAGTT	60.33	CCTGCATGTGTTTTTGGATG	59.96	131
ClSSR00692	(AGG)8(AAG)15	69	Chr1	4979055..4979123	AAACTTGAAGGGGGAAAGGA	59.91	TTGCTTTTGGTAGCACCCTT	59.75	291
ClSSR00693	(TTTTTA)4	24	Chr1	4981469..4981492	CACTGACAACCCTTTGACCC	60.4	TGAGTTGGTCTAGTGTTAGTGGGA	60.09	176
ClSSR00694	(AAT)8	24	Chr1	4991819..4991842	GAGTTGTCCTTTTCATCCATCA	59.03	TCAGATATTTGAAGCCTCTAGTTGT	57.8	187
ClSSR00695	(TTTTTGG)3	21	Chr1	4992983..4993003	TCAAATGAAGCCTTATGCACTG	60.26	TTCATGTTAATGAGTTAGTCTCACG	57.61	258
ClSSR00696	(TG)9	18	Chr1	5011100..5011117	CTGGTGACAGAACCGAAACA	59.72	CTTTTTGAGCCCCACTGTGT	60.15	257
ClSSR00697	(TTC)12	36	Chr1	5012320..5012355	TCAACTGCTGATTTGGATGC	59.81	CGCAATCTTTGACATTGCCT	61.17	288
ClSSR00698	(TC)14tt(TC)10	50	Chr1	5012898..5012947	TCAATTTTAAAGGGGCTCCA	59.52	TGAATTCCCTAGGCTTGCAG	60.34	268
ClSSR00699	(AAAT)5	20	Chr1	5026437..5026456	TTGCACCACTACATCGGGTA	59.99	GCTTCATTCTCATATCGGTGG	59.54	101
ClSSR00700	(AGGATG)4	24	Chr1	5036928..5036951	AAATGAACCGGAGAGAAGCA	59.81	GATACAGAGCTCAACCCCCA	60.07	283
ClSSR00701	(AAG)10	30	Chr1	5040873..5040902	GCAGACAACTCCTTCGGAAT	59.29	GTAGTGGATGGCGGATCAGT	59.96	172
ClSSR00702	(AG)13	26	Chr1	5043680..5043705	CCATCGCTTTCTAAGCCAGA	60.48	AAGTCGCGGAAGTTCGAGTA	60.02	288
ClSSR00703	(TTTTTTA)3	21	Chr1	5046174..5046194	CAGGGTTGCCAACTTGTCTT	60.15	TGGTATCAATAGGTCCTTCACTTTT	59.37	170
ClSSR00704	(AG)18	36	Chr1	5051778..5051813	AAATGTTCGTTTTGTTCCGC	59.98	GATCTGCAGCCCGTGTTACT	60.29	276
ClSSR00705	(AT)15	30	Chr1	5054623..5054652	GGTTGTGTGGTCCTTTGGTT	59.72	TGAGATTTTCCCAAACAGAATG	59.06	278
ClSSR00706	(AAAAATC)3	21	Chr1	5059012..5059032	CAATTTGACCCATTGATTGTG	58.73	TGTTCTGGGAAGAAACCTTGA	59.7	280
ClSSR00707	(AAAAAT)4	24	Chr1	5060865..5060888	GATGAAAGAGGGCGTTCAAG	59.81	CAATCAAAATCTAGCAATGGGA	59.08	173
ClSSR00708	(TTTA)5	20	Chr1	5065270..5065289	TTGATCCTTCAATGTGCCAG	59.65	ATCGACCTTGAGACAGGCAT	59.69	249
ClSSR00709	(TA)9	18	Chr1	5099349..5099366	TGAGACCATGACATTTTGTTGA	59.02	AATGGTGGGTTCAGCAACTC	59.97	244
ClSSR00710	(GAATA)4	20	Chr1	5115227..5115246	AATCGAGCGTAGATCCGAGA	59.94	TCATTATCCATCACCAGGCA	59.88	235
ClSSR00711	(AAATAAA)3(AAAAT)4*	39	Chr1	5120904..5120942	TCAAATGAACAGTGAGAATCGG	60.11	CAAAGGAAGAGCTTGCATCC	59.96	208
ClSSR00712	(TTTATTT)4	28	Chr1	5133255..5133282	GCCAAAGTTTGTCAACTAAGCC	60.17	AGACACCTTCTGCCAAATTCT	57.92	211
ClSSR00713	(TTA)10	30	Chr1	5140752..5140781	ACCCCTATTCTCCTGCTCGT	60.1	TTGATGGGATGAAATGGGAT	59.95	292
ClSSR00714	(TA)10	20	Chr1	5147201..5147220	AAAAGATGTAATGGGGCGCT	60.82	TCCAAAACTCCCAACAACAA	59	266
ClSSR00715	(AAAAT)6	30	Chr1	5154633..5154662	TTTTGTGAGGCATAGAGTTCAA	57.57	AGAGATGCATGTGTTGGATCA	59.1	291
ClSSR00716	(AT)15	30	Chr1	5161150..5161179	TTGCTTATGCACTTGGGTTT	58.29	CAACTTGAAGGTAGCGCAAA	59.11	250
ClSSR00717	(TA)12	24	Chr1	5168338..5168361	TGGGGACCAAACAGAAATTG	60.72	GATATTGTGGTTTCACGAGTGG	59.36	177
ClSSR00718	(AT)10	20	Chr1	5178987..5179006	TCCGTTTTGAGTGGTTGTTAAA	59.53	CAACCAGGCATCTCCTACCT	59.16	294
ClSSR00719	(AAAAT)4	20	Chr1	5179703..5179722	ATGGATGCGCTCAAGAGATT	59.8	ACAAAACGAGGCCAAACATC	59.98	274
ClSSR00720	(ATAAAAAA)3	24	Chr1	5180066..5180089	GATGTTTGGCCTCGTTTTGT	59.98	GATGGCACCTCCTCATTGAT	59.89	273
ClSSR00721	(TTTTTTA)3	21	Chr1	5187314..5187334	CCACTTTGGTGTCAATTTTGC	60.39	CCTCGGATTCAAACCCACTA	59.93	278
ClSSR00722	(TTC)7	21	Chr1	5210023..5210043	ATGGCCAGAGAGAAAAGCAA	59.96	TGAGTTGGATTTGGTTGGAA	58.95	128
ClSSR00723	(AAAT)5	20	Chr1	5213682..5213701	TCCATACTTCTAAACAGCCCC	58.2	TCGAAAATTTCACCCACCTT	59.41	300
ClSSR00724	(CTTTT)4	20	Chr1	5216309..5216328	CTACCGAGGAAATCCACCAA	59.93	TCAATGATGAACCAGTCCGA	60.05	165
ClSSR00725	(TTTTGTT)3	21	Chr1	5218577..5218597	CCAAAAGTGTAGGCCTCGTT	59.24	TGGCTAAGAATTCAACCATCG	60.08	135
ClSSR00726	(TAA)9	27	Chr1	5225032..5225058	TGCGATAGATCGCGATAAACTA	59.87	GCGTTTGGTTGTTCATGTTC	59.03	300
ClSSR00727	(TA)15	30	Chr1	5243389..5243418	TGGTTGGTTCTTTTTGGCAT	60.34	AAACAGGGGCATCAAAACAC	59.84	258
ClSSR00728	(TAT)7	21	Chr1	5252545..5252565	AGGAGCAATCGACAATGGAG	60.22	CCCTCACATTCTATCCACCG	60.33	254
ClSSR00729	(TA)14	28	Chr1	5273251..5273278	CTTCTGGTCCTGGGTTTCAA	60.08	GTTTCGAAAACGTAGCTTTTGT	57.71	290
ClSSR00730	(TA)9	18	Chr1	5307422..5307439	CATTTTGCAGAAAGGTTGTAGA	57.14	GTTCCCTCGATTGTTCCAGA	60.05	282
ClSSR00731	(ATA)9	27	Chr1	5315479..5315505	TCTTACCCCCACTGGTATGC	59.81	AGTACAGCTTCAGGTTCGCTG	59.69	293
ClSSR00732	(ATTTT)5	25	Chr1	5348715..5348739	TGGAAGGCAGTTTCTTTGCT	59.99	CGACTCATGGTCTCGTGAAA	59.83	210
ClSSR00733	(TA)17	34	Chr1	5386636..5386669	TTTGTTGCCTTGAACAACCA	60.13	AGTCTTGGACCATGGGTTTG	59.82	229
ClSSR00734	(TA)25	50	Chr1	5389309..5389358	AGGTTTGATCATCCATCTCCA	59.35	CCAACCTTATGGGTGGAAAA	59.66	120
ClSSR00735	(AT)40	80	Chr1	5389988..5390067	CAGCTTCTCTCTTTTTGTTCTTCA	59.36	TGCATTTCATTTCAAAACCC	58.46	283
ClSSR00736	(TA)11	22	Chr1	5393850..5393871	GATTTCTCGGCCAAATTTCA	60.02	TGCCTTCATTCCCACCTAAC	59.93	298
ClSSR00737	(TTTTATTT)3	24	Chr1	5397190..5397213	TGAGCAGCCCCATATTGTTA	59.14	ACTTTCAAGTGGTGTCATTCAA	57.24	300
ClSSR00738	(TTTTC)6	30	Chr1	5399245..5399274	ACATTCAGAGCCTCACGCTT	60.02	CTTCCTCGTCCATTGGTCAT	59.93	277
ClSSR00739	(TA)21	42	Chr1	5431999..5432040	GTTTTTGGGGGTTGGAATTT	59.9	GCCCTCCAATCACCATTAAA	59.76	289
ClSSR00740	(TA)10	20	Chr1	5447276..5447295	CTGAATGACAACTTTGATATGTGC	58.7	GGATGATGATTTAATGTCCATCTAC	57.88	299
ClSSR00741	(TTC)11	33	Chr1	5447975..5448007	TGGACCCCACCACATAAAAT	59.91	AGCGTCATCCATGGGATTTA	60.3	252
ClSSR00742	(TC)10	20	Chr1	5452077..5452096	CCCTCCCACCATTTTACTCA	59.78	CCAATGGAAGCATGAGATTT	57.61	297
ClSSR00743	(CA)10	20	Chr1	5459153..5459172	GACGCGTTAAAAGGGATGAA	60.07	ATTGGGAGCTGCAAAAGCTA	59.98	204
ClSSR00744	(AT)10	20	Chr1	5460052..5460071	CGTCGTAACCATTTGTTTCA	57.13	CGTTGATGAAAAGTTTCTTTGG	58.79	300
ClSSR00745	(AAAATAA)3	21	Chr1	5473157..5473177	ATTCATTGGAGCCCCGTTAT	60.53	TGTTCACCCAATTTCAACCA	59.79	204
ClSSR00746	(CT)10	20	Chr1	5476996..5477015	TTATACCCCTTTCCCCCAAC	59.88	TAAAGAGAGAGGGGGTGGGA	60.95	216
ClSSR00747	(AT)11	22	Chr1	5481006..5481027	TTGTTTCCCTTTACCCTCCC	60.16	TTTTGAAGGTTTTAGGGGTAAGC	59.9	258
ClSSR00748	(TTCTT)5	25	Chr1	5484937..5484961	CTGTCATGTGGACCAAGGAA	59.52	CAATGCATCCATCTCATTTCA	59.49	215
ClSSR00749	(TTTTC)9	45	Chr1	5487542..5487586	ATGAGTTTGGAGCAACCGTC	60.12	AAGCCATCAAAAAGAGGGAAA	60.06	166
ClSSR00750	(AAAAAAC)3	21	Chr1	5522398..5522418	GGAAGTTGAATAATGCCTTTGC	59.98	ATGACATGCTTTCCCCAAGT	59.41	281
ClSSR00751	(AATAAAT)3	21	Chr1	5522639..5522659	AGACTTGGGGAAAGCATGTC	59.14	TTAGGGGTTTTGAAAATGGC	58.92	102
ClSSR00752	(TTTTCT)6(TTTC)8*	63	Chr1	5545784..5545846	AAATTGTTCCCAACACCCAA	60.07	GGCCAAATCTCTGGATTTCA	60.01	248
ClSSR00753	(GT)9	18	Chr1	5582815..5582832	CTGAAAGGTTTTCGCTCGAC	59.99	TTGCATTTTTATGAAGCCCC	59.91	284
ClSSR00754	(AGA)7	21	Chr1	5593258..5593278	GTTTCAATCGCAATCGCTTT	60.22	GAGCTCCATCCAAGCTCACT	59.56	220
ClSSR00755	(CT)16	32	Chr1	5594645..5594676	TGGTGATTGGATGATGGTTG	60.18	TAAACAACCCAACCCTCTGG	59.82	211
ClSSR00756	(TTTA)5	20	Chr1	5610902..5610921	TTCAAAGGTAATCTCGACACAAAG	59.7	ACGAAGGCAATTCCACAATC	59.94	176
ClSSR00757	(TTTTA)5	25	Chr1	5642580..5642604	TTCAATCTCAAAGAAGGAAGGG	59.7	TGTCAGCGAGGAAAGGAAGT	59.99	269
ClSSR00758	(ATTTTTT)3	21	Chr1	5645746..5645766	ACATCTACCTCCCCTGCTCC	60.48	TTTGACCGGATAACCTTTGC	59.94	296
ClSSR00759	(ATAAT)4	20	Chr1	5645889..5645908	GCAAAGGTTATCCGGTCAAA	59.94	TAGCAAACATTTGGCCTGTG	59.73	184
ClSSR00760	(TTC)15	45	Chr1	5652199..5652243	GGGAGTGAGGGGAAAGAAAG	60.04	GCGTGCACCTCTTTTGATTT	60.26	282
ClSSR00761	(GAA)7	21	Chr1	5659400..5659420	CAACATACCCTCAATGTGCG	59.99	TAAGATGTCTGGGTGCCCTC	60.07	252
ClSSR00762	(AAAATTT)3	21	Chr1	5660597..5660617	GAGCCTCTTTTCATGGCATT	59.27	AAAGGCCAAAAGTAAAGCCC	59.61	224
ClSSR00763	(AAT)32	96	Chr1	5673113..5673208	GAAGTTCTACCTAACACAATTACCCTT	58.69	ATGCCACTTCAAAACCCACT	59.45	285
ClSSR00764	(TC)13	26	Chr1	5675792..5675817	CCCAATGGCTTCAAATATCTC	58.52	TCAAAGTGCTGGACTTGAAAA	58.54	296
ClSSR00765	(AAAATT)5	30	Chr1	5689168..5689197	GCAAGACAAAAAGGAATGTTGA	59.25	ACGTTGTATTTTGCCGGAAG	60	293
ClSSR00766	(TAT)15	45	Chr1	5700277..5700321	GGGCTAAATTCACGTCAAAA	57.75	TTTTTGCTAAGTGATGGCTGA	58.57	216
ClSSR00767	(TA)10	20	Chr1	5703787..5703806	TGATCGGAACTTATTTGACACA	58.15	TCCGGTTGTAGAAGTGAAATATGA	59.9	296
ClSSR00768	(TTTTTTTC)3	24	Chr1	5712306..5712329	GGCTCCTTAAGTTTTCTTTGC	57.34	ACCATTAACCCTTCTTCGGC	60.32	280
ClSSR00769	(AAGAAAA)3	21	Chr1	5747457..5747477	AACTCACCATTTCCAAAGCC	59.03	GGGAAAAAGAAGAGAGAGAGAGAGA	60.13	187
ClSSR00770	(AAAAAAT)3	21	Chr1	5752328..5752348	TAAACAGGGAATTTCACGCC	59.94	AACTCAACTCAAAACTGCGAA	57.68	233
ClSSR00771	(TA)9	18	Chr1	5756280..5756297	GGTCCCTAACAAGCTCGAAA	59.31	TGAATTGGAGTCCCTTTGATG	59.92	202
ClSSR00772	(AAAT)6	24	Chr1	5764759..5764782	CCAAATGGAAACTAAACCCAAA	60.08	AACCAAATCGCCACTTCTTG	60.11	224
ClSSR00773	(ATT)10	30	Chr1	5765599..5765628	ATGGTCAACGTTGGTTCCTC	59.83	TGAATGGTGATACGGTAAAGAA	57.2	198
ClSSR00774	(CT)9	18	Chr1	5771596..5771613	GTCTTCGTGTTCGTCCCAAT	59.97	ACTTCACCATCCAAGCATCC	59.93	264
ClSSR00775	(AT)11	22	Chr1	5782154..5782175	CATGACAATAATGGACGAAGGA	59.82	TTCCTTCCCTCCAATGAGAA	59.6	281
ClSSR00776	(TA)11(GA)12	46	Chr1	5792032..5792077	ACATTTCAAGTCTTTCCGGG	59.03	CGGGAAAGAAAAAGGAAAAA	58.34	201
ClSSR00777	(TTTATTT)3	21	Chr1	5792091..5792111	ACATTTCAAGTCTTTCCGGG	59.03	TGGGTGATTAAAACAATGAAGG	58.85	241
ClSSR00778	(ATTTTTT)3	21	Chr1	5797710..5797730	TGGTCATTTCATGCTTTTCTCT	58.84	TCGCTAGAGACCTGTGAATGAA	60.02	135
ClSSR00779	(TA)14	28	Chr1	5801046..5801073	CCAAACATCCAAACATGCAC	59.82	TGTCCACTAGTTTTAGGTGAAAAGA	58.5	178
ClSSR00780	(AT)10	20	Chr1	5831004..5831023	GGTCCCTTTCCCCTTTGTTA	60.16	TAGAATGGCACTCGGGAATC	60.04	282
ClSSR00781	(TGGTTT)4	24	Chr1	5879198..5879221	CATAAGGGCACATCAACACG	59.99	TGAGTGCGACCAAAGTTTCA	60.43	243
ClSSR00782	(AT)12	24	Chr1	5879852..5879875	TTATTCACTTGGGTGGTGGG	60.61	GGTCCGTTACTCGGAAGTGA	60.11	240
ClSSR00783	(AAAT)5	20	Chr1	5883228..5883247	TTCTTCCTTCCCCTTGAAAAA	60.03	TTGACACATGACCTTTAGCCA	59.18	197
ClSSR00784	(TTC)9	27	Chr1	5899250..5899276	GATCCAAGTGGCTGATAGGG	59.51	TCCAATGTGCTTCTGTTTGG	59.69	300
ClSSR00785	(AAG)7	21	Chr1	5901059..5901079	TCTCATGCTGTAACCACCCA	60.11	TCACCATCAATGACGAATAGG	58.44	300
ClSSR00786	(AT)9	18	Chr1	5903755..5903772	CCATACCGAACACAGCTTGA	59.72	CAAAGAAATGCACGTTCCAA	59.71	121
ClSSR00787	(TTA)8	24	Chr1	5938218..5938241	AGCTAAACGGGGATGAGGAT	59.92	ATACCGCGATAAATCGAGCA	60.58	244
ClSSR00788	(TATG)6	24	Chr1	5948399..5948422	GGAATGATCTGCGGGAGTTA	60.04	CCCAATCCCCAACCTCTAAT	60.01	252
ClSSR00789	(AT)17	34	Chr1	5957042..5957075	TCATGCATCCCTTTCAATCA	60.01	TGTGTGTGGCCAATTCAAGT	60.01	139
ClSSR00790	(AAATAAA)3	21	Chr1	5958865..5958885	GCAAGTTGCATTCTTTCCTAGA	58.65	CGTGTTAAGTGATGATGCTTTG	58.37	205
ClSSR00791	(AAT)7	21	Chr1	5962439..5962459	CATCTTGATTGGCATTTCCAC	60.32	TCGAATCCTCCCAACTCTAAAA	60.07	238
ClSSR00792	(CT)16	32	Chr1	5968132..5968163	TCGCTTCGTTTTTCTTCCAT	59.82	AACAATCGGCTTCCAAAATG	59.94	242
ClSSR00793	(CCCT)8	32	Chr1	5970317..5970348	GTCGTGAACCTTTGGCAGAT	60.12	TACCATGCCACAGAAAACCA	59.96	245
ClSSR00794	(AAAAAACC)3	24	Chr1	5971846..5971869	TCTTCAGCCGAAGGTGAAAT	59.81	TTTACGTCACCATCCACCAA	59.82	272
ClSSR00795	(TTTTTC)4	24	Chr1	5993152..5993175	CCCTTCACACTCCCTTTCAA	60.08	GACCCACAAGAAGCATTTCC	59.53	145
ClSSR00796	(ATTA)5	20	Chr1	5997760..5997779	CAACTCCCAAACAAAAACCC	59.31	CACAGTGCCCACTTTTCAGA	59.87	289
ClSSR00797	(TA)9	18	Chr1	6016196..6016213	CCCCAAAACACATACCCATC	59.91	CTCAAACTTCTTGATAGTTGACACA	57.7	229
ClSSR00798	(TAT)13	39	Chr1	6027729..6027767	TGTCGTCCATCTAAATACCCG	59.83	CGAAACCATATCAAATTCCAGA	58.94	293
ClSSR00799	(TTTTA)4	20	Chr1	6033111..6033130	TGGCCAATAGAAAATTTCAGC	59.2	CGTGGGAAATCAATTGTGGT	60.61	199
ClSSR00800	(AATA)17	68	Chr1	6042551..6042618	TCCTTCTCTCCCTTCCCATT	60.01	TGTCTATCGCGATCTCTCACA	59.56	202
ClSSR00801	(ATTTT)4	20	Chr1	6046733..6046752	TAGAGCAGTTGTGCACAGGG	60.05	GCAAGGAAATCAAAGGGGA	60	265
ClSSR00802	(AAT)8	24	Chr1	6048592..6048615	TGCCGTACGTGCAGTATAATC	58.74	TATCTCCCTGAGCCAACCAC	60.07	300
ClSSR00803	(AT)10	20	Chr1	6050220..6050239	CGAATCAACCTTTCCCTCTG	59.66	TGCCATGTTAATTAGGAGGTTTG	60.24	211
ClSSR00804	(TAA)13	39	Chr1	6051449..6051487	GAGGGCACAGTGGGAGGTAT	61.31	TCGGAGGTCAATATTTCGATG	59.91	292
ClSSR00805	(AT)10	20	Chr1	6057505..6057524	CAAATGGATTGGTGAGACTGAA	59.97	TCGCCTCACTCTTTAGTCCTT	58.21	217
ClSSR00806	(AGAGAA)4	24	Chr1	6061644..6061667	AAAGAGCGGAGAAGGGAGAC	59.96	ATGAGCACAAAACCCACACA	60.01	242
ClSSR00807	(AAT)12	36	Chr1	6069141..6069176	AATAAGTCCCTAGCATGCTCAAT	58.39	GTCCTTGATCTATTCAACGTTCTTT	59.15	182
ClSSR00808	(AAAAAG)4	24	Chr1	6071061..6071084	TGGTCCCAAATCATTCAAAA	58.79	CTCAAATTCATCCATTGAAGC	57.29	127
ClSSR00809	(TTA)9	27	Chr1	6072524..6072550	ATCTTTTTCCTAGGCCCCAA	59.9	TCGGACTTGAGTGGAATGAA	59.21	148
ClSSR00810	(TTTTA)4	20	Chr1	6074723..6074742	ACCGACCACGCTATGCTAAT	59.62	GGGAGCCTAAATATTTTGCAACT	59.89	221
ClSSR00811	(AT)9	18	Chr1	6086810..6086827	TGGAAAGCTCGAGAAAAGACA	60.12	TCGATCATCTGACTTGAAGACG	60.4	233
ClSSR00812	(AATA)5	20	Chr1	6097199..6097218	TAAAAGGACCTGTTGGGCAC	59.97	TAGTCGGTTTCGCTCTCGAT	59.98	288
ClSSR00813	(AAAAAATA)3	24	Chr1	6097822..6097845	CCAACAAGCAGTCTCGATCA	59.98	GGAGGGCTTCCCTAACATTC	59.9	175
ClSSR00814	(CCTTC)5	25	Chr1	6116305..6116329	GCTCGTTTCTTGTCCTCCAC	59.85	TGCCAACAAAGTGGACTCAC	59.73	298
ClSSR00815	(AT)9	18	Chr1	6119527..6119544	CGCCTTTCACTTGTGGATCT	60.25	TGCAATCAAAGTCCCACATT	58.98	263
ClSSR00816	(ATT)8	24	Chr1	6122649..6122672	GCCGACCAGTTCTCCAATTA	60.07	TTTTTGACACATCTGCCATCT	58.21	270
ClSSR00817	(AAT)27	81	Chr1	6125514..6125594	CCCTTTTATTGTGTCTTGCATT	58.19	CATGTGCATTCTTCAACTCCTT	59.24	300
ClSSR00818	(AT)11	22	Chr1	6133395..6133416	ATGGGATGGGATTGATGAAA	59.95	GTCCACATCATCGAGCAAGA	59.79	287
ClSSR00819	(ATT)15	45	Chr1	6135209..6135253	GCAGTGGCTATTGGCTTCTC	59.98	GGGGACCCTTCATGTTCATA	59.61	192
ClSSR00820	(TC)11	22	Chr1	6139688..6139709	TTCCCAATTCCCTGTTCTTG	59.9	TAGCCGTACGATTGGAGGAC	60.1	289
ClSSR00821	(TA)10	20	Chr1	6159847..6159866	GAACCCGTAGGGGTATTGGT	59.94	CCTGCAATGCCAAGAAGATT	60.21	280
ClSSR00822	(AC)14	28	Chr1	6162312..6162339	GGCTTGGCAACCAGATTATG	60.47	GTAGCTGGTGCCTGATGGTT	60.14	241
ClSSR00823	(AAAAAG)4	24	Chr1	6182006..6182029	CTCATGAAGACCATTGTAAACCA	59.01	CGATGGGAAAACGAAGAAAG	59.68	230
ClSSR00824	(TA)10	20	Chr1	6182882..6182901	GAAAGACCATTTAGCAGTCAACC	59.19	CACGTCCAAGTCCAAATTGA	59.54	227
ClSSR00825	(TAA)7	21	Chr1	6183221..6183241	TGCAACGAAAATGAGCAAAG	59.99	AAAGGTTTCGTATTGCGTGG	60	195
ClSSR00826	(ATTT)5	20	Chr1	6188830..6188849	CAAACTTTTGTGATCTCTTGATCG	60.16	TGCACCTAGTGATCCCACTTC	60.13	295
ClSSR00827	(TTTATTT)3	21	Chr1	6201487..6201507	ACAAGACACATCCCAAGCAA	59.14	CATTGGGCACACACATTGAT	60.25	181
ClSSR00828	(TA)10	20	Chr1	6201986..6202005	TTGTTTAGGCCATTTCCGTC	59.94	CAGCCGAACACCAAAACATA	59.58	217
ClSSR00829	(AT)30	60	Chr1	6202986..6203045	TAGTTTGGCTGGTCACCACT	58.22	TAGTTTGGCTGGTCACCACT	58.22	246
ClSSR00830	(AAT)7aa(ATT)12	59	Chr1	6208004..6208062	ATCGTGGTCTATCGCCTGTG	61.09	TGGTGGCAAATGAAAGTACG	59.58	234
ClSSR00831	(TATTT)4	20	Chr1	6210514..6210533	TCCGCACTAAAACCAAAAGC	60.24	CGTCGTCCAAATTTTAGCCA	60.99	297
ClSSR00832	(TTTTTTTA)3	24	Chr1	6228483..6228506	TATAATGGTGCCCCTCCTTG	59.78	CCTAGGATGTCTTAAAATCTAGGCA	59.28	298
ClSSR00833	(AAAT)5	20	Chr1	6241372..6241391	CTGCCTGTTAAGCAATTCCC	59.71	CGTAGCCATGTGTTTAAATGGA	59.89	285
ClSSR00834	(ATT)42	126	Chr1	6246817..6246942	CATGCCAAAAGTATCAGCAAA	58.83	CACCATGTTCTTGTCATCGC	60.12	295
ClSSR00835	(ATT)17	51	Chr1	6248101..6248151	CATGCCAAAAGTATCAGCAAA	58.83	CACCATGTTCTTGTCATCGC	60.12	220
ClSSR00836	(AT)11	22	Chr1	6266164..6266185	AAAAATATCGTTACCGACGCA	59.51	GGTGGTTCCAAAGAACTTGC	59.57	239
ClSSR00837	(TAT)12	36	Chr1	6280728..6280763	AACACATGTGCAACCGACAT	59.89	CGAGGAAAATGGAACAGCAT	60.07	252
ClSSR00838	(AT)10	20	Chr1	6297693..6297712	TGTCTATCAGCTACAAAAGTCTATCG	58.34	CAGCCTGAAACGTTTACATAGG	58.83	218
ClSSR00839	(AT)9	18	Chr1	6298998..6299015	CCGTCCATCATTCAGGTAGAA	59.94	TGTAAATACCCCCTCCACCTC	60.06	269
ClSSR00840	(GTT)10	30	Chr1	6300363..6300392	ACTTGGATGAACAGGGCTTG	60.11	ACCTCCAACAGAACAATGGC	59.97	296
ClSSR00841	(GATTTT)4	24	Chr1	6302063..6302086	GAAAGCAGCAATGGGAGAAG	59.96	TCTCTTCCCCTGCTACCTGA	59.94	191
ClSSR00842	(TC)13	26	Chr1	6302328..6302353	CAACAGCGACTTGACACACC	60.36	GAAGGCGAAAAGAGTGTTTGA	59.48	229
ClSSR00843	(AAT)16	48	Chr1	6315769..6315816	TTCCTCTCACACCCATCACA	60.09	GAAGAGAAAGCCAAACCAGG	58.91	174
ClSSR00844	(TTTTATTT)3	24	Chr1	6325488..6325511	GTTGGTGGGAAAATTGGTGT	59.55	AAGTTTCAAAAATGCCCTTCAC	59.52	294
ClSSR00845	(AT)13	26	Chr1	6326064..6326089	GAAGGGTTGGGTTGGGTTAT	59.92	ACATAGACCGAGAGCAGCGT	60.04	268
ClSSR00846	(TA)10	20	Chr1	6328116..6328135	ATACGTGAAATTTGGTCGGC	59.83	TCCTTCCAATCCCTTCCTCT	60.01	235
ClSSR00847	(AT)22	44	Chr1	6328353..6328396	AAAGTGGTCGTTGCGTTCTT	59.78	AAAGTGGTCGTTGCGTTCTT	59.78	230
ClSSR00848	(AT)13	26	Chr1	6330203..6330228	GGGACCAAAATGGAACAAGA	59.77	AAAACGCATTTTCATCCTCC	59.02	295
ClSSR00849	(AC)9	18	Chr1	6331010..6331027	TCACCACTTTTATTTCTTCGCA	59.76	ATCCTTGACAATGGGCTCAC	59.93	225
ClSSR00850	(ATT)8	24	Chr1	6331561..6331584	GGGGAGTTTAGTGATTCTTTGTTT	59.02	CGATTAATCAAGTGCAAATCCA	59.96	242
ClSSR00851	(AAT)7	21	Chr1	6332866..6332886	TTTCATTAACGAGGCTGGTG	58.77	TGGAAATATTGTTGTGGGCA	59.79	285
ClSSR00852	(AAAAAAT)4	28	Chr1	6352800..6352827	CCAAAAATTATCGTTCCCAA	57.49	TGCTAACACACTCGAATGTCAA	59.39	235
ClSSR00853	(AC)10	20	Chr1	6355735..6355754	TTTTCTTCAAATTTTGGGGC	59.03	GCCAAGATGACAACCAACAA	59.55	259
ClSSR00854	(ATA)8	24	Chr1	6357901..6357924	AAAATAGTCCAACCATTGATGC	58	TGGTGTTCGTAAATTTGATTGG	59.74	160
ClSSR00855	(AAT)7	21	Chr1	6362032..6362052	GGCCTACTTCGTTAGGTCCA	59.19	ATTTCGCGCACTCTTGAGAT	59.98	244
ClSSR00856	(ATT)7	21	Chr1	6364036..6364056	GGGTTTAGGGTGCTGACAAA	59.97	TACGGGCGGATAAACAAGTC	59.96	240
ClSSR00857	(TA)11	22	Chr1	6377712..6377733	GGCGCCAATGTCCAGTATTA	60.86	GGTTGAGGTTTGTAATTGAAGCA	60.39	245
ClSSR00858	(AT)12	24	Chr1	6403913..6403936	GCTCAAACTTCAAGAACCGC	60	CTTGATTTTTCACATCTCCCAA	59.06	272
ClSSR00859	(ATA)42	126	Chr1	6425675..6425800	GTACCCTACGCCCTTCCATT	60.21	GGACCAGGTCATTGTGGTACA	60.68	227
ClSSR00860	(TG)12	24	Chr1	6454719..6454742	TCCCAACACTAGGATAGGAAGC	59.61	TTCTCGAGACCTTGAACCCT	58.87	253
ClSSR00861	(TTTA)5	20	Chr1	6454885..6454904	CTCGAGAAGAGGATCCACCA	60.34	CCTCCCTCTTTTAATGACCG	58.64	245
ClSSR00862	(TA)9	18	Chr1	6471220..6471237	AATTTCCGTGTCGTTGAAGG	59.97	TTCGTGAGGCAAAATTCAAA	59.28	182
ClSSR00863	(TA)10	20	Chr1	6482883..6482902	ATGGTTTTTGTGGGTTGGAG	59.69	TGCATTACGCTCAAATTGGT	59.19	222
ClSSR00864	(TC)18	36	Chr1	6498922..6498957	CGCTAAACTAGCCGTCCAAG	60.03	TTATTTTCCTCCCCCGAAAT	59.62	162
ClSSR00865	(ATT)7	21	Chr1	6499664..6499684	ACCGCCATTCCTTTTTCTTT	59.95	TGAAAAGTGAGAGGTTGCGA	59.57	132
ClSSR00866	(AT)10	20	Chr1	6504018..6504037	CCATTAGCACACATCCTTTCAA	60	TGGAAGAGGGAGGTGATGAG	60.19	127
ClSSR00867	(AAT)13(TAT)7	60	Chr1	6513415..6513474	TCCTCTTCATGGTCCAAAGG	60.04	TCACAACCACGTTTGTATGCT	59.11	191
ClSSR00868	(AT)13	26	Chr1	6515999..6516024	GATTGGGTCTTGGGTTGAAA	59.77	GACAATCTGAGGGTGAGGGA	60.05	260
ClSSR00869	(TC)31	62	Chr1	6518694..6518755	TTGCAAGAGAAAATCGACCTC	59.44	TTGGCTTAGTATGTGTCAAATCG	59.2	262
ClSSR00870	(TTC)14	42	Chr1	6522455..6522496	TTTTTGTGTGCGATCCAATG	60.5	TGGAGTCCATTGCTTACTTAAACTT	59.64	288
ClSSR00871	(AAT)8	24	Chr1	6523408..6523431	CAGTCAATCCAAACATGTTCTTAG	57.88	CCAAATTCACCACAAATCTCAA	59.84	300
ClSSR00872	(TC)9	18	Chr1	6529192..6529209	GAATTTGCCCTCCAATTCAA	59.88	GGTGAAGATAGGCAATGGGA	59.89	165
ClSSR00873	(TATT)5	20	Chr1	6532169..6532188	ACCACTAGGCCAATCCATGA	60.34	TTGATGAACCAAACACCTCCT	59.44	277
ClSSR00874	(AAT)7	21	Chr1	6557362..6557382	CCCAAAACTTGGTGGGTTAC	59.19	GCTATAACTGCCTTTAGTGAATAATCG	59.99	290
ClSSR00875	(AGAAAAAT)3	24	Chr1	6573067..6573090	TGTTAATCATGCTTTTGCGA	57.94	ACTTCATTACGCCGATTTGG	59.96	250
ClSSR00876	(AAT)10	30	Chr1	6573344..6573373	GCTTGTGGAGCCGTTATCAT	60.1	AAGACAATTGTTCAAAGATGCG	59.27	140
ClSSR00877	(TTTTA)4	20	Chr1	6574990..6575009	ATAAATTGCTTCCCATTGGC	58.9	GAGAGGGAAGGGAGAGGGTA	59.63	209
ClSSR00878	(CTT)8	24	Chr1	6575190..6575213	TACCCTCTCCCTTCCCTCTC	59.63	ACCCATTCGAGAAGAGCGTA	59.84	284
ClSSR00879	(AT)10	20	Chr1	6581173..6581192	AGGGGCCAAGAAAGAATCAC	60.44	TGGCACACTGTTTTTCAAGG	59.73	216
ClSSR00880	(ATAAA)5	25	Chr1	6590156..6590180	TGTGTCATATGAGGTGGGGT	58.64	AATCCAAACGTGCGTAACTCT	58.78	221
ClSSR00881	(AT)12	24	Chr1	6607803..6607826	TTGAACCCCAATTTCAATGAG	59.79	GGTGGTTCTTTGATCGGAAA	59.91	204
ClSSR00882	(AAAATT)4	24	Chr1	6609297..6609320	CGAGCAAAGTCATTCCACCT	60.25	TGATGGAAAGAACCGAAGATG	60.06	297
ClSSR00883	(GTAT)6	24	Chr1	6611015..6611038	GCAACTGTGGGTCTTTAGTGG	59.65	GAAAGCGAAAGAGAGAGCGA	59.98	267
ClSSR00884	(TTTTTTTA)3	24	Chr1	6622249..6622272	GTCTTTCCGCCATTTTGCT	60.21	TGTGGGTTTCGAAAGAGAGAA	59.84	300
ClSSR00885	(TTTA)5	20	Chr1	6635422..6635441	GCCTTTGACTCCTCCCTCTT	59.82	AGCGTCCATCTCCAGATACAA	59.71	263
ClSSR00886	(AAG)7	21	Chr1	6661390..6661410	TGAGAGAACGCAAGCTGAGA	60.01	GCTGCTGTGTACTGCTCTGC	59.96	216
ClSSR00887	(AGAGC)5	25	Chr1	6661519..6661543	TGAGAGAACGCAAGCTGAGA	60.01	TTGGTAATTTGTGTGCTGCTG	59.78	230
ClSSR00888	(TTA)8	24	Chr1	6663996..6664019	GTGTGTGTGGGCATGTGATT	60.3	AACACACGTGGACATTCAGG	59.44	259
ClSSR00889	(TTTTC)4	20	Chr1	6667536..6667555	GTACGGAGGGTATGAATGGC	59.27	CATGAATGAAGGTTTTTGGGA	59.79	137
ClSSR00890	(TTA)7	21	Chr1	6667658..6667678	GTACGGAGGGTATGAATGGC	59.27	TCCGGTTCCTTTTATTTTTCG	60.28	273
ClSSR00891	(AAT)11	33	Chr1	6670661..6670693	TGGAATAATTAGAGGGGCAA	57.2	TGCCTCCCTCCCTTTTTAGT	60.07	178
ClSSR00892	(TA)10	20	Chr1	6672723..6672742	ACATTTGCCCCAATTGCTAA	60.32	TGCAACCATGTGTTTGTGTG	60.05	262
ClSSR00893	(AATTT)4	20	Chr1	6673422..6673441	CTTTGCGTACAAAGGACAAAAA	59.33	TCAAGATAACCTGAATAGAGAGGC	58.14	205
ClSSR00894	(AT)10	20	Chr1	6674025..6674044	GCTGTCCTAAAGTTACCTTGGAAT	59.16	AGTTTCACCCCCAAATCCAT	60.42	286
ClSSR00895	(AT)9	18	Chr1	6674310..6674327	TGGATTTGGGGGTGAAACTA	60.16	AATTACGCCGCCATATTTGT	59.35	204
ClSSR00896	(CTC)7	21	Chr1	6682577..6682597	CCAATGACGCCTTTGTTTTT	59.97	ATGCATTTATGAAGGGCGTC	59.93	207
ClSSR00897	(TAAAAAA)3	21	Chr1	6686533..6686553	GAATAACTCGCAGGGACCAA	60.07	GCCGTTAATTTTGTTCGCAT	59.97	180
ClSSR00898	(AAAAAAG)3	21	Chr1	6687193..6687213	TCGTTGAATTTGGGGAAGAG	60.04	GCACCACTACAATCTCCCGT	60	100
ClSSR00899	(GAA)9	27	Chr1	6691825..6691851	CCCTTCCCCTTGTCTTCTTC	60.04	GCCCATTCAGAAACTTGCTC	59.82	238
ClSSR00900	(TTTAT)4	20	Chr1	6699647..6699666	TGTGACTCCGGTGACTTCAT	59.1	GAATCAAAACAACCTATATCCTCCA	59.66	217
ClSSR00901	(TTC)9	27	Chr1	6719247..6719273	GGACTTGGATTAGTTTGTTTTCTTC	58.72	TACCCCATCAGAGACAAGGG	59.92	243
ClSSR00902	(TA)13	26	Chr1	6728656..6728681	CAAAAGGCTCTTGGGAATCA	60.18	TCAACCTTTAGGAGGAGGACA	58.78	279
ClSSR00903	(AAAT)5(AT)10*	38	Chr1	6744329..6744366	AACAAGAAAGGTTTCTATCCATGC	59.91	AACGAGCACGACCCTCTTTA	59.88	227
ClSSR00904	(GACTT)4	20	Chr1	6745656..6745675	GGGTGTCCACGACTGATCTT	59.97	TCTCCATTATATTTCGCCGC	60.03	118
ClSSR00905	(ATT)7	21	Chr1	6764865..6764885	GGTCCATTATCATTTTGGTCTC	57.41	CAAATGTCCAATTTCAGTTCCA	59.84	288
ClSSR00906	(TTC)9	27	Chr1	6768127..6768153	GCTGAAAAATCAAAAGTGGGA	59.19	TGTGTGGGGCAAATCTGTAA	59.96	249
ClSSR00907	(ATTT)7	28	Chr1	6769554..6769581	AAAAGATGGGTTGGAAGACAAA	59.85	CAACCACAAGCAATAAGCCA	59.73	264
ClSSR00908	(AATAA)4	20	Chr1	6770414..6770433	TCACGAAATCCGTAAAACCC	59.8	AATGCAAATGGAAATGGGAA	60.13	280
ClSSR00909	(TATTA)4	20	Chr1	6771365..6771384	GGAAGAAAAAGGAAGTCGCC	60.19	TGAAATCAAAAGGTGACCGA	59.1	293
ClSSR00910	(AAAAG)4	20	Chr1	6777036..6777055	AAAAAGTGCCCCAAACTTGT	58.6	ATGGAAGCAGGTGAAGATGG	60.07	240
ClSSR00911	(TTA)7	21	Chr1	6778813..6778833	TTTAACCCGTTGGAGAATGAG	59.07	TTTGGGTTTAGATCAATATGGG	57.88	221
ClSSR00912	(TA)9	18	Chr1	6805525..6805542	CTCTTTTGCCCACATCAACA	59.69	GTGGAAGGATTTAAACCGCA	59.94	227
ClSSR00913	(AT)12	24	Chr1	6814143..6814166	TGTCCATCTGTACTTGTTGACTCC	60.46	TTCACCCTCTTTGCTTTTTACA	58.92	227
ClSSR00914	(TATT)5	20	Chr1	6818141..6818160	CCTTCAAATGGGTAGGCAGA	60.07	TGTGGGACCTACCTCCTCAA	60.5	225
ClSSR00915	(AAAT)6	24	Chr1	6818544..6818567	AATCGTTTGAGGGCGTAGAA	59.71	TGCCCAGATGAGAATCAGGT	60.62	109
ClSSR00916	(AAT)12	36	Chr1	6824904..6824939	TGGAAGCAGACTTATCCTTGG	59.32	TCAACTTCAAGATACCGAGGG	59.18	119
ClSSR00917	(AAT)7	21	Chr1	6826346..6826366	TTCAGAAAAATTGGGCTTGA	58.33	CATCGATATGAGTGGTGAATCG	60.35	292
ClSSR00918	(GA)16	32	Chr1	6829166..6829197	CCCCCATGGTTCTTATCCTT	60.01	GGAAATGAATGTTGGCTGCT	60.08	183
ClSSR00919	(ATT)19	57	Chr1	6836805..6836861	ACACAAGCTCCCACCAACAT	60.43	TCAGTTTGGGTTGGTTTTGA	59	293
ClSSR00920	(TTAGGG)4	24	Chr1	6864165..6864188	GCAACCGCATACGAAAAGAT	60.1	AGTAAATGATCGCAAACCCG	59.96	171
ClSSR00921	(AAAT)5	20	Chr1	6874159..6874178	AGCGACCAAGAGATTTGTGG	60.25	CATGGGAAAAAGTATTCGGC	59.41	171
ClSSR00922	(TAT)10	30	Chr1	6879715..6879744	GGTTACTCCTCCTCTCCTCCA	59.69	GCCACGTGGACAATTTGAA	60.51	245
ClSSR00923	(TC)13	26	Chr1	6881133..6881158	TTCTCCCACACCTTTCATCA	59.06	TGCTGTTAGCAAGCAATGACA	60.59	293
ClSSR00924	(ACAT)5	20	Chr1	6893969..6893988	GTGATGTTGGGAGTTGGTCC	60.22	TCCTTTCCCATGCCATTAAC	59.76	226
ClSSR00925	(TATT)6	24	Chr1	6899442..6899465	AATTTGGGTTGGGTAGTCCA	59.15	CCTTCATGTAATTTTGTAGCTTGG	59.15	224
ClSSR00926	(AGAGA)7	35	Chr1	6901112..6901146	TTGGTGTTCACAGCATCCAT	59.97	GAGGCGATCGTACTCGCTAC	60.01	269
ClSSR00927	(AGGA)6	24	Chr1	6901456..6901479	GGTTGAGAAGAACGAGGCTG	59.99	CCCAATCCCAAAATTTCTCA	59.73	252
ClSSR00928	(AAAAAAG)3	21	Chr1	6908379..6908399	GAGCGCCTATTGTTTGGTTT	59.23	CAGGATTCATGTGTCAACTTCA	58.62	267
ClSSR00929	(AT)12	24	Chr1	6917163..6917186	CTCATGCCAACAAACCCTCT	60.11	GGCAATTTGTGTTCGGTTTC	60.35	175
ClSSR00930	(ATT)10	30	Chr1	6919132..6919161	TTTGGCTACATGTCAAAATTGG	59.87	CTAAGGAAAAACCCCCAAGC	59.94	294
ClSSR00931	(TA)10	20	Chr1	6935788..6935807	ACCACGTTCTGATTGATCCC	59.79	GCCAATAGAGGGTCTTAAAGCA	59.76	140
ClSSR00932	(TA)14	28	Chr1	6938265..6938292	GACAGGAATGAAGATGCATACAG	58.73	CTTGAATGGAAATTTTAGGTGG	57.69	252
ClSSR00933	(AT)10	20	Chr1	6945648..6945667	TTTGGTTCGATTTGGGGATA	60.12	CCTAACAGAAATTGCTGATTCCA	60.48	251
ClSSR00934	(AAAAAT)4	24	Chr1	6949675..6949698	CATTCATGCACGAGAAGTCA	58.35	TCTAACAACGAAGGTTGAGTGC	59.42	161
ClSSR00935	(ATTT)5	20	Chr1	6955186..6955205	CTTGACGTAACATACAATCAAATGG	59.73	TGAGGCGTCAGTTTTTGAAG	59.05	282
ClSSR00936	(AAT)8	24	Chr1	6989292..6989315	AAAGGCGAAAAATGGAACAA	59.56	TTTGCCCTTATGGTCACATTC	59.81	100
ClSSR00937	(TTAATAA)4	28	Chr1	6994218..6994245	GGATCGGATGGAACTCTTCA	60.01	AAATTCGAACAAAAACCAGGAC	59.39	211
ClSSR00938	(AT)13	26	Chr1	6994467..6994492	TTGGTGACATGGTAGTTTTCTATC	57.27	GTCCTGGTTTTTGTTCGAATTT	59.39	262
ClSSR00939	(AAAATAA)3	21	Chr1	7012448..7012468	GGAATGCATCATTTTCCTGG	60.27	AGTTTGGAGGCCCTTCTTGT	60.11	264
ClSSR00940	(AAT)9	27	Chr1	7016129..7016155	GATAAAGGCTGGATCCCCTC	59.87	CGCCCATGTATTCTTTCATTT	58.96	289
ClSSR00941	(TA)10	20	Chr1	7032239..7032258	CCGAAGCTAAAATTGGATAATTGAG	61.36	TGGTATATGCTCCTAGTCAAGACG	59.71	298
ClSSR00942	(AT)11	22	Chr1	7040700..7040721	TCTGCAAGGACGCACTAAAA	59.61	AATTGGCACACCCTTGTCTC	59.97	265
ClSSR00943	(TAAA)5	20	Chr1	7062152..7062171	TGGGACCCACATTTTGATTT	60.03	TGTAATTGGTCAAGATCCTCTCTG	59.65	236
ClSSR00944	(AAT)11	33	Chr1	7086494..7086526	GACCAAACTTGCCAAAGCAT	60.12	CGAGCATGAGAGTCCTCACC	60.98	145
ClSSR00945	(ATTTT)7	35	Chr1	7090265..7090299	ACGGAAACGTTATCAAACGG	59.86	CCTTGCTTACTTCTTTTACCCC	58.4	246
ClSSR00946	(CT)13	26	Chr1	7104890..7104915	ATTTGATTTCCTTTCGCCGT	60.8	GTTGTGGTGGGATGGAAGAT	59.64	245
ClSSR00947	(TTTTCT)4	24	Chr1	7109493..7109516	GTCGGCATAAGGTCACGACT	60.14	GGGAAAAAGACTTTAAAGATGCC	59.54	206
ClSSR00948	(AT)11	22	Chr1	7125326..7125347	CCCTACAATTAAACCATCGACA	58.88	ACGTCACATTATTGGGTGGA	58.7	172
ClSSR00949	(TC)21	42	Chr1	7133413..7133454	GAAAGAGGCAGTGATTGGGA	60.2	GAGGGGAGGGGTTGTAAGAC	59.79	180
ClSSR00950	(TA)15	30	Chr1	7135711..7135740	TGGAATTGGGAGTAATGGGA	60.13	CTGTCATCTCCACCCCATCT	59.92	195
ClSSR00951	(AGAGA)8	40	Chr1	7137414..7137453	GAGGGAGGTTAGTGTGCGAA	60.25	TGATTTGTGGTATGCTTGGTTT	59.38	170
ClSSR00952	(AGAAAAA)3	21	Chr1	7152230..7152250	CTCTTTGTCAGTATGATTTAGTTCTGC	59.04	CGGATTTGGCGTTATTGTTT	59.83	279
ClSSR00953	(TA)11	22	Chr1	7171777..7171798	TTCACTCCAATGGTAGTTTCAA	57.28	GCGATCACATGGTCAGAAAA	59.65	299
ClSSR00954	(AT)15	30	Chr1	7178787..7178816	TTGGAACACTCATCCAACACA	59.99	GATTCCGAGCATTATTCCGA	60	277
ClSSR00955	(AT)16	32	Chr1	7212736..7212767	CCTTTCAAAATCACAACCCAA	59.82	TTCTTTGCAAGTTGGTGACG	59.88	251
ClSSR00956	(AATA)6	24	Chr1	7228916..7228939	GCAATGAAGGCTTGGTGAAT	60.08	GTGACCGTTGGGCATTAGAT	59.82	284
ClSSR00957	(TC)10	20	Chr1	7235746..7235765	CAAAATGTGTCGGCCAATTA	59.42	CTCATGAAAACTCGAAAAGCA	58.16	228
ClSSR00958	(GAAAA)6	30	Chr1	7246222..7246251	CAGTAAACCCCCTTTTGGGT	60.08	CTCGTGCGAACACTGGTAAA	59.9	144
ClSSR00959	(GA)12cagagac(AGAGAGG)4	59	Chr1	7253966..7254024	GCTCTTTAGGGTTTTGCCCT	59.73	GCCCTTTCCCTCTCTCCTTA	59.78	205
ClSSR00960	(GA)23aggacaa(AG)9	71	Chr1	7259223..7259293	AAGAGCACACACAAGGACCC	60.16	TTTCCGCTGCTTTCATCTCT	60.1	239
ClSSR00961	(GA)18	36	Chr1	7259383..7259418	AAGAGCACACACAAGGACCC	60.16	CTTCCTTTTCCTTTTCCGCT	59.83	251
ClSSR00962	(AT)10	20	Chr1	7268403..7268422	TGTCCTCTGGTTGTCTCCCT	59.68	TGGTAGGTCATTGTTTTTCTCAAG	59.58	209
ClSSR00963	(CATT)5	20	Chr1	7275128..7275147	TCGTTCATTTCTGTCATAGGCT	58.86	TGTAGCAGAAATTAGGTGAAAGGA	59.35	130
ClSSR00964	(AAT)26	78	Chr1	7288080..7288157	TTGCCCTTCCATTGTAGGAA	60.44	TTCCACTTGGATTTTGAGCC	60.05	273
ClSSR00965	(TTTA)6	24	Chr1	7301705..7301728	ACAAACCATCAGGCCGTTAG	59.99	TGCCATTGACGACAACATTT	59.97	211
ClSSR00966	(AT)11	22	Chr1	7307603..7307624	AGTTGACGAATTTGAAGGCG	60.25	TGGGGTATGGAGAGTGGAGA	60.47	220
ClSSR00967	(TATTT)4	20	Chr1	7319810..7319829	TCAACCATCCGTGATTCTGA	60.05	CCAGACCGTTTTGATTTGGT	59.83	177
ClSSR00968	(AATT)5	20	Chr1	7333574..7333593	AAATCCATGGCCAAACAAGT	59.29	CACAATCGAAATGTCAAAGAGA	57.88	257
ClSSR00969	(TA)14	28	Chr1	7343339..7343366	ACCAAACCCGACAGTTTCCT	60.78	CAAATGTTTGCCTACCTCATCA	60	154
ClSSR00970	(TTCT)5	20	Chr1	7359377..7359396	ATACCGCAATGTGCCAAGAT	60.36	GAAGAGGAAGAGCCCAGAAGA	60.08	285
ClSSR00971	(TTTTTTA)3	21	Chr1	7359409..7359429	ATACCGCAATGTGCCAAGAT	60.36	GAAGAGGAAGAGCCCAGAAGA	60.08	285
ClSSR00972	(TATT)8	32	Chr1	7377757..7377788	TTGGACTAATAAGCACGGGG	59.95	CGTTCATAAAAATGTCGATGTC	57.19	266
ClSSR00973	(AAT)15	45	Chr1	7395320..7395364	TGGACAAAACCAAATCGAAA	58.99	AGCTGTATCCCATAAGGGGG	60.17	127
ClSSR00974	(TTTA)5	20	Chr1	7396366..7396385	ATAGTCGGCAGTGGGTTCTG	60.13	AAAGCCAACCATATTTCCCC	60.02	138
ClSSR00975	(TA)13	26	Chr1	7442882..7442907	GTCCATGCCTCTCTTTCAGC	59.96	ATTTGTAGGTGTTGACCCCG	59.71	293
ClSSR00976	(ATAAA)4	20	Chr1	7452989..7453008	CCCATCTCTAAATTCCTTGATTTG	60.19	ACCGGGGCCATCTAGAATAC	60.17	296
ClSSR00977	(ATAAA)4	20	Chr1	7453438..7453457	GGCATAATCTTCGTCCCAAA	59.9	ACCGGGGCCATCTAGAATAC	60.17	267
ClSSR00978	(AAAAATAA)3	24	Chr1	7454203..7454226	GCTTCACACGGTTGAATTGAT	59.99	AGCTTTCACCACCCTACCAA	59.59	141
ClSSR00979	(CT)11	22	Chr1	7454514..7454535	CACACTCTGCCAGTCCACTC	59.44	AAACATGGCGGAAACGTAAG	60	242
ClSSR00980	(TTTTTTAT)3	24	Chr1	7459965..7459988	ACAATCCACTCACGCCTACC	60	CCAATGCATGGATTAGTCTGC	60.48	291
ClSSR00981	(TTAT)5	20	Chr1	7460855..7460874	CCGCGTCTATCTGGTAAAATG	59.62	AAAGGGCAAATGCATTCAAG	60.07	219
ClSSR00982	(TTCTT)7	35	Chr1	7467906..7467940	AAATTCCCTGAAAGACCTCTGA	59.21	TGCCTGTGTAGGCATCAGTC	59.86	227
ClSSR00983	(AT)9	18	Chr1	7488508..7488525	TCCAGGAAAAGGTTGCGTTA	60.61	GAACAAACTTTAAAGCATAAGGACC	58.78	100
ClSSR00984	(TTTTTTTA)3	24	Chr1	7497300..7497323	TGAGACTTGAAATGGTGTAGAGG	58.38	GAAACCATATAAAGGCAATCCA	58.02	300
ClSSR00985	(ATTT)5	20	Chr1	7508620..7508639	CCAAAGCCTGTTCTGCAAGT	60.43	TTGGCAAAAGTTTAGAGAAGTCG	59.94	253
ClSSR00986	(AAATA)4	20	Chr1	7533739..7533758	AATTTGAGCCACGAAAGGTG	60.11	TTGCAACGGAACAAATTCAA	60.09	184
ClSSR00987	(GA)11	22	Chr1	7538245..7538266	ACGACTTAACTCAAACATGGGT	57.66	GGCTAATTTGGTCAATTGGG	59.27	262
ClSSR00988	(AGAA)5	20	Chr1	7541786..7541805	TAACGTGGCAGCAATCTTGA	60.4	TGGTTTCTTGTCCCTTTGATG	59.96	280
ClSSR00989	(GA)14	28	Chr1	7552176..7552203	CAAGGGAAGTCCAACTTGAAA	59.2	GGAAAGCAGATGACCCAGAA	60.2	101
ClSSR00990	(TA)9	18	Chr1	7558230..7558247	GGATAAGGTTTTGGATCATCG	58.38	ATCCAAGCCATTCAACAACC	59.8	293
ClSSR00991	(CGCCAT)4	24	Chr1	7564799..7564822	TAATGCTCACGGGAAGTGTG	59.72	CAATGGGGGACAAAGAGAGA	60.04	186
ClSSR00992	(AATAAAT)4	28	Chr1	7568761..7568788	AAGGGTTTGGTGTCGTACCTT	59.78	GAACTGCAAACAGCACCAAA	59.89	202
ClSSR00993	(TTAT)5	20	Chr1	7569935..7569954	TTTCAGCTTTTTGGTTTTCG	58.07	TTGTGGGTAGGGAAGCAAAG	60.1	246
ClSSR00994	(AAT)7	21	Chr1	7594327..7594347	CCTTGGAAATTCCGTAAGCA	60.07	GGGGGAAATTATTGCACCTT	60.02	298
ClSSR00995	(AT)12	24	Chr1	7597677..7597700	CCCATGTGGAAGGGATATTT	58.57	TGACTTTTCCTTCCCTTTTACA	57.92	288
ClSSR00996	(ATT)9	27	Chr1	7598111..7598137	TTGTCGGCTTCTTTTTGTCA	59.44	CGAGGGAGATTGTAACTTTGAA	58.38	271
ClSSR00997	(TC)10	20	Chr1	7599096..7599115	GTTTTTGAGTGTTCCAAAAGCA	59.29	CCACCATGCAGCATTCTATG	60.1	230
ClSSR00998	(AT)9	18	Chr1	7601836..7601853	TTTTGGTCATATCTTCGTCGC	60.09	AATACCCACTTTGCCCTCAA	59.43	262
ClSSR00999	(AAAT)6	24	Chr1	7621479..7621502	ACTGGTGGCCCCTACTTCTT	59.99	CATGAAGATGGAGCCCAAAC	60.46	118
ClSSR01000	(TA)10	20	Chr1	7648215..7648234	GGATGCTCACTGGCTTGAGT	60.42	GTTTTTGCTGCTCCCATCTC	59.82	266
ClSSR01001	(GA)24	48	Chr1	7679390..7679437	TCGTCTCGAAAACTGGAACC	60.23	GGATGCTCCTTCCATAGGGT	60.29	298
ClSSR01002	(AT)14	28	Chr1	7693116..7693143	TCTTGAACATGGTGCACAAAA	60.14	GGTCGGTACAATTTAATTCCCA	59.95	292
ClSSR01003	(AAT)11	33	Chr1	7699262..7699294	GTTGATATTCAACCATGTCTTTGG	59.65	TTGCCCAAAATCAACTAGCA	59.3	261
ClSSR01004	(ATG)7acaacaac(AAT)7	50	Chr1	7749766..7749815	ACGATAGATCGTGATAAACTGCT	57.14	TGACTTTTCAATTGCACGAA	57.89	275
ClSSR01005	(TATT)6	24	Chr1	7756495..7756518	AGTGTGGAGGGATGAGCATT	59.54	GAGGGAAAATTTGGGAAAGAA	59.41	201
ClSSR01006	(TA)11	22	Chr1	7758318..7758339	GCAGGTGGATGTTTGTCCTT	59.97	TCATGAACTCCGAGAATCCC	60.01	271
ClSSR01007	(AT)17	34	Chr1	7770080..7770113	TTAACACAAGTGGGGGCATT	60.23	GTTGTGTTTGGTTGTGCAGG	60.05	263
ClSSR01008	(TTATT)4	20	Chr1	7799571..7799590	TTGGGTTTAGGGATTTATGTGA	58.36	TTGTGCAATTATCCAAACCAAG	59.87	282
ClSSR01009	(AT)10	20	Chr1	7806749..7806768	GGGTCCAACAAGCTCAAAAA	60.09	TCCCTCCCGAATTTTAAACC	60.12	198
ClSSR01010	(TAAAAAA)3	21	Chr1	7826779..7826799	TGGTGTAACATGTGGACGTTG	60.33	CGTTAGTTTACAAAGGATGGAATG	59.03	187
ClSSR01011	(TTTATAA)3	21	Chr1	7829789..7829809	TGTGGCTTTGAAAATAATGGC	59.96	ACTTATTTCCCTAGCTACCATTCA	57.58	244
ClSSR01012	(TA)10	20	Chr1	7833980..7833999	ACGACCCTGTCTGTTTGCAT	60.58	TGTTGAGCTATGTCCATTTTAGC	58.47	300
ClSSR01013	(AT)10	20	Chr1	7838489..7838508	CGTTGAACTGTCTCGAAAGAA	58.15	GGAGGAAGATGGCGATGTAA	60.04	186
ClSSR01014	(TA)12	24	Chr1	7841107..7841130	TTCAACTCTGCATCTCAAAGACA	60.04	ATTTCGAGGGAAAATGGGAC	60.13	161
ClSSR01015	(CCCT)5	20	Chr1	7886913..7886932	GGCTCCTTCCCTTTCCTATG	60.03	TGGCGTCAGTTGTTATTTTACG	60.05	240
ClSSR01016	(AT)11	22	Chr1	7889728..7889749	CACGAGGGATGAATCGATATT	58.87	AAGGTTGTCGATTTCGATGG	59.93	293
ClSSR01017	(TTTA)7	28	Chr1	7891363..7891390	TCGAAACACTATCAACTGACGAA	59.8	CGTGAGCCAAAACAAGCATA	59.87	231
ClSSR01018	(AT)9	18	Chr1	7896907..7896924	TCAAATGCCCATTGTCTTCA	60.05	TTTGCGAAAACTCACAATGG	59.71	275
ClSSR01019	(ATAA)5	20	Chr1	7907996..7908015	GAAAATTAGGCCCACAAGCA	60.07	AAAGTTTGTGGGGGAGAAAT	57.49	202
ClSSR01020	(TA)10	20	Chr1	7926111..7926130	GCCCTTAAAGTCCCTCAAAG	57.93	TGACACTCAATCTCAAAATTCCC	60.35	266
ClSSR01021	(AAAG)6(AAG)14*	63	Chr1	7944188..7944250	CATTTTCGTTTTATCGATGGGT	60.08	TGCAAGAATTTGTCCATCCA	60.05	274
ClSSR01022	(AG)14	28	Chr1	7944746..7944773	GCTGTTAATCTTCATTGACCTTCA	59.67	GACTAGCGCAAGGGAGGTAA	59.48	293
ClSSR01023	(CTT)9	27	Chr1	7961682..7961708	TAAGGAAGTGGTGGCTTTGG	60.1	AGCGCATTTAGTAGGGGGAT	59.95	165
ClSSR01024	(TTTC)5	20	Chr1	7981324..7981343	CCCAAATTCTCCACGTGTCT	59.97	AGAGGAAAATGAGATCCCGA	58.67	269
ClSSR01025	(TTTA)5	20	Chr1	7986968..7986987	CAAAAACTCCATTGTCGGCT	60.11	TGACCGGTGATTCCTTCATT	60.32	126
ClSSR01026	(CTTCTG)4	24	Chr1	7988850..7988873	CCACGTGCCATGTTCATAAG	59.99	GCCTTGGAATGCATAAGGAA	60.04	167
ClSSR01027	(CTT)15	45	Chr1	7988904..7988948	TCTCTCTCCGTCCTTTTGGA	59.92	GGAAGAATTGGGTTGCTGAA	60.05	254
ClSSR01028	(TCTTTCT)5	35	Chr1	7999016..7999050	TTGCTAACAATTTCCCTCGG	60.07	GTTCAAACCCAACCAACAGC	60.4	116
ClSSR01029	(TTA)12	36	Chr1	8001031..8001066	CACCTTTTAAGATGGTAAACAAACG	60.19	GAAAGCAGGGGAGGATCTTT	59.65	222
ClSSR01030	(TA)9	18	Chr1	8016969..8016986	CTGGGGACATTCTCCTGGTA	59.92	CATTCCCCGAGATAAAGCAA	60.03	288
ClSSR01031	(TC)12	24	Chr1	8024417..8024440	TTACACCGACCCCTCAATTC	59.79	CGTCACTGCTGCTTTCAGAG	59.92	231
ClSSR01032	(ATA)9	27	Chr1	8029903..8029929	ATCATGGATTGGCCCCTAAG	61.03	TGAGGGACAATATCTCCGTTG	59.94	233
ClSSR01033	(AAT)9	27	Chr1	8030562..8030588	TTTGGCAGGCGAAACTATGT	60.64	CCAAGGTTTCCTAAGGTGGG	60.7	146
ClSSR01034	(AAAAAAAG)3	24	Chr1	8030616..8030639	TTTGGCAGGCGAAACTATGT	60.64	CCAAGGTTTCCTAAGGTGGG	60.7	146
ClSSR01035	(AAT)19	57	Chr1	8033167..8033223	GGGGTCAAATGGAAGCTAAA	59.02	CCTCCAGCTAGGTAGGAAGTCA	59.9	296
ClSSR01036	(AAG)7	21	Chr1	8039285..8039305	CCGATGAAGATGTCGAGGAT	60.03	CGATCAGTGTTTCAGGTCCA	59.68	189
ClSSR01037	(TAAT)5	20	Chr1	8058070..8058089	CTCATTTTCCACTTTAGTACATTCG	58.4	AAGGGGAAGGAGAAATATGCT	58.24	204
ClSSR01038	(AT)9	18	Chr1	8062910..8062927	CCACTAAACCATCAAAATGATCC	59.6	TGCTTGGAGACTTTTTGTAGAGG	59.93	233
ClSSR01039	(TA)16	32	Chr1	8070798..8070829	GGGGTACATGCTCTTTCTGAAG	60.13	CCATCAATTTTCGCATAGTCA	58.64	287
ClSSR01040	(TTTATTT)3	21	Chr1	8070845..8070865	GGGGTACATGCTCTTTCTGAAG	60.13	CCATCAATTTTCGCATAGTCA	58.64	287
ClSSR01041	(TA)15	30	Chr1	8091052..8091081	CATGAAACAATGTGGTGGTGA	60.27	CCAAGTGTGGTACACATTGAAA	58.46	296
ClSSR01042	(AT)9	18	Chr1	8097953..8097970	TCGTAGACGTCGAAGTCATAATC	58.42	GGAGTTTGGCTAGGGTTTCA	59.17	275
ClSSR01043	(AAT)7	21	Chr1	8099102..8099122	CTCCACACACCGACATTTTC	58.98	CCTCGATTTCTATGCTGATGAA	59.32	258
ClSSR01044	(TA)12	24	Chr1	8100586..8100609	CCATGTCATTTTTCATCCATTC	59.14	TGCTTGTTTTTACAGCGGAT	58.44	297
ClSSR01045	(AAT)10	30	Chr1	8108638..8108667	GAATGTGTGCATTTGAGTTTGA	58.68	TGGGAGAAAAATGAGGAAGAA	58.75	183
ClSSR01046	(TAT)8	24	Chr1	8110204..8110227	TGGTTTAGTTTGTGGCTAGCTTT	59.4	TTACTCGCCCCACTATCCAC	59.96	291
ClSSR01047	(AAAT)5	20	Chr1	8115471..8115490	TCAAACGAGTTCTAAGCAAATCC	59.79	TGCTGCACTTCCTAATTCCA	59.42	291
ClSSR01048	(AT)10	20	Chr1	8115529..8115548	TGGGACAACTATAACAGCAGCA	60.69	TGCTGCACTTCCTAATTCCA	59.42	260
ClSSR01049	(AAATA)4	20	Chr1	8115964..8115983	ACCATTCGATGCGAGAAAAA	60.59	AAAAATAAATCGGTGCGGTG	59.83	293
ClSSR01050	(TA)10	20	Chr1	8117625..8117644	CCTGGATTCCCCATTTTACA	59.62	TAGGAGGGGTGTCAAAACCA	60.34	267
ClSSR01051	(TA)9	18	Chr1	8128229..8128246	AGACTAAGGGCCAAAAAGCC	59.73	AGCTGACGAGGAGGTGAGTC	59.58	266
ClSSR01052	(AT)16	32	Chr1	8132996..8133027	GTCTTGGTTGATGGCAATTT	57.51	CAATCACCTCACTCCACATATTTT	59.31	300
ClSSR01053	(AAT)9(AAG)13	66	Chr1	8144618..8144683	GGCAATTGCGTAATGGAGTT	59.97	TTCGAGTTTGGTCCTCAATTTT	59.98	176
ClSSR01054	(TTTTTTA)3	21	Chr1	8146079..8146099	TCAAATACGGATCATCTTCGAT	58.53	CCATTGGATACCAAACAAACC	59.05	151
ClSSR01055	(AAAATAAT)3	24	Chr1	8147239..8147262	TCTGATTGCTTTAGAGAATAGGCTT	59.18	GGCTCAAGTGGACCTTGATT	59.14	146
ClSSR01056	(TTTA)6(TTA)9*	48	Chr1	8161237..8161284	AAAATAAAAGTGCCCAACGG	58.99	CTTTGAAGGAATGACCAACCA	59.96	193
ClSSR01057	(AAG)9	27	Chr1	8164711..8164737	AACTGTCGTTTCCTGCCATT	59.6	AAGAAAGGGCAGATCCATGA	59.63	295
ClSSR01058	(TTC)15	45	Chr1	8164807..8164851	TGGCCACTCCTCAATCTTCT	59.8	AAGAAAGGGCAGATCCATGA	59.63	176
ClSSR01059	(AT)11	22	Chr1	8174300..8174321	GCTCAATTGATTTGGCACCT	60.08	TCAATGCCGTCAATTTTTCA	60.05	221
ClSSR01060	(TG)16	32	Chr1	8188409..8188440	TGGGTGTTACTCCCTTTTGG	59.82	GCAAGGAGGATTGTCATGTG	59.09	290
ClSSR01061	(TGT)7	21	Chr1	8191865..8191885	TTTCCTGTCCTGCTTTTTCG	60.36	ACTTGTGATTAGCCCCTCCC	60.33	265
ClSSR01062	(TTA)22	66	Chr1	8207219..8207284	TTGCTGAACAAGCAGTGGAG	60.18	CATGAAGCCAACAGATGCAG	60.41	300
ClSSR01063	(AAAAT)4	20	Chr1	8231573..8231592	CCAAAATGCATACTTGGCA	58.13	TTGCTTCATGCTACCAGATTG	58.93	115
ClSSR01064	(AAT)12	36	Chr1	8237302..8237337	TTCTCACCATTGTTTAAGGCA	58.28	AATTTGGGTGCCAACATCTC	59.8	130
ClSSR01065	(TG)9	18	Chr1	8241805..8241822	AGGGTCTTGCTTTGGGAAGT	60.11	AGGTCACAAGAGTCCGGTTG	60.15	283
ClSSR01066	(GA)14	28	Chr1	8265320..8265347	GGTCGGGTGACAAAGAAAGA	60.09	CTGTTTCCGATTTTCCTCCA	60.04	207
ClSSR01067	(GAA)8	24	Chr1	8273363..8273386	GATCAGAGACTGGCGAGAGG	60.1	AGCGTCATACCTACCCGTTG	60.02	238
ClSSR01068	(AAG)7	21	Chr1	8276418..8276438	CCTTGAACGTACAAACAAAATG	57.32	CTTTTCTGGTCATCCTTGGC	59.67	240
ClSSR01069	(AT)9	18	Chr1	8276666..8276683	GCCAAGGATGACCAGAAAAG	59.67	TCACTTTTGGAATATCAAGGGC	60.31	269
ClSSR01070	(TA)10	20	Chr1	8305047..8305066	TTACCAAGGGATGGGAAACA	60.16	CTCAACCAAACTTTGCACCA	59.73	285
ClSSR01071	(TTTTA)4	20	Chr1	8305773..8305792	TGAAACACATGAATGCAACATC	59.45	GCAATATTTGTCGGTAGAAGGG	59.86	183
ClSSR01072	(AAAAAAG)3	21	Chr1	8310160..8310180	TTTCCATCGTGAAGTTCCTG	58.69	AGGATGGAGATAATTGGGCA	59.34	300
ClSSR01073	(TTC)11	33	Chr1	8340682..8340714	GGTCGGTCATGAACCCTCTA	59.93	GCCTGAAATGCGAAGAAGAG	60.1	189
ClSSR01074	(AAAAT)4	20	Chr1	8358632..8358651	GTTGGCCTTCCCTTTTGTTT	60.33	AGAGTTCTGCCATTCGGCTA	59.98	280
ClSSR01075	(AT)10	20	Chr1	8359447..8359466	GTCAGGATTGACAGGGGAAA	59.9	CAAAGAAGCCGTGAGGGTTA	60.24	188
ClSSR01076	(TTA)8	24	Chr1	8364542..8364565	TATGGTTCACACCCCCTCTC	59.78	ACCCCATAGGGACCAAAGAG	60.18	241
ClSSR01077	(GAAAA)5	25	Chr1	8373174..8373198	CACCCCTTTCTTTTTCCCTT	59.43	CATCACCGCCTCTTTCATTT	60.07	117
ClSSR01078	(AAT)7	21	Chr1	8387365..8387385	TGCAAATGCAACCAAATTCA	61.03	TTGGGAACTATCTTTGCTTGA	57.5	300
ClSSR01079	(TGAAAA)4	24	Chr1	8390031..8390054	GCTTACCAACAACATATTCGCA	60.03	AAAAGGACAAACCAAAGCCC	60.33	278
ClSSR01080	(AGA)7	21	Chr1	8405106..8405126	CCCCCTTTCATTGGAATTTT	59.99	AGGGTCAGTTGGAAGAAGCA	59.84	183
ClSSR01081	(AAG)8	24	Chr1	8413015..8413038	GGGAAGTTGGTGACAAGTGG	60.4	ATGTGACACACGCTCACACA	59.77	292
ClSSR01082	(ATT)8	24	Chr1	8417209..8417232	CAATCTTGACACATTAACCATCG	59.39	CATTTCAACCTCCAACCTTAAA	58.16	280
ClSSR01083	(AAT)9	27	Chr1	8420201..8420227	GGCCAAACTAACGAAGTGGA	60.11	TGGCTAGTTTCGTCAAACCTT	58.89	117
ClSSR01084	(AT)12	24	Chr1	8440403..8440426	CGTGGCGAAAACAGAATGTA	59.73	GGATTCAATTGGATTGCCT	57.38	234
ClSSR01085	(TTTTTTTA)3	24	Chr1	8441683..8441706	CTCCCGCTTTCTCCTTCTTC	60.46	TAGGAGAGAACGTCCGGAAA	59.81	131
ClSSR01086	(TA)11	22	Chr1	8444278..8444299	AATTGAACTTCCGCTTGCAT	59.71	CCATGTCGATTACCGTTGAA	59.4	247
ClSSR01087	(TTTA)6	24	Chr1	8445582..8445605	CAAACCGCGTTCTTCATTTT	60.11	GGTGAAGAGGGAAGTTGCTG	59.84	260
ClSSR01088	(AT)10	20	Chr1	8447583..8447602	GCAAGATTCAAGGGATTCCA	60.01	CTTTCTATTTGTAATACTCCGCGA	58.94	272
ClSSR01089	(TTA)8	24	Chr1	8464982..8465005	TTCGAAAAATTGGAACTGGG	59.91	GCAATTCTGAGTGTGCAAGG	59.45	219
ClSSR01090	(AAAT)6	24	Chr1	8476779..8476802	TATTTTGCAATCCAACCCCT	59.27	AATGAAGTGTGGTTGGTGGA	58.83	100
ClSSR01091	(TTA)8	24	Chr1	8477703..8477726	GTTGGTTTGAGTTGGCTAAAAA	58.35	TTGTTTGCTAGGTCATCATTGG	60	297
ClSSR01092	(AGAA)5	20	Chr1	8481424..8481443	TCTCTGGGACGACTGTCTGA	59.52	TTAGCTTCCAAACAGGCAGC	60.52	215
ClSSR01093	(TAAA)5	20	Chr1	8489077..8489096	TCCAACTCATAACCGACATTTTC	60.23	CATGGATAGGATTTTTCGATGT	57.95	298
ClSSR01094	(AT)10	20	Chr1	8496191..8496210	TCTCCACAATGTTGGGCAT	59.91	TTCACTGCTTAATGAGAGGCA	58.66	159
ClSSR01095	(ATG)14	42	Chr1	8504787..8504828	GCCCATCATGATAGACACTGA	58.53	CGATTTTGGTAACACGAGAAAA	59.16	288
ClSSR01096	(AT)11	22	Chr1	8505509..8505530	TTCCCCTTGTTCCTTAAGTTTT	58.25	GCTTCAAACTCAGGATCTAAATCAA	60.14	212
ClSSR01097	(AAAAG)4	20	Chr1	8506899..8506918	AAAAACAAATGGAGCGCAAG	60.24	AGCACCAATCAATTTCACCC	59.8	297
ClSSR01098	(TC)65	130	Chr1	8513616..8513745	GGGGAACATGACGTCTGAAT	59.79	TCTCTCTTCTTCTTTCTTCCCAA	58.77	265
ClSSR01099	(TTA)8	24	Chr1	8515780..8515803	TCAACCTAGTTTTCGTGCTGG	60.29	CCATCTTTCTCACCTACCAAAAA	59.53	283
ClSSR01100	(GAAAAAA)3	21	Chr1	8519303..8519323	TTTCCGTCCACGAAAATTG	59.5	AAGGGTTTGAAAACAACCAA	57.1	256
ClSSR01101	(AAAT)5(AT)13*	44	Chr1	8519790..8519833	TCGCTATTCGATAAACTGACACA	59.79	TCACTAGCTCTCTTTTTCGGAGA	59.79	291
ClSSR01102	(AAAATTG)3	21	Chr1	8524905..8524925	GGGTTGAAAGATAGTGGATATGTCA	60.47	GAGTTTGGATGCACCCATTT	59.8	284
ClSSR01103	(AAT)23	69	Chr1	8526133..8526201	TTTTGTGTTCCCACATCCAA	59.79	AACAGTCACAAAGGGACACAG	57.69	235
ClSSR01104	(TTAT)5	20	Chr1	8546360..8546379	TTTGGCTTCCAAATTCCAAC	59.92	TCGGCACTTGATATCCTTGG	60.99	243
ClSSR01105	(AAAAG)4	20	Chr1	8561164..8561183	GGAAAGCTAGCAAAGTGAAATGA	59.91	CCGCATGAGTTTTTCAGCTA	59.06	274
ClSSR01106	(ATAAAAAA)3	24	Chr1	8564161..8564184	CCTCCATAGTTCCTGCCAAA	60.07	TGAAACCGCGAGAACTCTTT	59.99	298
ClSSR01107	(TA)11	22	Chr1	8593553..8593574	GAGGTAAGATTCCTTAAGTTGGTGA	59.15	GGATTAGGAGGTGTATCAAGACAAA	59.8	300
ClSSR01108	(AAAAAG)4	24	Chr1	8599842..8599865	TGCGATGCATATGTGTTGTATC	59.48	CCGTGACAAACTTTATTTCGC	59.64	213
ClSSR01109	(AT)10	20	Chr1	8611058..8611077	TGAGCATCTAAATTGGCAAAAC	59.26	CGTAAAGGTGGGGTTGAAAA	59.83	276
ClSSR01110	(TC)37	74	Chr1	8621455..8621528	AGTTCGACGTCGCCTGTT	59.42	TGTGGAAAGATATGGAAGTGAGAA	60	252
ClSSR01111	(AAT)14	42	Chr1	8627279..8627320	CCTTCGAGCGTATCCACAAT	60.1	CTTTTCATTAATCATCCTTCCG	57.77	283
ClSSR01112	(TTATA)5	25	Chr1	8630248..8630272	AAAATGTGGTTCAATCCGGT	59.15	TATGCGGTTCGGTTCTGTTT	60.5	251
ClSSR01113	(AAAT)5	20	Chr1	8639710..8639729	AAAGAAATTTGACGTGGGTG	57.58	AATCACGGATTGGCCTAGTG	59.96	291
ClSSR01114	(AT)12	24	Chr1	8653032..8653055	CCGCATTGTGTACACGTTTT	59.51	TGAAATATCGGAATCGATCACA	60.29	295
ClSSR01115	(TTTTA)5	25	Chr1	8661705..8661729	CATTTTGTGCTCACTAGTCCTTG	58.96	TCACTAAGGAGCCAGCTTCAA	60.14	241
ClSSR01116	(AAAT)6	24	Chr1	8683647..8683670	TGATCCATCGCTCATTCAAC	59.61	CATACTGTCCTGGGGTTGCT	59.99	291
ClSSR01117	(TTA)7	21	Chr1	8688690..8688710	TCAAGACGATGGAAATGCTG	59.8	GGCCTCTTTCTCACCACATC	59.66	221
ClSSR01118	(TTTTTCTT)3	24	Chr1	8701722..8701745	GAGAAGAAAAATGGGGGAGC	60.02	GCCCGAATGTGAGTAGGAAA	60.07	214
ClSSR01119	(AAAAAAT)3	21	Chr1	8707161..8707181	CGAACAGAAAAATACGAACAGG	58.81	AGGTTTGTGAATTGGGATCG	59.79	225
ClSSR01120	(AAAAAAG)6	42	Chr1	8712048..8712089	GAGTGCAACTGCGAGTGAAA	60.18	CACTCGTTTTCTAGATGGATGG	58.72	299
ClSSR01121	(TTCATT)4	24	Chr1	8717493..8717516	ACTCCACCAGAGGGAACCTT	59.97	ACAAGCGCACTCCGTTATCT	59.9	197
ClSSR01122	(AT)10	20	Chr1	8721835..8721854	GACCCAACCCAACCTGAAT	59.62	CTCCAACCCAACCTTTAAAAT	57.18	300
ClSSR01123	(AAAG)6	24	Chr1	8728392..8728415	CAAGTTGCTATCAGCCCACA	59.86	ACTCAAGGATTGAGCATGGG	60.07	249
ClSSR01124	(AT)9	18	Chr1	8732973..8732990	GTAAGCTGGCTCGGACACTC	60.02	CCTCATTGGGATGCATTTTT	59.76	179
ClSSR01125	(TTA)10(TTATT)6*	57	Chr1	8752440..8752496	GGTGTACCATGTGGCACTTTT	59.77	TGGAGCTTCATTGTTCCTCTC	59.42	126
ClSSR01126	(ATT)8	24	Chr1	8754681..8754704	CGTTTTCACTCTAAAACATGCTG	59	CGTTACAACCACACATGAGAGA	58.7	282
ClSSR01127	(TAAAA)4	20	Chr1	8784182..8784201	CATGGTTAATTTTCACCGGC	60.19	CATTTGATAGAGATCCAATGCAG	58.73	172
ClSSR01128	(ATAAAAA)3	21	Chr1	8784746..8784766	GGTGTAGCAAATTTGTGGGC	60.37	GATTCGTCTGAAGTTTTGACTTTG	59.35	286
ClSSR01129	(AT)10	20	Chr1	8788988..8789007	ATTCGCTGCTGCTTCAACTT	60.16	TGTTTTTGTGCAACACTTGGA	60.18	193
ClSSR01130	(CAA)7	21	Chr1	8796258..8796278	CCGCTATCACCACCAATTTC	60.33	AGCAGTGGTTGAAGGGAAGA	59.84	170
ClSSR01131	(ATATA)4	20	Chr1	8798521..8798540	CACTTACCCTCCTCCCACCT	60.36	AGAGAAAGGATGGGCATTGA	59.63	252
ClSSR01132	(ATAA)5	20	Chr1	8813623..8813642	AATTGGAAAACGAAATGGCA	60.3	ACGTCCAAATACGCTGGAAG	60.13	270
ClSSR01133	(TAT)11	33	Chr1	8815081..8815113	ATTCTGCTTTCTGGGTCACG	60.25	CCACCCCTGAATGGATAAAA	59.62	237
ClSSR01134	(AT)12	24	Chr1	8824376..8824399	TGATGGTTAAGGATAAGCACACA	59.53	AAAAACGGATACCACCACCA	60.09	265
ClSSR01135	(AAT)7	21	Chr1	8827626..8827646	GCCAGCCTGTCACTGTTACTC	59.93	TCGCGTTTAATGCCTTTTCT	59.85	268
ClSSR01136	(ATATT)4	20	Chr1	8828048..8828067	GGAGTTTGCCATCTACATGAAAG	60.01	TGTTTGAGCATGACCAAAGTTC	60.15	264
ClSSR01137	(AGAA)6	24	Chr1	8839609..8839632	CCACAAGCAGCAAAGCAATA	60.01	CGTAGTTGCCTCGACCTTTC	59.88	298
ClSSR01138	(AAAAAT)4	24	Chr1	8841336..8841359	GACTAATCCCAAACGGAAAAA	58.1	TCAGCCTCTTAAGCCAAAGG	59.59	278
ClSSR01139	(AATA)6	24	Chr1	8843610..8843633	CCGAAGACTCGTAAATTTTGAA	58.43	ACCGATATGACTCCATCCCA	60.16	203
ClSSR01140	(TA)15	30	Chr1	8876895..8876924	ACTAAAACGATGTCGGCCAG	60.13	ACTCCCATTCCCATCCATGT	61.38	102
ClSSR01141	(ATG)7	21	Chr1	8877731..8877751	GTGAGGAGGAGGAGGAGGAG	60.34	GGCGTACGCTCTAATCTTGG	59.87	252
ClSSR01142	(AC)13	26	Chr1	8884647..8884672	CAAGCGGTCAATCAAACAAA	59.71	TGCAAGTTCTCTAGCCCGAT	59.98	188
ClSSR01143	(TC)9	18	Chr1	8943337..8943354	TGGTGCATGTTCCTCTTTCA	60.24	ATAGCTCTGCCCATTCCCTT	60.06	272
ClSSR01144	(ATT)7	21	Chr1	8944210..8944230	TGGGGCTTGGTGTGTAATTT	60.23	TCCATGGTTTCACTTGGTCA	59.94	258
ClSSR01145	(TA)12	24	Chr1	8947412..8947435	CAAACTTTTGACATCTTAGTCGATG	59.27	CAACAGTCTATTAGGTCTTCTTCACA	58.18	300
ClSSR01146	(TTTA)6	24	Chr1	8947791..8947814	AGTTCGTGGCTCATGAGGTT	59.73	TCTTCTCACTTGTGAGCTTGAAA	59.3	218
ClSSR01147	(AAT)7(AATA)5*	38	Chr1	8948616..8948653	CCATTCGAAGCAAGAAAGATG	59.83	GAACATTCAATTTGTTGTCTCTCAC	59.1	225
ClSSR01148	(TA)10	20	Chr1	8961220..8961239	GCTCTTCCTTCCATGTTCCA	60.2	GTCGTGATGTGAGGATCCAA	59.48	257
ClSSR01149	(AT)12	24	Chr1	8962146..8962169	TCAAGCCAAACTGTATGCCA	60.26	TGAGCAAAGTCCATTGATTCAT	59.57	165
ClSSR01150	(AAAT)5	20	Chr1	8962466..8962485	TCATGTTTGGTTCTTACACATGC	59.92	TTCGCAATGTCCTGAAAACA	60.23	222
ClSSR01151	(ATT)7	21	Chr1	8967542..8967562	AATCGTAGCGCGGAAGTTTA	59.87	TCCACAACCGGTTTCTCTTC	60.09	295
ClSSR01152	(CATTATA)3	21	Chr1	8968933..8968953	ACTAAAACTAGGGTTTGGAGACAA	57.58	AGCATACGAATGTGTCAGCG	59.89	259
ClSSR01153	(GT)10	20	Chr1	8978561..8978580	CGGTGTCAAATCACACTTGC	60.16	CAAGTTTCGAGCTCATGCCT	60.54	273
ClSSR01154	(TAT)7	21	Chr1	8986712..8986732	ATCCAAGGTTCAGTCGTTGG	59.97	GTTCAATGCATATTAACGAGTTGG	59.81	200
ClSSR01155	(TTA)13	39	Chr1	8986764..8986802	ATCCAAGGTTCAGTCGTTGG	59.97	GTTCAATGCATATTAACGAGTTGG	59.81	200
ClSSR01156	(TTA)7	21	Chr1	8987329..8987349	TTGCCAAGCTCTAGATATGCC	59.47	TAGCACGCAACAAATTGAGG	59.87	180
ClSSR01157	(TTC)8	24	Chr1	8991147..8991170	CAGCCTGAAGATGCTTTGGT	60.4	TGAATGCTTCCTCAACCGAT	60.6	229
ClSSR01158	(TC)10	20	Chr1	8992849..8992868	CTCAAGGCAGACACTGGTGA	60.02	GATCCAAACCAGAAAAGGCA	60.05	295
ClSSR01159	(TTTTAA)5	30	Chr1	9003613..9003642	TTGTGATCTCTACCGTGCAAA	59.33	CAAACGGTTCCCTCTATTTCA	59.07	101
ClSSR01160	(TTTTAATT)3	24	Chr1	9005487..9005510	AAGATGGGGAGTAAGAGGGC	59.54	CCCATTGCAAAAATAGCTCAA	60.08	225
ClSSR01161	(TTAT)5	20	Chr1	9013102..9013121	CACCCAAATTCGATTATAGCTT	57.39	CCCTTGTGATAAAAACTCCAAA	58.16	300
ClSSR01162	(AT)11	22	Chr1	9015891..9015912	CATGTTTTCACTTGGGGGTT	59.69	TCTAACCGTACCCCCTCCTT	59.82	149
ClSSR01163	(CTCTCTA)4	28	Chr1	9018724..9018751	GGAACGTCCGTCTCTATGCT	59.31	CCAATTACCATAACGCCCTG	60.2	188
ClSSR01164	(TA)9	18	Chr1	9043497..9043514	CAACTTCCCTTATATACGCCG	58.66	GTGGCCCCTATGATGCTTTA	59.92	278
ClSSR01165	(ATA)10	30	Chr1	9044187..9044216	TTTTTCATGGTAATTGGGCT	57.11	TCTTCTCTCTCTCAGCTCTTTGG	59.53	285
ClSSR01166	(AT)10	20	Chr1	9053264..9053283	CACGGATTATTGCAAGCTTTA	58.01	CGAGACTCCATATTCCCACAA	59.94	299
ClSSR01167	(TAAA)5	20	Chr1	9056993..9057012	GACCACAAGGCAAACACTCA	59.73	GGCCATTCCTTTGAACTTTT	58.16	116
ClSSR01168	(TA)17	34	Chr1	9061939..9061972	CTCCGATGGATCTTCTGCTC	59.91	ATTCGGCTCCAACCTTTTTC	60.43	162
ClSSR01169	(AT)20	40	Chr1	9065136..9065175	TGAAGTTTCCATACCACCTATCTTT	59.37	CACTGTTGGACACTCACAGTCA	59.83	299
ClSSR01170	(TTTTA)4ttt(TTA)7	44	Chr1	9069006..9069049	TGGTTGTGTTGGGCTCATAA	59.96	TTCAACTCTAGAATGTGAGTACCTTCA	59.78	289
ClSSR01171	(TGGGAAG)4	28	Chr1	9071267..9071294	TTTCCATATCCGCCATTGAT	60.12	TGATTCCGCCCTATAAGCAT	59.53	217
ClSSR01172	(ATAAA)5	25	Chr1	9072975..9072999	TGAAATTCATTCTCCCGAGT	57.17	TTAGATGTGCACCCAATGGA	59.92	241
ClSSR01173	(TA)16	32	Chr1	9085626..9085657	TTTCCCTCTCCCTTATGCTC	58.33	GGACTGGTACAGTGCTGGTCA	61.18	283
ClSSR01174	(AG)11	22	Chr1	9090810..9090831	GGTGAGTTGAAAGACGGGAA	60.09	TTCATTTCCTCCGAATTTGC	60.02	137
ClSSR01175	(AAATGC)4	24	Chr1	9090846..9090869	GGTGAGTTGAAAGACGGGAA	60.09	CGAGAAGAAAGATCGAACGG	59.95	263
ClSSR01176	(AT)10	20	Chr1	9092938..9092957	CGAAAGCCTAAGACACCATCA	60.26	GATTTTGCTTGAGTGGGCAT	60.08	239
ClSSR01177	(ATT)12	36	Chr1	9096313..9096348	TCAAGGACCCAACTACACCC	59.82	TGCACTCTTCTCATTAGCAACAA	60.07	271
ClSSR01178	(AT)15	30	Chr1	9097963..9097992	TGGGTCCAGGCAATAGAGAG	60.21	ATAAAGTGCGCGTAAGCAGG	60.42	201
ClSSR01179	(TAAT)5	20	Chr1	9099563..9099582	GACTAAACATTGGAGGCCCA	59.93	AACGGTGATAATTGTTGCCC	59.69	131
ClSSR01180	(TA)10	20	Chr1	9102187..9102206	TTGCTTTTCACCCTCAGCTT	59.99	GCATGTTTTAACGTTAGAGTGGC	60.08	263
ClSSR01181	(CCCACTT)4	28	Chr1	9104784..9104811	AAAAGCAAAAGCAGCCAAAA	60	CCCAAGTGTCGTAATTGCCT	59.99	289
ClSSR01182	(AT)12	24	Chr1	9111201..9111224	CTCACGCGTGTTGTTGAACT	59.95	GCGATGCCATAAGATTTGGT	59.93	214
ClSSR01183	(TAAA)5	20	Chr1	9112657..9112676	TGTTGGAAAGCTCAAGATCG	59	AAGCTCTTAAGATGTGTCATTGTGA	59.38	256
ClSSR01184	(TTTTTC)4	24	Chr1	9113696..9113719	CATCAAAGGGTGACAAACCA	59.39	GCAGCTCTAGCAATGGTAGTTTC	59.6	293
ClSSR01185	(CT)10c(ATT)8	45	Chr1	9120534..9120578	TGAAGCTCTTGATGAGCGAA	59.82	GCTGGAAGCCGATAGTCAAG	59.98	261
ClSSR01186	(TTAA)5	20	Chr1	9136566..9136585	GCATATTCCTACCGGTTCCA	59.78	GCAAATGGGCCTTTTCTTCT	60.56	228
ClSSR01187	(GAA)10	30	Chr1	9138292..9138321	TTTCCTCACAATTTCCCCTG	59.9	GCTCTGCTTGAATTCCCTTG	59.96	149
ClSSR01188	(TAT)9	27	Chr1	9139561..9139587	CCCAAGAGTGGCAAATTGAA	61	CCATTTTGAGACAACAAACACA	58.58	239
ClSSR01189	(TTC)9	27	Chr1	9169371..9169397	CAAACATCAAACAAGGGTCTTT	58.15	CCTTTCCTCTCTGATGCTTGA	59.56	298
ClSSR01190	(CTTTT)5	25	Chr1	9170658..9170682	TCAAGAGACCTTGATGTGATGC	60.26	CCATCTCTCCCTTTCACCAA	60.04	297
ClSSR01191	(TTC)7	21	Chr1	9174383..9174403	GGAACACTTTAGGGTGGCAA	59.97	TGGATAAGGAAAGGGAAAAGA	57.8	285
ClSSR01192	(AAAT)6	24	Chr1	9175405..9175428	GTTTGCTTTTGTGGGTAGGC	59.61	TCAACATCTTTAGAGAGGCTCGT	59.56	113
ClSSR01193	(AAAAAAG)3	21	Chr1	9175712..9175732	ACCCATGAAACAATCCGATG	60.58	GGCCCTTCAAGAAAACACAA	60.09	221
ClSSR01194	(AT)12	24	Chr1	9176149..9176172	AAGGCTTGTTTGTTGGTTGG	60.01	TCATAAACCAAAAACCCCCA	60.02	271
ClSSR01195	(GA)21	42	Chr1	9176261..9176302	TGGGGGTTTTTGGTTTATGA	60.02	TCTGCTACCTTCCCAACACA	59.29	182
ClSSR01196	(AT)13	26	Chr1	9177992..9178017	CCCAAAAACTTAATTAGCCGA	58.32	AAAGGGAAAGCGGGAAAATA	59.91	224
ClSSR01197	(TTTA)5	20	Chr1	9179270..9179289	CGATCCTAACTTCCCTTTCTCC	60.43	CCACAACTCTAACATAAGCAAGTCC	60.44	284
ClSSR01198	(AAAAAGA)3	21	Chr1	9179353..9179373	CGATCCTAACTTCCCTTTCTCC	60.43	CCACAACTCTAACATAAGCAAGTCC	60.44	284
ClSSR01199	(AT)9	18	Chr1	9179587..9179604	TTCTCCCCCTCTAATTGGCT	60.03	CCAATTGCTCTCTTTGCCAT	60.21	204
ClSSR01200	(AT)12	24	Chr1	9186499..9186522	GACCATGATGTTATGGGTTTCA	59.55	TTGGAAGAAGGATTCCAACC	58.96	284
ClSSR01201	(AAAAAGA)3	21	Chr1	9194551..9194571	CATTGAATGGAACTGTCCGA	59.5	TGCTTAAAGCGGAGGAAAAA	59.96	182
ClSSR01202	(CTCAAAGG)4	32	Chr1	9204892..9204923	AAAGGGAAACAAAGGCTGGT	59.98	TGAAGGAATGGATGATTGGG	60.66	183
ClSSR01203	(AT)9	18	Chr1	9208990..9209007	CTCCCATCAAAATTTATGAACC	57.5	GAGAGAGACGAGGATAACAACGA	59.9	106
ClSSR01204	(TATTT)4	20	Chr1	9209555..9209574	TTTTGAATCCTACCTGACCTGA	58.69	TGCTGTTTCTTGAGAGTTGAAA	57.81	257
ClSSR01205	(AT)9	18	Chr1	9214367..9214384	TTTATGATTTGGGGGCAAAA	60.12	GCAAAGTAAGGAATCCAACCA	59.08	197
ClSSR01206	(AT)11	22	Chr1	9217318..9217339	AAGCCAAAATTGGAGTACGTG	59.14	CTCGAAAAGTTACACCAATTCAAC	59.14	295
ClSSR01207	(CT)17	34	Chr1	9229814..9229847	TGAGAGAGGAAATCGAGGGA	59.88	ATAGCAATGGCAGAATTGGC	60.07	298
ClSSR01208	(TATT)5	20	Chr1	9237693..9237712	TGGAAGCGGGTGTTTTTCTA	60.61	CATTCATGCCATTTCACCAT	59.2	295
ClSSR01209	(TAT)8	24	Chr1	9242114..9242137	CAACTCGACAATACACAAATATGG	58.5	ACTAGCGCAAGAACCAAAGG	59.52	234
ClSSR01210	(ATT)7	21	Chr1	9242322..9242342	TGGTTCTTGCGCTAGTCTTG	59.22	GGAAAAATCTTGCGCTTTTG	59.83	204
ClSSR01211	(TTTTTTC)3ttttctt(TTC)7	49	Chr1	9254911..9254959	GACTTAGCGTGAGTCTCAAAAGC	59.73	TGGCTATCAAATAGTACGTTGGTT	59.05	256
ClSSR01212	(TG)9	18	Chr1	9257440..9257457	ACAAGGACAAGCAAATGGGT	59.45	TTGATTTGGGTCTGTCACCA	59.94	294
ClSSR01213	(AAAT)5	20	Chr1	9286319..9286338	TGTTGATGTTTGGCAGGAAA	60.09	TTGTTTGACCACGTTTTATTCC	58.9	249
ClSSR01214	(AAAAAAGA)3	24	Chr1	9301663..9301686	GGAGTCAAATCATGTTGGCA	59.5	AAAAACTTGATCTTCCCCCA	58.48	182
ClSSR01215	(TTAT)5	20	Chr1	9318453..9318472	TTGAATGCCTCCAATCTCAA	59.2	CACCCATGGTTGCAAAACTA	59.44	261
ClSSR01216	(ATT)9	27	Chr1	9320267..9320293	GGGAGTGTGCAAGTGTAACATC	59.53	GAAGAGCTCTCCAAGTTTGACAT	59.05	298
ClSSR01217	(AT)10	20	Chr1	9341213..9341232	TTTTTCTGGATGTCGAAGGTTT	59.98	TCTCCTTGGGAAATTTGTGG	59.9	239
ClSSR01218	(TCT)12	36	Chr1	9350901..9350936	CTCCAACAACTTCGACGACC	60.69	AGAAAATTGACGAAATGGCG	60.07	201
ClSSR01219	(CTCTCTC)3	21	Chr1	9360664..9360684	TTAATGCAACCCATGATCCA	59.75	GGGTTGTCGACGGAGAATAA	59.93	248
ClSSR01220	(AT)10	20	Chr1	9364775..9364794	GGGTGCATTCACTGATCCTT	59.93	CACCCATCTTCATATTCAAGCA	59.96	189
ClSSR01221	(AAT)8	24	Chr1	9370479..9370502	CGATCTATCACGGTCTATCGC	59.7	GTAGTCGGGGCATGTTGAGT	60	280
ClSSR01222	(TCTCTT)5	30	Chr1	9378794..9378823	TACAAATCAATCCAACGCCA	59.93	ATGGGAATTGCAGAGCAAAG	60.21	140
ClSSR01223	(TTTG)5	20	Chr1	9382453..9382472	TTCTTTTGCCTGTTTTTGGG	60.08	CCCCCTCTTTTGTACCTTCC	59.8	260
ClSSR01224	(TTTTTTA)3	21	Chr1	9390477..9390497	CTGCCATTCTGACTCGTTCA	59.98	AGTTGTTCATAAACCAACGTGA	57.22	283
ClSSR01225	(TTA)9	27	Chr1	9393070..9393096	TTTTTGTGAGTCCCACCATT	57.89	GAAAGAATTGGCTTTCCCCT	59.53	106
ClSSR01226	(CT)18	36	Chr1	9399117..9399152	GTACCCGCACATCCAATTCT	59.82	GGAGAAATGACGTGGCAACT	60.12	187
ClSSR01227	(CT)10	20	Chr1	9399196..9399215	GCAACTCCCCCTCTCTCTCT	59.95	GGAGAAATGACGTGGCAACT	60.12	134
ClSSR01228	(AAAT)5	20	Chr1	9413239..9413258	GGCGGTATACCTTCTTCAACA	59.1	CCCAACTTCTTGGCTTTCAA	60.22	192
ClSSR01229	(GTTTTTA)3	21	Chr1	9440321..9440341	GTAAAGGAGTGGGCAGTGGA	60.11	GCCAGGTGGAATGATTGTTT	59.8	194
ClSSR01230	(GT)11	22	Chr1	9453478..9453499	TGGAGAAAGAGGCAAAGGAA	59.93	GTTGCCGGTACTGCTCATCT	60.29	258
ClSSR01231	(TCTTC)5	25	Chr1	9456098..9456122	CGAACGCAGGGATTTGTAAT	59.96	GATGCAATGCTTCTTCCCAT	60.04	230
ClSSR01232	(ATA)19	57	Chr1	9461150..9461206	CCATTGACCTGACCACACAG	60	ATTTGGGCCCTCCAATTTAG	60.14	244
ClSSR01233	(TTA)7	21	Chr1	9472426..9472446	CCGTCCTTCAAAATGGATGT	59.79	CCAGTCGGCTATGAGGAAAA	60.21	270
ClSSR01234	(TA)10	20	Chr1	9473640..9473659	TGGATCACTCTTCCATGTCA	57.47	GTGAACGAAATGAAGGGAGC	59.68	260
ClSSR01235	(CA)9aaa(AAT)8	45	Chr1	9478438..9478482	ATTTTTCAAACCACCTCCCC	60.03	TTTTGACGTGGGATTCTAACC	58.94	208
ClSSR01236	(TTTTTCT)3	21	Chr1	9482393..9482413	CCCTTGCTTTGAGATGGGTA	60.07	GAGCACGGTTGGGTTTGTAT	59.86	270
ClSSR01237	(TA)10	20	Chr1	9496562..9496581	TTGAATGGCAGATTGGAGAA	59.2	TGGTTTACGTCCACATGAGC	59.57	286
ClSSR01238	(TATTATTT)3	24	Chr1	9500918..9500941	TGTGGCCATGAAATGTCACTA	59.98	CGGAAAAATGGAAACTCGAA	60.05	254
ClSSR01239	(TA)10	20	Chr1	9502468..9502487	CCACCCATGCTTACAATTCC	60.19	GGTATGATGCATGCCTTTTG	58.99	239
ClSSR01240	(TAT)16	48	Chr1	9503043..9503090	GCGTTTTCTTAATGCTTTTGC	59.06	CCATTGATTTGTTAGGTTTGGA	58.85	265
ClSSR01241	(TTAAAAT)3	21	Chr1	9513638..9513658	TATGTGTTCAGGGTGCGGTA	59.99	CCAGCGTAAAGCGACTTTCT	59.65	223
ClSSR01242	(AAAAAAG)3	21	Chr1	9527197..9527217	GGCAGGTTGACGAAAATGAT	59.94	CGGAAAGGGGAACTTTTAGG	59.93	269
ClSSR01243	(AT)10	20	Chr1	9550856..9550875	CCAAGAGGTGGAAATCTTTATG	57.75	CCTGATGATTTGTTGGATTAAACTG	60.92	300
ClSSR01244	(AT)12	24	Chr1	9554584..9554607	TCTTTCAGCTCCTCTCGCTC	59.97	TGCAACTAACAAACCACATTGA	59.13	281
ClSSR01245	(TTTTCTT)3	21	Chr1	9554733..9554753	TCACCATGTCAATGTGGTTTG	60.27	GTTGAAAAACGTAGTAGCCACA	57.08	257
ClSSR01246	(AATA)6	24	Chr1	9555320..9555343	GCATGGGTGTATGTCTCAACC	60.26	GGGTGTTATATGGGCTGCAC	60.22	225
ClSSR01247	(AAAAATA)4	28	Chr1	9557398..9557425	ACCATTTGGGTTCCAATTTT	58.14	TTGGCACACCAGAGCTTACT	58.52	267
ClSSR01248	(AT)11	22	Chr1	9559001..9559022	TTTCTTTTGGGCTACTTCTTCA	58.19	CGGACTTCTTGTTCCACACA	59.72	173
ClSSR01249	(AAT)8	24	Chr1	9559585..9559608	GCGGCCAAAAATAAATGAAC	59.44	GGTTGGAAAATTGAAGGGTTT	59.21	200
ClSSR01250	(AAAAT)5	25	Chr1	9562242..9562266	GGTGTGCTCCAAAGGTGTTT	60.01	CCCCTTCTTCCATCTCACAA	60.04	280
ClSSR01251	(TTTTTCT)3	21	Chr1	9573427..9573447	GCTTTGCTTCATCGGAGTTC	59.96	CATTCTAATTATTGTCGCACCA	57.74	251
ClSSR01252	(AAATA)4	20	Chr1	9589761..9589780	TGGAAGTTTGAACCTAATGAACTG	59.58	GGATGGAACAACATGGGATT	59.46	232
ClSSR01253	(CCAAA)4	20	Chr1	9590570..9590589	CAAGCCGACCCAAAATTAAA	59.94	TCGAATCCCTCTCCGTTTAG	59.26	276
ClSSR01254	(TA)9	18	Chr1	9594016..9594033	CCCGAACTAACTTGACCCAA	59.96	TGGCAAATTTCAAGAGGAATG	60.06	134
ClSSR01255	(ACAACTT)3	21	Chr1	9594586..9594606	CAATCGATCCTGCACAAATG	60.07	ATCGATTGAAGCGTAGTCGG	60.24	256
ClSSR01256	(GTTTT)4	20	Chr1	9623094..9623113	GCATTTGGAACGTTGGAGTT	59.98	GAAGAACGAATAACCGGCAA	60.07	230
ClSSR01257	(AAT)7	21	Chr1	9627075..9627095	AGCCTTGAGGTCAACTCCCT	60.25	TGAAGGGTGGTTTTTACCATTT	59.63	299
ClSSR01258	(CT)9	18	Chr1	9631321..9631338	GAACAACGGGTAGATATTTCATTTG	60.02	TTGGAATAAGCGTTTGTGGA	59.16	185
ClSSR01259	(AAT)10	30	Chr1	9631951..9631980	AAGACATGCAGTGCAGAGGA	59.58	TGGAGGGGGTAGTAGTGACG	59.98	201
ClSSR01260	(TTA)7	21	Chr1	9632703..9632723	TTGACCCACTGTATCTCCCC	59.78	TGGGAAGTTTTGGATTCAGC	60.05	112
ClSSR01261	(GT)9	18	Chr1	9633437..9633454	TAAAGCAAGCCCCATTTTGA	60.56	GAGGCATTTTCCAAAAGGAAG	60.06	224
ClSSR01262	(TTAAAAA)3ctaa(AAT)9	52	Chr1	9636584..9636635	TTCTGTGGTTGAAGCATTCG	59.84	GATGGCACATTAAGTTGACAAA	57.69	294
ClSSR01263	(AT)9	18	Chr1	9641288..9641305	GCTTTAAGCATCTTTCCTCCG	60.34	GTTCATTTTGTGCCGGAGAT	59.94	179
ClSSR01264	(ATA)7	21	Chr1	9664756..9664776	GGAGAATAAAGAGAAATTAGCCACA	59.26	CAACTTGACGGGAATAGACAAA	59.13	299
ClSSR01265	(AAAT)5	20	Chr1	9669918..9669937	CCTCCAAATCCTATACACACCAA	60.12	GGCTGGGGAAACACTTCATA	59.93	205
ClSSR01266	(TTTTTA)6	36	Chr1	9671704..9671739	TGTGTTTGATGTCATTTTGGG	59.28	AACCCCACACTCAATGCTTC	59.97	292
ClSSR01267	(GAA)10	30	Chr1	9681289..9681318	ACAGAGAAACTGGAAGCCGA	59.99	AAAACCCCACCCAAAATCTC	60.03	292
ClSSR01268	(TTTTA)4	20	Chr1	9688376..9688395	TGGGCAATTGCAACATAGAA	60.07	TCGCCTCTTCAAGAAATGAT	57.49	188
ClSSR01269	(GAAGGAT)3	21	Chr1	9729640..9729660	TGGTCTGTAGTGATGGCGAG	59.86	TGAAAACTGATGGCAAACGA	60.23	285
ClSSR01270	(TAT)7	21	Chr1	9730487..9730507	GGGGTCTACTACAACCAGGAGA	59.5	ACGCAAATCACAAATGGACA	59.97	241
ClSSR01271	(TTTCAAAT)3	24	Chr1	9732124..9732147	TAGTTGGGGGAAGAATCCG	59.87	AAAAAGCCGTAGTGAAAACTCA	58.13	293
ClSSR01272	(CT)16	32	Chr1	9743665..9743696	CCGGCCTTGAGGTTTTAGAT	60.44	AATGATCTGATGCTGGGAGG	60.03	273
ClSSR01273	(AT)12	24	Chr1	9765278..9765301	TGGCTAAAAAGTTGGGAGGA	59.68	GATTGCGTCAATATCTCTTTGG	58.72	253
ClSSR01274	(AAAAAAAG)3	24	Chr1	9765354..9765377	TGGCTAAAAAGTTGGGAGGA	59.68	GATTGCGTCAATATCTCTTTGG	58.72	253
ClSSR01275	(TATTATTT)3	24	Chr1	9772969..9772992	TCCTATGAGGGGAGCAAATG	60.03	GGAGCAAAATGACGGAAAAA	60.05	228
ClSSR01276	(TCTT)6	24	Chr1	9802314..9802337	TTTGAATATTCGGAATGGGC	59.73	TATGTGGGGTGAGTTGGTCA	59.81	272
ClSSR01277	(TG)14(AG)9	46	Chr1	9813140..9813185	AATGGTTATGGGCAACTGCT	59.46	TTCTCTCTCTCTCTCTCTCTCTCTCTC	59.04	252
ClSSR01278	(GA)47	94	Chr1	9813211..9813304	TGTGTGTGTGTGTGTGTGTGA	59	CCAAATAAACCAAAATCCTCCA	60.05	286
ClSSR01279	(GA)9	18	Chr1	9816048..9816065	TATTTTGGGGCTGCACTGTT	60.5	TAACACCAGCACCACCACTC	59.6	208
ClSSR01280	(AT)11	22	Chr1	9832970..9832991	TGAGGGGTAAAATAAGGCATTG	60.19	GAAAAGGTGTTAGCACCCCA	59.97	142
ClSSR01281	(TA)9	18	Chr1	9834967..9834984	AAGTTTAATCGGCGATCACG	60.1	CACCCATAAAGAATGGTTGGA	59.67	265
ClSSR01282	(AT)11	22	Chr1	9835460..9835481	AAACGAGGTAAGGCAGGAGG	60.62	CGCATCTCAAAATTGCCATA	59.66	263
ClSSR01283	(AT)9	18	Chr1	9873713..9873730	TGGACTTTGCTTGGTTAGCA	59.46	CAGGCAGTGCAACTTTCATC	59.45	231
ClSSR01284	(TTTTTCT)3	21	Chr1	9888410..9888430	GGGGAGAGGGAACGTGTAGT	60.37	GTCTCGCATTCTCGGCTAGT	59.6	255
ClSSR01285	(AT)10	20	Chr1	9902509..9902528	AGGTTGCTGTGTCCAACTTTT	58.76	TCGCAATCTATCACCGCTAA	59.42	247
ClSSR01286	(TAAAAAT)3	21	Chr1	9914380..9914400	TCGAGTCAAACAACGCAAAC	59.89	TTCACCGAGAATAACATCGAGA	59.71	225
ClSSR01287	(TA)11	22	Chr1	9918646..9918667	TAGGGCCCAAACTTGTGATT	59.43	TCTGGATCTGCCACTGTTTG	59.83	216
ClSSR01288	(AAAGAA)4	24	Chr1	9927006..9927029	TCATCCATCTTTCTCCCACC	59.86	ATGGTGCTTATCCCACCAAA	60.19	136
ClSSR01289	(CT)9	18	Chr1	9932293..9932310	ATTCAGCCATTAGGGACACG	59.96	AGGCAACCATTTCTCAGTGG	60.11	167
ClSSR01290	(AT)11	22	Chr1	9942580..9942601	GAGGAAAGCAGAAATGCGTC	59.96	CCAGATGACATCAGAGCTGC	59.53	276
ClSSR01291	(CTTTTTT)3	21	Chr1	9950978..9950998	AGAGATGGCAAACTAGGGCA	59.84	GAGGTCAAGGGTTCAATCCA	59.9	248
ClSSR01292	(TA)9	18	Chr1	9953775..9953792	GCATAGCATTAGTGTGTACCAATTT	58.65	TGGCGATTTGTGATTCATTC	59.48	290
ClSSR01293	(AAT)9	27	Chr1	9955154..9955180	ACCATGTGAAAGCCACCAA	59.95	TATGGCTTCAAACAGGAACG	58.77	298
ClSSR01294	(GA)9	18	Chr1	9960720..9960737	AAATTAATCCGGCAAGGAGG	60.27	ACCTATCGTCGACCCCTCTC	60.48	288
ClSSR01295	(CT)11	22	Chr1	9966478..9966499	TGCTTCAGAAAATGGAAGCC	60.33	AGCAAGGAAACATGCACAAA	59.32	274
ClSSR01296	(TTA)8	24	Chr1	9989499..9989522	TTCAAAATTGGTATCCGACCA	60.17	CATTGTTGCTCTAAAAGGAGAATGT	60.07	293
ClSSR01297	(TAAAAAC)3	21	Chr1	9996635..9996655	CGAAATGATTACCAAACGGG	60.18	AAGCATAAAGTGAAAGGTGGGA	60	264
ClSSR01298	(AATA)5	20	Chr1	9999328..9999347	TGTATTAAAACGTGGGGCAA	58.93	AAGGTCAGCCATCCACTGTC	60.12	294
ClSSR01299	(AAT)8	24	Chr1	10002904..10002927	GGTGGAGTATTTCAAACCACG	59.35	GCCCAAATAGAATTGGGAAA	58.87	161
ClSSR01300	(TA)9	18	Chr1	10006694..10006711	CTAGAACAACTTTTCTCTCCTTGTACT	57.29	CCATGCAATTTCCAAACTAAGG	60.69	296
ClSSR01301	(TTTA)5	20	Chr1	10014862..10014881	TTTTGCAACGAGGTATTAACGA	59.66	CCAATAATATAGACACCACTTTTGC	58.19	291
ClSSR01302	(CTT)9	27	Chr1	10020410..10020436	GAGAAAGGTCACTGTTCCGC	59.85	AGAAGATTCGGGGGAGAAAA	60.01	273
ClSSR01303	(AT)11	22	Chr1	10026647..10026668	TCGCGTACGTCATCACATTT	60.14	ACCCTATTCTCCCCACCAAC	60.05	175
ClSSR01304	(AT)17	34	Chr1	10039451..10039484	TTCATGCACATAATGGCCTC	59.5	GGATTGGATTTTTGGAGGTG	59.22	277
ClSSR01305	(TTA)7	21	Chr1	10041775..10041795	CCCTTATCTCAAATTAATCCCA	57.17	AAATCCTCATTAACGGAATCCA	59.68	229
ClSSR01306	(AAT)7	21	Chr1	10041986..10042006	TGGATTCCGTTAATGAGGATTT	59.68	GCGATCTATTGCAGATAAATTGTGA	61.58	252
ClSSR01307	(TA)11	22	Chr1	10043944..10043965	ACCCTATTCTCCCCACCAAC	60.05	TCGCGTACGTCATCACATTT	60.14	175
ClSSR01308	(ATC)20(TTC)21	123	Chr1	10047818..10047940	AAAACGGTTGAGTTCGTTGG	60.01	TGTCAATTGAGACCGCGATA	60.22	278
ClSSR01309	(AAT)11	33	Chr1	10054660..10054692	ATGATTCAATGCGAGGAAGG	60.04	CCTGGAATTTCCGAACTCAC	59.53	276
ClSSR01310	(ATAA)7	28	Chr1	10060073..10060100	CCCTACTCCTTTTGGAAGGC	60.07	CCCCTCCTTGGTCCTATACC	59.65	144
ClSSR01311	(AAT)9	27	Chr1	10062230..10062256	GGGAAAGGGTTTGGAGGTAA	60.16	TTCCTATCACGCCTTGCTCT	59.98	223
ClSSR01312	(TG)13	26	Chr1	10077769..10077794	ATGAGTTCCAATGGCGTTTC	59.94	TTCTCCACGAAAAGCCTCAC	60.38	234
ClSSR01313	(TAT)7	21	Chr1	10082314..10082334	TCTTTCAGGGATGGTATCGC	60.04	GGGTAGGTTTCACGGCATAA	59.82	274
ClSSR01314	(AT)9	18	Chr1	10086600..10086617	AACTTCATGCCATTTGGAGG	59.93	TCCCTTCAGTTTGGTCCATC	59.9	259
ClSSR01315	(TTA)8	24	Chr1	10091206..10091229	AGTTTGGGTGTTTTGCCATC	59.84	TCTAGAATCCGTCGTTGGTTTT	60	284
ClSSR01316	(AT)10	20	Chr1	10097415..10097434	GGTGTTTGTCTTTGAACCCG	60.39	AATTTTGGATCACACACCCC	59.51	219
ClSSR01317	(ATT)7	21	Chr1	10102839..10102859	GTGGGCAATTGTGCTCATTA	59.55	TTTTCAACCCACCATTTGAA	58.84	120
ClSSR01318	(AT)12	24	Chr1	10103578..10103601	TTCAGGTTGGGTTGGGTTAG	59.82	TGGATTAGGTCTCGGATTGC	60.04	290
ClSSR01319	(TTA)19	57	Chr1	10109231..10109287	GGTAAGTACCATTTTGAGTTTTGG	58.14	CCATATGGAAACTGGATGCAA	60.71	200
ClSSR01320	(AT)13	26	Chr1	10125191..10125216	CCAAACTTGAGTCATCTCCCA	60.1	AAACCCTTTTGCCCCTTTTA	59.82	288
ClSSR01321	(AAT)7	21	Chr1	10137724..10137744	GAGGCATAAGCACGTGACAA	59.87	TTGAAGCTTGAGAGCAAATTGA	60.13	231
ClSSR01322	(CTT)11	33	Chr1	10142160..10142192	TAGCCCACATCTTTTTCCCA	60.44	AGAGCTGCTGCAACTTGTGA	59.93	271
ClSSR01323	(AT)15	30	Chr1	10142271..10142300	TCCCATGCATTTCCTTCTTC	60.01	AGAGCTGCTGCAACTTGTGA	59.93	256
ClSSR01324	(TAAA)5	20	Chr1	10163225..10163244	GCACCAAACCCAACCAAATA	60.6	ATGGAGAAGTAATGGCGTGG	59.96	291
ClSSR01325	(AAAAGAAC)5	40	Chr1	10172402..10172441	CGCAACAGAACATTCGAAGA	59.99	AAAAACGGGAATTCAGAGGG	60.29	292
ClSSR01326	(AAG)7(AAGA)7*	46	Chr1	10172659..10172704	TCAAGAACAAAGGATGCCAA	59.25	TTTATGTTTGAGGGGCAACG	60.86	244
ClSSR01327	(TTTC)5	20	Chr1	10174606..10174625	GCCGAAGCCTTTTCCTTTAC	60.2	AAAATATGAGCCAAATGCGG	59.93	280
ClSSR01328	(AATA)5	20	Chr1	10175317..10175336	CCTGACAATGATTAATTCCCAA	58.81	TTGACTGTTGGAAGGCATTT	58.2	274
ClSSR01329	(AAT)7	21	Chr1	10175662..10175682	CCCTCACCATTAGTGTTTTGTTT	59.33	GGAACATATTTTTGCAAGGCT	58.26	207
ClSSR01330	(AATA)5	20	Chr1	10195824..10195843	GCGCTTTTTGTAAATTCACCC	60.82	GGCTTTAAAGTCAAAAGCTCATAC	57.85	297
ClSSR01331	(AATTT)4	20	Chr1	10196505..10196524	TGTGTTAAGGACCACACGACTT	59.56	TTGTTGATGGGTGAAACCAC	59.24	246
ClSSR01332	(TA)14	28	Chr1	10198510..10198537	CAAGGCATCCTACTCATGTCAA	60.13	CGTAGTTTGCATGACTGATTTGT	59.21	269
ClSSR01333	(TA)29	58	Chr1	10203194..10203251	CAAATTTGGGCTTTCACGTT	59.97	GCTACAAAATTTTAGACGATGCC	59.23	299
ClSSR01334	(ATTTTTT)3	21	Chr1	10221564..10221584	TTTTGTGTCGTGGAATGGAA	59.94	AATGATTCACTTTCTGCCCG	60.07	296
ClSSR01335	(AAT)9	27	Chr1	10222217..10222243	TTGCCATTGGTTTGTTTGAA	59.95	AAACCGACCAAAACGACCTA	59.47	286
ClSSR01336	(CT)9	18	Chr1	10233730..10233747	AAGAGACACAAATGGTGGGG	59.82	GTGTCAGTGGGGGAGAGATT	58.95	284
ClSSR01337	(AAT)10	30	Chr1	10239702..10239731	AGTTGGTCCTTCAAAGCAAAA	58.87	AATTGAGGCTCATTGCATCC	60.04	289
ClSSR01338	(ATTTTTTT)3	24	Chr1	10240248..10240271	CCGACTTTAGCTAATTGAAAGC	57.47	TGAAATTTGAGAGAGAACCACA	57.45	216
ClSSR01339	(ATTT)5	20	Chr1	10240748..10240767	TCTGAGTCTATCGTGGTCTATCACA	60.2	GTCCAATGTTTTTGTCGCCT	59.98	205
ClSSR01340	(AATTTTG)3	21	Chr1	10253420..10253440	TCGGATTCTGTGGTCCAAAC	60.9	CCAAATGGACCCTTAGTTGA	57.52	300
ClSSR01341	(ATT)8	24	Chr1	10267949..10267972	ATCGTCACTTCGCTCCAAAC	60.26	CCACTTTCCAAGAAGTTCCAA	59.2	299
ClSSR01342	(TTTTATT)4	28	Chr1	10273944..10273971	TGTCTGCCAAAATTCCTGATT	59.56	CTGCTGGGGTCCAATCTTTA	60.07	288
ClSSR01343	(AT)12	24	Chr1	10276930..10276953	CAGCCATGCCCTTCATTATT	59.92	TCCTGCATCGTATCGTTCAA	60.22	261
ClSSR01344	(AT)12	24	Chr1	10296249..10296272	AGGGAGGGAGACAAAAGCTA	58	GATTCCCAATCAATTTAAGCTACAC	59.36	300
ClSSR01345	(TA)12	24	Chr1	10296946..10296969	AACACGCAATGAAGGAAAGG	60.11	CGTGGTTCAAACCATCCTCT	59.97	243
ClSSR01346	(TTTATAT)3	21	Chr1	10318565..10318585	GAAAACATATGTGGTCCCCG	60.05	TTTCGCGGATCATGAAAAAT	60.4	196
ClSSR01347	(GGAAAAA)3	21	Chr1	10319645..10319665	AAGGTGGAGGAAAAGGGAAA	59.91	TGCTCACCTTCAAACACCAC	59.73	159
ClSSR01348	(AAG)7	21	Chr1	10345975..10345995	GAGCGAGGTTCTATTGACGC	59.98	TTTCGGTAAGCATCCGTAGG	60.09	233
ClSSR01349	(TTTAGGAA)3	24	Chr1	10347006..10347029	ATCCCCTTGGGCTTGTATTC	60.15	AAAGGGATTTACACGGCTCA	59.57	229
ClSSR01350	(TA)9	18	Chr1	10375007..10375024	TAAGCATGTGCATGGAGGAG	59.82	TTTGCCACACACACTCCAAT	60.01	243
ClSSR01351	(AT)11	22	Chr1	10381351..10381372	TTGTGGAAGTTGCATAACCAAG	60.03	CACCACAATTCTTATTTCGTGA	57.69	156
ClSSR01352	(TTA)10	30	Chr1	10387323..10387352	TGTTCTTACTCACTCAATTTCCACA	60.08	TCTTCGTCGTTGCAATTCTG	59.99	291
ClSSR01353	(TA)15	30	Chr1	10411748..10411777	TTTCTCCCTGTGTTTGACCC	59.94	TGAATCCACATACCCAATTTGA	60.05	219
ClSSR01354	(ATTT)5	20	Chr1	10411891..10411910	CAAATTGGGTATGTGGATTCAG	59.2	GCCACGTGGACAAATTGTAA	59.44	275
ClSSR01355	(TA)14	28	Chr1	10412808..10412835	CATGCTCACTCCCTCTCCTC	59.94	GCATCGATTCTTTACAGTTTATTGG	60.25	251
ClSSR01356	(TA)11	22	Chr1	10419806..10419827	CGAACATTTACTCCTTCCTGC	58.85	ATTGAACACCCCACCACACT	60.14	244
ClSSR01357	(AACAA)4	20	Chr1	10421140..10421159	ATTGGTTAAATGTGAGCGGG	59.82	CCAACCATGCAAAGGATTTT	59.8	168
ClSSR01358	(TGAC)6	24	Chr1	10421879..10421902	CCCAAGAAGCAAAAACCAAA	60.08	AAAGGCAAGTGAAGCCTGAG	59.62	272
ClSSR01359	(TTC)9	27	Chr1	10424952..10424978	TATGAAGGCGGGGATTTACA	60.28	GTTGGGTCTCTTTCGATTGC	59.68	239
ClSSR01360	(TA)12	24	Chr1	10430145..10430168	CGGATGGACTCAATGTTCAA	59.5	TGGCCTTTGTCCAATTTTTC	59.92	215
ClSSR01361	(TTTA)5	20	Chr1	10430962..10430981	CCAAGGTGTTAAACATCCCC	59.15	CCTCGATTTTAATTTGGGAGC	59.92	216
ClSSR01362	(AGGG)6	24	Chr1	10446880..10446903	AGAGAAGGGGAGCAATAGGG	59.67	TATTGGTTGGTTTGGTCCGT	60.09	224
ClSSR01363	(ATTA)5	20	Chr1	10449072..10449091	TATAACTTCCGATTTGGGCG	59.92	TGTGTTGGCTTTTTGACCTTT	59.64	182
ClSSR01364	(AT)11	22	Chr1	10453142..10453163	CAACCCATAACGTGTGGCTA	59.46	ACTTGAGGGCATACATCCCA	60.34	192
ClSSR01365	(TA)10	20	Chr1	10453237..10453256	CAACCCATAACGTGTGGCTA	59.46	ACTTGAGGGCATACATCCCA	60.34	192
ClSSR01366	(TTC)11	33	Chr1	10457710..10457742	GAGTCTCCCATGGAAATGGA	59.86	CCCTTTCTCACTTGCTGAGG	59.98	109
ClSSR01367	(TA)12	24	Chr1	10465298..10465321	CGGTTCTTGATATAAACCCACG	60.59	TCCATTATTGCTCCTCCTGG	60.03	165
ClSSR01368	(AT)11	22	Chr1	10496374..10496395	AACCCAACCAAACCCCTAAC	59.96	ACCCGACCCGAATTTCTAAT	59.67	245
ClSSR01369	(GGGTT)4	20	Chr1	10502410..10502429	AACCTGACCAAACCAACCTG	59.86	TGTGTGCTCTCGCACTCTCT	59.92	217
ClSSR01370	(TTGGG)4	20	Chr1	10502659..10502678	AGAGAGTGCGAGAGCACACA	59.92	AGCCCATCAGTTCCATTTTG	59.93	143
ClSSR01371	(ATA)19	57	Chr1	10506778..10506834	GGGAAAAGAGGAAGAATGGG	59.87	GACACCGTATTTGGTCCAGC	60.38	279
ClSSR01372	(ATTTCAT)3	21	Chr1	10508416..10508436	TGGTATGCTTCGTCCTTCCT	59.69	TCTCTTCCCAAACCTTGTCG	60.22	265
ClSSR01373	(ATA)8	24	Chr1	10510811..10510834	GCAGGTTAAAGAACCTCCCC	59.94	CTTATGCTGCTACCATCCCC	59.55	126
ClSSR01374	(CT)9	18	Chr1	10541557..10541574	GAACTTTCAGGGGAGAAGGG	60.04	CTGGTAGGATTTGGGGTTGA	59.78	295
ClSSR01375	(TCT)7	21	Chr1	10542533..10542553	AATCACTGCTTCCAAATGGG	59.93	GATCGGATTTCTTTGTCGGA	60.01	200
ClSSR01376	(TTTCT)4tttttta(TTTATTT)3	48	Chr1	10559443..10559490	GAGCTGAAAAGAGGTTTTGTGG	60.27	TGGGTTTTGTTAAAGAGAGGGA	59.97	186
ClSSR01377	(TCTTTC)5	30	Chr1	10561215..10561244	TGGTTCAAATTACGCGATCA	60.07	AAAAATCCAACCCCTTTGGT	59.55	291
ClSSR01378	(GA)13	26	Chr1	10563077..10563102	TGTTCTTGATGAGAAATGCACA	59.32	GCATTGAATTGGAGTTGCCT	60.08	190
ClSSR01379	(AAT)7	21	Chr1	10610865..10610885	CATTCCTATTGGAAAATGTGTG	57.05	GGCAGCTAAAATGCTGCCTA	60.5	192
ClSSR01380	(TTTTTCA)3	21	Chr1	10614808..10614828	AAGGGCACGTGAATTTGAAC	59.98	TTTGAGCAAATGAAATTGGG	58.6	291
ClSSR01381	(TATTT)4	20	Chr1	10643806..10643825	TCACCAAAATCCCGACAAGT	60.35	TCTTTCACCTAATTCATGAGAGCA	60.26	274
ClSSR01382	(AACCCTA)3	21	Chr1	10644724..10644744	ACGGCTCAAGTACGTTTGCT	59.94	ACCTTAGTCCTGACCATGCG	60.13	268
ClSSR01383	(TATTTTT)3	21	Chr1	10692324..10692344	CCAAGGTGTCTTGGTGGATT	59.82	AAAATTTGGATCGTTTGGCA	60.3	275
ClSSR01384	(TA)9	18	Chr1	10696812..10696829	TGAGACTTGACTTGGTTTCTCAA	59.02	AGACTGCATCTGCGGCTATT	60.01	258
ClSSR01385	(TAA)7	21	Chr1	10697118..10697138	GCAGATGCAGTCTCGTGAAG	59.73	ATGGGGATTGTGGTCGAATA	60.01	212
ClSSR01386	(AGA)8	24	Chr1	10698429..10698452	TATCCCCACCACCAAAAGAA	60.16	TCCAAACAAAAGAGCTTCCAA	59.85	296
ClSSR01387	(TA)13	26	Chr1	10721217..10721242	TGATGGGTTGTCTTCAATTCC	59.78	GGAGCATTCGACAACAATGA	59.65	291
ClSSR01388	(TTAT)5	20	Chr1	10726220..10726239	AGAGTTGTCGTCCGCTCATT	59.87	AGATTCGAACCGGCAGTTTA	59.71	298
ClSSR01389	(GGGAA)7	35	Chr1	10727436..10727470	TTTCAGCATTATTCCCAGGC	60.04	ACGTCGGAAAGTCAAAATGG	59.97	255
ClSSR01390	(AT)13	26	Chr1	10736603..10736628	GCTGCATGCTCATTTATCCA	59.8	TTCTTCCCTTTAAAACAACCCA	59.85	250
ClSSR01391	(GAGAA)4	20	Chr1	10739624..10739643	GCACGATGGATGGTTTAGGT	59.82	TTTATCTCGACGCTCCAAGG	60.34	194
ClSSR01392	(TAAAAA)5	30	Chr1	10744775..10744804	TGTCTCTCCCCATGTTCATT	57.91	ATTGGGATCTCTTTCCTCGT	57.65	273
ClSSR01393	(AT)9	18	Chr1	10774299..10774316	TTGAGCCTTTTCAGCACTCA	59.72	AGCCATCAGAAGCAAGCAAT	59.98	284
ClSSR01394	(AAT)8	24	Chr1	10798590..10798613	CATCAAGCTCAATTTCGAAGG	59.83	TCAGACACTTTGGGAGAGAGG	59.43	226
ClSSR01395	(TA)11	22	Chr1	10799394..10799415	TTCTTTGAAGGAAACCCCAT	58.48	TGACCTTTGTTTTTGGGTCA	59	227
ClSSR01396	(AGA)8	24	Chr1	10800831..10800854	CGGAGGAGTAGCTGCTGAAG	60.29	CTCAACAAGCTACGGCCAAT	60.27	211
ClSSR01397	(ATT)23	69	Chr1	10801068..10801136	CTGACAACTACGCGCCACTA	60.07	AGACCTCGTCATTTCTGTGG	57.71	231
ClSSR01398	(AAT)20	60	Chr1	10808678..10808737	CCGATTTTAGCATGTTTTGTCA	60	CCATTGATCAAGTTGTCCTCA	58.56	256
ClSSR01399	(TTATT)4	20	Chr1	10809466..10809485	TGTTTATTGGTGATAGACCGTGA	59.39	TCGTGGTGCAAAATTAAGGA	59.16	168
ClSSR01400	(AG)9	18	Chr1	10811806..10811823	TTGAGGGAGAAAATCCAACG	60.04	TCTCATTCTCAATGCGTTCTG	59.01	294
ClSSR01401	(AAT)13	39	Chr1	10819008..10819046	TTCCCCTAAGATATTTATCCCCA	59.9	CTGCCAAATGGTTTGGTTCT	59.97	288
ClSSR01402	(AT)10	20	Chr1	10821281..10821300	GTTTCAAACCGTCTTGGAGG	59.57	CATGAGATCAATTGAGGCATTT	59.05	213
ClSSR01403	(AG)10	20	Chr1	10826111..10826130	CGATTAGTAACCCTAGAAAATTTGG	58.68	GCGACACCAGCAAATACAGA	59.87	290
ClSSR01404	(GAAAA)5	25	Chr1	10828882..10828906	GTGGAAGGAAGTTAATTAGTTGAGATG	59.87	CAAAAGTGGAGTCTAAGCCCC	60.12	209
ClSSR01405	(CTTTCT)4	24	Chr1	10829124..10829147	GGGGGCTTAGACTCCACTTT	59.58	CCAATCAAAGAAGGGGTGAA	59.9	242
ClSSR01406	(TTTTTA)4	24	Chr1	10830093..10830116	ATCGCCTCCCAATTTTTCTT	59.91	ACTCTCCTCCCCCTCCTACA	60.07	281
ClSSR01407	(ACTCTCT)3	21	Chr1	10830256..10830276	TGTAGGAGGGGGAGGAGAGT	60.07	AAATCCAAGGTGGCAAAATG	59.8	225
ClSSR01408	(TTTTTTC)3	21	Chr1	10830690..10830710	CCTTCCTCAAAATCCCCTTC	59.87	TGAGCAAGAAGGAAGCAGAGA	60.4	220
ClSSR01409	(CT)10	20	Chr1	10830724..10830743	CCTTCCTCAAAATCCCCTTC	59.87	CCAATCAGAAGAGTCCATGC	58.23	275
ClSSR01410	(CAA)9	27	Chr1	10831328..10831354	CAGTTGGTGGTGGCTGTAGA	59.74	CCAATGGTGAAATTTGGAGG	60.16	286
ClSSR01411	(TCA)7tggcc(CTT)7	47	Chr1	10831399..10831445	CAGTTGGTGGTGGCTGTAGA	59.74	CCAATGGTGAAATTTGGAGG	60.16	286
ClSSR01412	(AAAT)7	28	Chr1	10832760..10832787	TTGCAACTCTTTCTTCTAGTTGGA	59.6	CCCACAAACTTCACTCCACA	59.57	298
ClSSR01413	(TGTTTTTT)3	24	Chr1	10833356..10833379	ATAGATCTTGTGCAACCGCA	59.3	TGGCTATCGAAGACATATTTGC	59.24	142
ClSSR01414	(TTC)9	27	Chr1	10841183..10841209	ACCACGTTGGATAAGCAAGC	60.14	TCCTTGTTTAACTTCCACTCCC	59.5	277
ClSSR01415	(TTA)8	24	Chr1	10841243..10841266	ACCACGTTGGATAAGCAAGC	60.14	TCCTTGTTTAACTTCCACTCCC	59.5	277
ClSSR01416	(AAAT)5	20	Chr1	10846847..10846866	CACAGTACCTTCATTTCCCCA	59.84	GGTACTGGTTCACCGTGCTT	60.04	260
ClSSR01417	(GA)12	24	Chr1	10846977..10847000	TGTTGGGGCAAATATGAAAA	58.86	GGTACTGGTTCACCGTGCTT	60.04	200
ClSSR01418	(AATAATA)3	21	Chr1	10851926..10851946	AGAAGATACAGCCGAAGGCA	59.98	GAATTGTTTGGGCGTGATTC	60.32	149
ClSSR01419	(AT)12	24	Chr1	10860230..10860253	TTCGAACAGTCAACCAGCAC	59.88	CCTTTCGACATGAAAGGAGC	59.81	187
ClSSR01420	(ATAA)5	20	Chr1	10868773..10868792	TAATTTGACCCCGTGCACTT	60.37	GCATTCACACACTTCCGCTA	59.87	250
ClSSR01421	(AAAAT)4	20	Chr1	10884581..10884600	CCATCAAATCGAGGGTTAAA	57.55	CGAACGAAACCCAAAAAGAA	60.08	268
ClSSR01422	(AG)9	18	Chr1	10885166..10885183	TTCTGACGGCAATTTGTGAG	59.84	CATGGATAGGAGCCACGAGT	60.1	237
ClSSR01423	(TA)10	20	Chr1	10885991..10886010	TCGTCCTACCTTCCATTTTG	57.67	TTTATAATGGGCGAAGGTGG	59.79	190
ClSSR01424	(TTTA)5	20	Chr1	10887927..10887946	TCCGTTGAATGGCTCTTTCT	59.81	TTGTTAAGGAATTTGAGGGGA	58.54	241
ClSSR01425	(AAAAT)4	20	Chr1	10899495..10899514	GCCAAAATGGCTTCACACTT	60.12	AGCCACCCCCTTAAAAGAAA	59.94	234
ClSSR01426	(AT)13	26	Chr1	10902874..10902899	CAGTGGCAGAATAGCAGCAA	60.16	TGCCGTAGGCACTGTACTTG	59.93	260
ClSSR01427	(AT)13	26	Chr1	10905535..10905560	TGGTATTGGCATGGGATTTT	60.02	CTCTCTTTCTTGTTCTTCCAACA	57.79	182
ClSSR01428	(TTC)7(TC)17*	53	Chr1	10923043..10923095	ATTGCATGGAAATATGGGGA	59.98	ATTGGGGGAGATGCTTTTCT	59.9	245
ClSSR01429	(AAT)13	39	Chr1	10930480..10930518	GCCGAGTCGTTAATCAGAGC	59.98	GGAGATTCGTTGCACTTGGT	60.12	297
ClSSR01430	(GA)13	26	Chr1	10934575..10934600	CATTCATCTTCTCTCCCCCA	60	TGTGTTCGTTGGTTGATGGT	59.86	201
ClSSR01431	(TGCTCT)4	24	Chr1	10951561..10951584	AAAGCGAGAGCGTGAGAGAG	60.04	GGGTTGGGTTGAAACATTTG	60.07	259
ClSSR01432	(ATTTT)5	25	Chr1	10954318..10954342	TTTTTCTGGGGACTTTTCCA	59.52	ATTGCAATTTATCGCGGTCT	59.57	254
ClSSR01433	(TTA)10	30	Chr1	10960389..10960418	TCAGGTTCTTTGAACACGCA	60.43	TTTGGAGGTGGAATGAATGTC	59.78	297
ClSSR01434	(ATTTTTT)4	28	Chr1	10966384..10966411	TATGATCCGCAAAATGCAAA	60.04	GGCATCCAAATGCTTTTTCT	59.16	270
ClSSR01435	(AAT)10	30	Chr1	10966442..10966471	TATGATCCGCAAAATGCAAA	60.04	GGCATCCAAATGCTTTTTCT	59.16	270
ClSSR01436	(ATA)12	36	Chr1	10982190..10982225	TCGCAGTCTATCACAGTAGAAAGTG	60.02	TGCATGTTTTGCAAGTTTTG	58.38	228
ClSSR01437	(AT)10	20	Chr1	10999219..10999238	GGTCATTGGAGAACTGGGTG	60.36	GCAGTGTTAGCAGGTTGAAGAA	59.56	177
ClSSR01438	(CCACT)6	30	Chr1	11007326..11007355	TGTGGGAGGGTAAACGAAAG	59.96	CATACAAATCCCAGCACACG	59.99	214
ClSSR01439	(AATA)5	20	Chr1	11025673..11025692	TTCCCACATCATTCAATCCA	59.71	CTGAGGAATGACCAGGGTGT	59.96	193
ClSSR01440	(AAT)9	27	Chr1	11065554..11065580	CAAATCAAGCAGGGGAGAAA	60.18	GGTTCAGTCAGTCAATGGCA	59.68	250
ClSSR01441	(TTTTTGT)5	35	Chr1	11070431..11070465	TTGCCAACCGTATTCGTAAC	58.56	TGGGGTGGTTACAATGAAAAA	60.07	260
ClSSR01442	(AG)13	26	Chr1	11091393..11091418	CTTACAAAGTGGCCAGCTCC	59.88	CAAAGGAACTGAAGCATGGG	60.63	294
ClSSR01443	(AT)9	18	Chr1	11100031..11100048	TAGGCGACTTGCAAATGATG	59.83	TGGAAAAGGAAAGGGAAAGG	60.39	130
ClSSR01444	(TAAA)8	32	Chr1	11101234..11101265	CCGTACACGTCAAGCAGAGA	60.05	TATTTTGCACAACAACCCCA	59.83	252
ClSSR01445	(TTTTTTA)3	21	Chr1	11146267..11146287	ACGTGGTTTTTCCACGTCTC	60.01	TCTAAACACCACCACCACGA	60	195
ClSSR01446	(AAT)9	27	Chr1	11205361..11205387	GATTAAACGTGGGGTTGTGG	60.09	GTACTCCCGTTTTTCCGTCA	59.97	236
ClSSR01447	(TTTTCTC)3	21	Chr1	11237383..11237403	TCCTCCTCTCTTCAGACCTTTTT	59.88	AGCTCAAGGCATGAGTTATCG	59.49	205
ClSSR01448	(AAAAATA)3	21	Chr1	11250120..11250140	ACTCGCTCGTTCTCTTTGCT	59.38	AGGCAAAAACCTCCAACTCA	59.71	242
ClSSR01449	(AATA)5	20	Chr1	11255629..11255648	TCCATCTGCAATAGATAAGTGAGA	58.05	GGTCATATAAATGTGCGCGT	58.53	227
ClSSR01450	(TTTA)5	20	Chr1	11303381..11303400	AAAAACAAAATGCTCACACCG	60.03	GGCGTAAGAATTGAAAAATGGA	60.31	160
ClSSR01451	(TTTTTTTA)4	32	Chr1	11360882..11360913	GGGTTCAAATCCCACTCTCA	59.9	AGCCTGCAGGTAACGAAAGA	60.02	116
ClSSR01452	(TATT)6	24	Chr1	11368347..11368370	TCCTTGTAGTGTAGACCAACGGT	59.97	TTCATTTGGTGAGCCAAACA	60.09	197
ClSSR01453	(ATAAA)5	25	Chr1	11387405..11387429	CGCTTATGACTATTCCAAAGGGT	60.7	CCGGTTTAAATATACGTTTTTGGTC	60.95	247
ClSSR01454	(CTTTT)5	25	Chr1	11397813..11397837	TTCACTCGAGTAAGCACGAGA	58.81	TGCATCACTTAGCAATAAGCAA	58.66	298
ClSSR01455	(TA)10	20	Chr1	11406108..11406127	GAACGCAAGCTCTTGTCTCT	57.41	GGAAACTCGGGAAGAGGAAC	60.05	231
ClSSR01456	(TAAT)5	20	Chr1	11431183..11431202	ACCTTCTCCATTTGCTGCAC	60.26	GCCATGTGACAATTTTTATTCG	59.37	273
ClSSR01457	(ACCCA)4	20	Chr1	11444130..11444149	GAGTACACGGGTTGGGAGAA	59.97	AAAAACTCCAACCCAACAATTC	59.26	130
ClSSR01458	(TA)10	20	Chr1	11447465..11447484	GAACAACTCGATTTGCGGTT	60.12	GGTTGGGTTGGGTCTTAGGT	60.09	290
ClSSR01459	(AATA)5	20	Chr1	11466627..11466646	CAAAAGCAAACCTGATCCTTTC	60.11	GGCCACCATTGATGCTATCT	59.92	236
ClSSR01460	(AAAC)5	20	Chr1	11480842..11480861	CCCACTTCAATCCCAAAGAA	59.9	GGCATTAGGCTCACGTGTTT	60.14	189
ClSSR01461	(AT)10	20	Chr1	11484612..11484631	ATGTGGCAAAATGACTTGGA	58.98	GAACCCATCCTTCTTCGTCA	60.05	188
ClSSR01462	(ATTA)5	20	Chr1	11486298..11486317	TTTAGGCGCATGTGTCACTC	59.87	TGATGTTGACTTTTTAGCCCTT	57.94	244
ClSSR01463	(AT)9	18	Chr1	11499703..11499720	CTCGTTTTGGTACATGGGCT	59.99	TGGTTTGCTTAATGAAGGGG	59.93	191
ClSSR01464	(AT)17	34	Chr1	11501285..11501318	CTTTGGGGAGAGCTGACAGA	60.52	TGACTTTCTTTGCCCTTTCTTC	59.87	169
ClSSR01465	(AAATA)4	20	Chr1	11501604..11501623	AAGGGGAATATTGTGTAATGGG	58.99	TTGGCATGACCTTCCATTCT	60.46	214
ClSSR01466	(TTA)9	27	Chr1	11528641..11528667	TCTCTTAAAAATGCCCCACG	60.07	GAGTTTGCTGTACAGTGCCG	59.51	223
ClSSR01467	(TTTTATT)3act(TA)9	42	Chr1	11535717..11535758	GGGGTTGGCCTCTTTAATTC	59.78	CCAAGGTTAGGGTGGTGGTA	59.71	201
ClSSR01468	(AT)17	34	Chr1	11545418..11545451	CGTTTCTTTTCTTCCAACCC	58.67	TGAGTAAGGTGTACATGTGTTTGTG	59.05	269
ClSSR01469	(AT)11	22	Chr1	11585793..11585814	CTGGGTGTGTTCTTGCTGAA	59.87	GCAAAAGCAAATTCCCTCAA	60.19	216
ClSSR01470	(AAGA)6	24	Chr1	11586270..11586293	TTGTTCATGAGTGCAATTTTCC	59.98	TGTGAGACTTCTTTAACGCACTG	59.61	142
ClSSR01471	(CT)13	26	Chr1	11615180..11615205	TCCGTTTCCAAAAAGATTGC	60.05	AGCGAGAGAGTGAGAGCGAC	60.04	283
ClSSR01472	(TAT)7	21	Chr1	11621722..11621742	CCGTTAATTTATTTGCCCGA	59.8	CACAACATTGGAGACAGGCTT	60.16	257
ClSSR01473	(TTTTA)4	20	Chr1	11668501..11668520	GCACATCAAGTTTTTGGCG	60.25	GCAACTCGTGAAGGACCAAC	60.7	296
ClSSR01474	(CTTTTTT)3	21	Chr1	11674833..11674853	TTTGGGGGATGGATTTTACA	59.99	ATTTGCCGACTTTGCGTATT	59.61	279
ClSSR01475	(AAAAAAT)4	28	Chr1	11676118..11676145	CATGCAAGGAGATATAACAAGTTGA	59.59	AAGTCCCTCTGTTTTCAAGGAA	59.26	154
ClSSR01476	(AT)11	22	Chr1	11685489..11685510	CAGCACAATACGTTTCAACACA	59.7	GGTGAGGGACTTTTCCTTCC	59.91	253
ClSSR01477	(AAAT)5	20	Chr1	11697703..11697722	TCTTTGTGGCAGTTGATCGT	59.29	CAGAGGCGAGTTTGAGATCC	59.95	219
ClSSR01478	(ATT)9	27	Chr1	11706661..11706687	TTGTCGAGCCCACATTGTAA	60.11	GAGTTGGCAGATGAATGCAA	59.81	284
ClSSR01479	(TA)10	20	Chr1	11710690..11710709	TGTGTGGTTGCGTGATTTTT	60.01	CGAATATTGCCAACTCAAAACA	60	206
ClSSR01480	(ATT)7	21	Chr1	11730624..11730644	TGGTGGAACTGCAAAACAAA	60.13	CACACGGTCTGTTTCCATTG	60	148
ClSSR01481	(GA)10	20	Chr1	11737757..11737776	CAATGCGAGTGGGTTATTCA	59.54	AAAAAGGTCACCGGTTTTCC	60.2	137
ClSSR01482	(TTTTTTC)3	21	Chr1	11747678..11747698	CCCTATCCCTCTTTGCTTCC	60.03	GCAAAGGTTGTTGTCCCTGT	60.01	245
ClSSR01483	(TA)12	24	Chr1	11752514..11752537	CAATCACCATGCGTTACCAG	59.99	ACAATGCATGCGTTTTCATA	57.66	221
ClSSR01484	(AT)16	32	Chr1	11758184..11758215	GGACAAAAAGTGCATTTCGC	60.63	CTCACAACTGTTGCGGCTAA	60.05	153
ClSSR01485	(ATAA)5(AT)9	38	Chr1	11765076..11765113	ATGCAGAACTTGATTCCGCT	59.84	GTCAAAGCCTTCAGCCACTC	60	251
ClSSR01486	(TA)9a(AT)11	41	Chr1	11765143..11765183	ATGCAGAACTTGATTCCGCT	59.84	GTCAAAGCCTTCAGCCACTC	60	251
ClSSR01487	(AAG)10	30	Chr1	11775318..11775347	TGGGTATCGATTGGATTGGT	60.01	TTTCTCCTTTTGATGGTGGC	60.05	227
ClSSR01488	(ATT)8	24	Chr1	11786874..11786897	GGACTAAATTGTTACTTTCATGGACC	60.37	CCACTTTGGTCCCCATATCTT	60.06	252
ClSSR01489	(ACCTCC)5	30	Chr1	11808509..11808538	CCGAACATTCTCCTTCCAAA	60.04	ACCGATCTGATGGGAAGTTG	59.93	218
ClSSR01490	(TAAT)6	24	Chr1	11817035..11817058	TGAGGAGCAATGTATATGGTTTGT	59.8	TGCATGAACCTCACCTCCTA	59.24	300
ClSSR01491	(GGGGAAT)3	21	Chr1	11822151..11822171	GAGGAACTGATCGATTTGGC	59.63	TTTCCTGCCAAAGACAGCTT	59.99	197
ClSSR01492	(TTA)7	21	Chr1	11868285..11868305	TGTGGGGAAAAAGGAAAATG	59.77	AGCAGTCGTCGAAAGGAAGA	60.13	248
ClSSR01493	(TATT)5	20	Chr1	11878645..11878664	CTCCCTTAATGCTTCCCTCC	60.03	ATGGTTTCAAGGAAGCAACG	60.11	296
ClSSR01494	(TGT)10(TAT)7	51	Chr1	11884875..11884925	CATGACCCCTTTCCAAGAGA	60.04	GAGGATGGGGATGTGACAGT	59.77	240
ClSSR01495	(TC)9	18	Chr1	11884956..11884973	CATGACCCCTTTCCAAGAGA	60.04	GAGGATGGGGATGTGACAGT	59.77	240
ClSSR01496	(TA)11	22	Chr1	11885314..11885335	GCACAGTCAGTCTCGCAGTC	59.77	GGGCATGGCAAATAGGATAA	59.76	277
ClSSR01497	(TATGCC)10	60	Chr1	11885509..11885568	CCCTCGGGATTACCACCTAT	60.03	TCATGGATTCCCTCGATCAT	60.24	285
ClSSR01498	(ATT)22	66	Chr1	11886160..11886225	TACAGCTGGTAGCAGAGCCA	59.76	CCTCTTTATTGCGCATCGTT	60.23	213
ClSSR01499	(CTA)8ctc(CTA)9	54	Chr1	11916525..11916578	TCAACACTGTATTTGGTCCG	57.02	TGGGGAAAAGAGGAAGAATG	59.1	282
ClSSR01500	(TTTTTAT)3	21	Chr1	11928918..11928938	ATTCGAAGGGTTCACACAGG	59.97	ATCCCATGCTGACATAAGCC	59.92	194
ClSSR01501	(ATAA)6	24	Chr1	11981466..11981489	AGTCGAACGAGCAATTCAAG	58.1	TGCACTTGTATAGGGAAGACGA	59.77	261
ClSSR01502	(TA)9	18	Chr1	11990375..11990392	TGTTTGTTGTTGACACCACTTG	59.55	TCATAATGCTCGCTGACACC	59.83	178
ClSSR01503	(TA)10	20	Chr1	12017110..12017129	TCAAATGGGGATCTAGTTGGA	59.37	GCTGCGTTGAGTTGAGTTGA	60.18	149
ClSSR01504	(AATA)5	20	Chr1	12032143..12032162	CAATTGTTTCAGCTGCGTGT	59.91	TTTTGAAGGGGTTCCAAGTG	59.94	277
ClSSR01505	(ATA)7	21	Chr1	12039058..12039078	AATCTTCACGCACCAAGTCC	60.12	AAGCGAGAGAGCGAGAGTTG	60.04	294
ClSSR01506	(TC)10	20	Chr1	12052011..12052030	GGGATTACCTCGTTTTCCGT	60.19	GGAGAGCGAGAGTCTAGCGA	60	259
ClSSR01507	(TC)12	24	Chr1	12052100..12052123	GGGATTACCTCGTTTTCCGT	60.19	GGAGAGCGAGAGTCTAGCGA	60	259
ClSSR01508	(TTC)9	27	Chr1	12098340..12098366	TGCTCCAGAGACGGTTTTCT	59.99	TAAAGGGGAAATCACGATGC	59.9	276
ClSSR01509	(TCA)9	27	Chr1	12103299..12103325	AAAAACCCTAGAGCTCCCATTC	59.97	GAAGGTAAATGGCACAACAAGA	59.13	261
ClSSR01510	(AAAAAAT)3	21	Chr1	12116292..12116312	CAAGCCAAAATTTGAAAAGC	57.57	CCAAATGGTTATCAAACATATCCG	61.43	161
ClSSR01511	(TC)10	20	Chr1	12133080..12133099	TCGACGGAACTTTTCCAAAC	60.09	GCGGTCAAATTGGTCAAACT	59.98	201
ClSSR01512	(AT)11	22	Chr1	12135882..12135903	AAACCCACTGAAATCCGAGA	59.53	GTTGGGGAATTGATTTGGTG	60.03	239
ClSSR01513	(TTTTTTA)3	21	Chr1	12154927..12154947	GGAGATTGTTGTGAGAGATTTGC	60.13	GGCCTTTGGTTGTGAACATT	59.84	261
ClSSR01514	(TTCTC)4	20	Chr1	12155063..12155082	ATGGGGTGTGATTGAAAGGA	60.17	GGCCTTTGGTTGTGAACATT	59.84	198
ClSSR01515	(TA)10	20	Chr1	12176786..12176805	GCGAGAACGTTCCTAGTGCT	59.64	TAGATTATCGCGCTCAACCC	60.2	240
ClSSR01516	(TA)9(TATG)8*	48	Chr1	12189563..12189610	CTTTGTTCTTGCATTGTTCTTG	57.63	TCCTTAATCATTTCTTCCCTGTG	59.49	283
ClSSR01517	(TAAAA)4	20	Chr1	12191267..12191286	CCACCCAAAAGAATGCAGAA	61	TTGGGCTGTGACACTTCAAT	59.14	227
ClSSR01518	(AAGAA)4	20	Chr1	12235382..12235401	TTGTCACCTCAAAAGACCCA	59.11	TTCTCGTGGGCGTTCTAACT	59.88	269
ClSSR01519	(AGAA)7	28	Chr1	12239729..12239756	CTCTTACAGTTGCAGGGGGA	60.25	TTTGTGGGATCCTCCTTTTG	59.9	256
ClSSR01520	(AATT)5	20	Chr1	12256221..12256240	TCCCCATTACGTGGGAGTTA	60.18	AAACCATAGGTTATGTGAGTGAAGG	59.73	204
ClSSR01521	(TTA)11	33	Chr1	12274850..12274882	AGAACCAGTTTGGGAGGGTT	59.83	CGACTCAGTTTTTCTTCCGC	59.99	298
ClSSR01522	(TA)11	22	Chr1	12287345..12287366	GACACGTTTATTGCGATCTTTC	58.77	TTTGGATTCTTTCCTGGTTGTT	59.85	196
ClSSR01523	(AAAAACC)3	21	Chr1	12294973..12294993	TTTTGTCTTTGGAATTTGGC	57.73	CAAGAGTGGGTTCTTTTGCC	59.71	275
ClSSR01524	(TTAT)5	20	Chr1	12302498..12302517	TTGCAACCCTATAAATTGCTCA	59.62	GGAATCCACAGAAAAAGAGGG	59.93	191
ClSSR01525	(CTT)17	51	Chr1	12302761..12302811	CCTTCCCTCTTTTTCTGTGG	58.76	AAAGTGCTGACCTGTGAGACC	59.37	260
ClSSR01526	(TAAT)5	20	Chr1	12307439..12307458	CAAGCATGCAAGAAATGGAA	59.81	GGGATTGAAAATTGTTGGGA	59.6	233
ClSSR01527	(TTA)9	27	Chr1	12317613..12317639	TCTCCTCCCACAACGGTTAG	60.1	TGCATCAAGTTACGCTCAAA	58.07	300
ClSSR01528	(AAAAAAG)3	21	Chr1	12329443..12329463	TGATGGGAAAGAGGAATTGG	59.86	GAAAAAGTGATGGGAGGCAA	60.05	274
ClSSR01529	(AATA)5	20	Chr1	12489212..12489231	CAATGAGCAAAATTGAGGCA	59.81	GTGCTAGGCTTTTGTTTGGG	59.75	242
ClSSR01530	(GA)12	24	Chr1	12549625..12549648	TGTGACAAAAGCAAATGGGA	60.09	CTCGATCCAATAGCGTGTGA	59.82	281
ClSSR01531	(AT)10	20	Chr1	12550010..12550029	CACACGCTATTGGATCGAGA	59.82	AACAAACATCCACTTGGCTT	57.17	294
ClSSR01532	(AAAT)5	20	Chr1	12643075..12643094	CAAGAGACTTTTGTTCAATCAAGC	59.48	AATGTATGGATGCTGTGGCA	59.96	290
ClSSR01533	(TTATT)5	25	Chr1	12657861..12657885	GAAGATTCATATGGAAACTATCGGA	59.74	CAACCGTTTTCCTATTTTTGAG	57.88	276
ClSSR01534	(AAG)8	24	Chr1	12671896..12671919	CCCACGTAGGCATGATTCTT	59.96	TTCGCCTATTCACTTCGGTC	60.21	268
ClSSR01535	(TA)11	22	Chr1	12720434..12720455	AATGGATTCCTCATCATCGC	59.86	AGGGTGCTCTCCACGAGTTA	59.87	231
ClSSR01536	(TTC)13	39	Chr1	12728313..12728351	TCCTTGGGTCATCTTCCTTG	60.04	CTTTCACTCCTCCGCAAGAC	59.99	270
ClSSR01537	(AATA)5	20	Chr1	12756992..12757011	GACTTGAACTAGGTCATCACTATATGC	58.79	TCTCCGCACAAGAGATTTCA	59.52	296
ClSSR01538	(TA)9	18	Chr1	12758316..12758333	CTTGCAAATGGCAGATCAAA	59.81	TCAAAAGCAAGTCAACACACG	59.94	290
ClSSR01539	(TTAT)6	24	Chr1	12763611..12763634	TCCAATTAGGATAAACCCTCTACA	58.18	TCCGATACCAATTGGAGGAG	59.89	277
ClSSR01540	(AT)9	18	Chr1	12782353..12782370	TTTGATGGGATCAATTTGAGG	59.75	TTCTTTCTGCCTACTTTCTCTCA	57.59	300
ClSSR01541	(GA)9	18	Chr1	12801456..12801473	CAAAAGCGCAAAGTCATTCC	60.75	GAACATGTTGTGGGGGTCTC	60.22	225
ClSSR01542	(AATT)5	20	Chr1	12824764..12824783	CAACAAGGATCAACTATGTTGAAAG	59.15	CACAATCTTTGATTTGGATCTCATC	61.04	299
ClSSR01543	(AT)9	18	Chr1	12832473..12832490	TGGGGAATTGATTTGTTAGGA	59.26	TCCCGGTGTAACCCATAAAA	60.05	239
ClSSR01544	(GAGATC)4aagatc(GA)14	58	Chr1	12876381..12876438	ACAGCTCCAAAGCTGGGTTA	59.88	GAGGAAGTTACCCTTTGGGC	59.94	276
ClSSR01545	(CTC)9	27	Chr1	12880759..12880785	AAATTCCCGAGATCGTGTTG	59.93	AAGGTGTTCAATTGTTGGGC	59.84	297
ClSSR01546	(TA)16	32	Chr1	12904603..12904634	TTCAGTTGCGTTTGTTCGAC	59.89	AAAGTGAGACAACGACAGCAAA	59.96	250
ClSSR01547	(TTTTTTA)3	21	Chr1	12917889..12917909	GCACATTCTTATAGTGGATCCAAAC	60.15	TATGGATTGCTTCTTTCGCC	60.17	286
ClSSR01548	(AAT)11	33	Chr1	12920675..12920707	TTCCCTCCTTTTTCTCTCCTC	58.91	TCCATCCAAAACTAACAGTAGGG	59.42	244
ClSSR01549	(TAC)8(TAT)25	99	Chr1	12926788..12926886	AGACACCGTATTTGGTCCGA	60.38	GAATGGGAAAAAGGGGAAGA	60.24	298
ClSSR01550	(TCA)23	69	Chr1	12955282..12955350	CACCCAAAATCCCATCTTCT	58.84	TTAAAGGCACATTGGCACAC	59.59	286
ClSSR01551	(TTA)9	27	Chr1	12955444..12955470	TCTAAGTGTGCCAATGTGCC	59.72	CACAAATAAACACCAAGAAAAGACC	60.18	189
ClSSR01552	(AAAATTT)3	21	Chr1	12958321..12958341	TTTCGTATCCCTTACCTCTTGG	59.5	GACATCATTGTCGCATTGGA	60.49	183
ClSSR01553	(TTTA)5	20	Chr1	12964765..12964784	CCTTCGATCTCTCATCTCAACA	59.43	TGACAACTCAACTGGTTGAAACTT	60.11	248
ClSSR01554	(TTTTC)4	20	Chr1	12984593..12984612	AAATCAATTGGCACCTTTGC	59.94	GAAGAAGTGAAGGAAGTTGGGA	59.73	282
ClSSR01555	(TA)15	30	Chr1	12985526..12985555	TCGGCAATAGCTTCATTGTG	59.83	CGCATCGCTCACTTTGAATA	59.98	167
ClSSR01556	(TTAT)5	20	Chr1	12990918..12990937	GGCCTAGAATCTATCACTTGCC	59.25	CTGGCAGCCCAATGTTTAGT	60.13	223
ClSSR01557	(AG)9	18	Chr1	13008174..13008191	GGATTTGCCAGCCTATGAAA	60.04	ATTGCCCTTTTCTTCTGCAA	59.82	202
ClSSR01558	(TA)10	20	Chr1	13019518..13019537	GGGAACCACCAAGCAAGTTA	59.97	TTGTTTCATACCTGCCATTAGA	57.34	295
ClSSR01559	(TA)10	20	Chr1	13023180..13023199	AGTTGGGTTGCTTGGTTGAT	59.45	TCATTTCAAAGACGTGCCTC	58.85	240
ClSSR01560	(ATTTTA)4	24	Chr1	13023425..13023448	AAGGCCGCCCATAAATAAAC	60.17	CCATTCAAACTCTATTATCTCTCCA	57.96	233
ClSSR01561	(TTTTA)4	20	Chr1	13027006..13027025	CCATCTCTTTCGATGAAGGG	59.62	CTCATCCGACTAAGATGAACAAAA	59.67	262
ClSSR01562	(AAAAC)5	25	Chr1	13032736..13032760	CCTTCAAGTCCAGCCAAATG	60.63	GGGATGGGTTTCATGTTTTG	60.03	237
ClSSR01563	(ATTTTTT)3	21	Chr1	13097784..13097804	GTTAAGGAGCATCCGAAACG	59.71	CATTACTTTTCCTTTCCGGC	58.69	267
ClSSR01564	(TTC)7	21	Chr1	13100062..13100082	CACACCATGGTATTAGAGCTTCA	59.17	GTTTTGATCTGAGAAGCGGC	59.96	243
ClSSR01565	(AAT)13	39	Chr1	13107824..13107862	TGTCTTTTTCTTTCAACCCCA	59.57	CGTGTAATTCGGGTCAGCTT	60.13	212
ClSSR01566	(AAG)8	24	Chr1	13111456..13111479	GGTTCACTCGACACATTATTTCA	59.01	CACACGCACACAGATGTTGA	60.37	223
ClSSR01567	(TAT)8	24	Chr1	13113025..13113048	CTGAACTCCAACAGCCAACA	59.87	TTTTTCGACCCTTGAAAACC	59.04	241
ClSSR01568	(TTAA)6	24	Chr1	13114483..13114506	GAAAAATGAGAAAAAGGGGGA	59.41	TTGGAATTGGGGTTAAAAGC	58.92	277
ClSSR01569	(AT)9	18	Chr1	13118688..13118705	TGAGCGATGCACATTCTAGG	59.97	CGTATGAGGGGAGAGCTGAG	59.97	220
ClSSR01570	(TTAT)5	20	Chr1	13118872..13118891	CTCAGCTCTCCCCTCATACG	59.97	AGAAATGTAACACCGACGGC	60	272
ClSSR01571	(AT)10	20	Chr1	13125779..13125798	TCGTGAGGTTGAGGGTTTTT	59.57	TGTAGTGAGTCCCTTTGGCA	59.29	137
ClSSR01572	(AT)9	18	Chr1	13130045..13130062	GGGGAGTGATTTTAGTGGAACA	60.22	TTGGCTCCACGTTAATTTTG	58.67	285
ClSSR01573	(TAA)10	30	Chr1	13130560..13130589	TAGAGGGGAAAGAAGGGCAT	60.03	CTCGACCAGAGGAATCTTGC	59.95	277
ClSSR01574	(AT)11	22	Chr1	13133314..13133335	GAATGTCAGTTCAAACCTGCTG	59.78	ATGTAGGTCCGCCATTACCC	60.96	263
ClSSR01575	(AT)16	32	Chr1	13141041..13141072	TTTTAACCCTCACTCCGAGG	59.17	CGAAAGGACATTCTTGGAACA	60.1	138
ClSSR01576	(TAA)12	36	Chr1	13163631..13163666	GATTATTCTGATTTGCTCCGAA	58.34	AATTTCAAAATGGCGCAAAC	59.95	261
ClSSR01577	(TTA)7	21	Chr1	13173498..13173518	CCTTCCGTACCAGGAATTGA	59.93	GCGCAATAATTATGGGACCT	58.92	172
ClSSR01578	(AAT)14	42	Chr1	13175048..13175089	TGAGTTTAGGTTTGTCGGTTTG	59.17	TCAGCTTTGCAAAAGCATCC	61.42	142
ClSSR01579	(TA)10	20	Chr1	13186528..13186547	TCTGTCCCTAACGAGACACAA	58.36	ATAATGCGAACGACCCAAAA	60.32	299
ClSSR01580	(TATT)6	24	Chr1	13188949..13188972	TCAGCAACATCAATCAAACCA	60.1	ATGTCCCTTGCTGCCATTAC	59.96	252
ClSSR01581	(AAAAT)4	20	Chr1	13196858..13196877	TGGCTGTGTGTACCCAAAAA	60	TCCATGGCTAGAAACCCAAC	59.93	269
ClSSR01582	(AT)9	18	Chr1	13209388..13209405	GGGAGGAAAAATACCATCCA	58.69	TATTTGGGTCTTTGGGGTTG	59.66	296
ClSSR01583	(AAT)9	27	Chr1	13216569..13216595	CAAAAGCAAACCCAAACCAT	59.84	ATGGAGGGCCTGGTAGAAAT	59.79	167
ClSSR01584	(TC)9	18	Chr1	13218012..13218029	CCCAGTCGCTTGATAAGCAT	60.24	TGGATTTGAAATTCTTGTCCC	58.87	269
ClSSR01585	(AAG)13	39	Chr1	13219138..13219176	GTGGGATTTGATGGGAAATG	59.99	TAAAACAAACGACTTCCCCG	59.97	151
ClSSR01586	(TTC)7	21	Chr1	13219365..13219385	CGGGGAAGTCGTTTGTTTTA	59.97	GGCAAAGCCATAGAAAGAGAGA	59.99	256
ClSSR01587	(AAAAT)4	20	Chr1	13219510..13219529	TTCTCTGCTTCACCATTCCC	60.2	TTCCCAATATGGTTGCCATT	60.02	272
ClSSR01588	(TA)14	28	Chr1	13224322..13224349	GGTCCATATTCCACAATGCC	60.02	ATGAGAGTCACTTGGGCCAC	60.12	207
ClSSR01589	(AT)11	22	Chr1	13235718..13235739	GCAGCCAAACACAGGCTATT	60.28	CAGATTAATTTGTCGATGTGAGC	58.78	153
ClSSR01590	(AT)9	18	Chr1	13243118..13243135	CCCTCCAAACTTGTCTCAAAA	59.2	ATGGGGTGGGAGAATCTAGC	60.29	289
ClSSR01591	(CT)15	30	Chr1	13258275..13258304	CACGCTTAAAGTCAGCCACA	60.05	TCAAGCAGCCAGAGTCTTCC	60.68	241
ClSSR01592	(AAAAT)4	20	Chr1	13299753..13299772	TGCCTGATGCCTTGTTAGTG	59.86	GTTAAGCGGTTAGCAGCGAG	60.17	269
ClSSR01593	(TCT)9	27	Chr1	13330326..13330352	ACTTTTCCTTTGGCCTTGGT	59.98	ATAAATGTCCAGGCTGTGGC	59.96	299
ClSSR01594	(TTTA)7	28	Chr1	13341657..13341684	TTCTTGCGAGCGTCCTAACT	60.15	CTGTTGTCACTCCGAAAGGC	60.83	297
ClSSR01595	(AAATA)5	25	Chr1	13438631..13438655	TTGCGAAGTATGCGTTCAAG	60.01	CTTAAACGAGCTGCCGACTT	59.65	180
ClSSR01596	(ATAAAA)4	24	Chr1	13463421..13463444	CTTTCGCAAAGGATAGCTGG	59.97	GGGGTGGCAGTAAAGATGAA	59.93	272
ClSSR01597	(GAA)11	33	Chr1	13527226..13527258	CCATTGGAGCAAAGAGAAGC	59.96	TCCCATCATCGATTTGGTTC	60.67	296
ClSSR01598	(TTAT)5	20	Chr1	13529560..13529579	GCAGCATCCAGACAGCTTTT	60.55	CGCAACTCAAGTTGGAATCA	59.84	243
ClSSR01599	(AT)11	22	Chr1	13529928..13529949	CCAACTTGAGTTGCGTTCAA	59.88	AAAAATATTTCGAAGGCCCC	59.3	249
ClSSR01600	(AAAAATA)4	28	Chr1	13533028..13533055	GACACAATTGCGGTTGTTGA	60.56	ATTGAATATTAGCCCCTATGTTTCC	59.88	100
ClSSR01601	(TA)12	24	Chr1	13545036..13545059	AAATTCCAGCATATCCCACG	59.78	TGATTTGATGGGTTGAGGAA	58.9	264
ClSSR01602	(TA)9	18	Chr1	13545099..13545116	AAATTCCAGCATATCCCACG	59.78	TGATTTGATGGGTTGAGGAA	58.9	264
ClSSR01603	(TTA)7	21	Chr1	13562365..13562385	TCAATGTGAAAGGTCGGTGA	60.09	CCGACAGGAGTGGAAACAAT	59.97	264
ClSSR01604	(TTA)8	24	Chr1	13584420..13584443	TCAGCTTCGAGTTCGTTTCA	59.72	ATGCACATGAATCACCCAGA	59.93	287
ClSSR01605	(TTA)8	24	Chr1	13585768..13585791	TCAGCTTCGAGTTCGTTTCA	59.72	ATGCACATGAATCACCCAGA	59.93	287
ClSSR01606	(TATTT)4	20	Chr1	13590063..13590082	TCATGGAAAGGGAAATGTGA	58.9	CTGTCAGATTCAAAAACCCCA	59.96	258
ClSSR01607	(TTTA)5	20	Chr1	13591258..13591277	AGCACCTAATTGGTGGAGGA	59.55	ACTTGCAGCACACCATTCAA	60.31	240
ClSSR01608	(TGTCTA)4	24	Chr1	13591412..13591435	ATTTGAATGGTGTGCTGCAA	60.12	GGTTGCAATCTAAGGTTACCATTT	59.7	203
ClSSR01609	(GT)11	22	Chr1	13594526..13594547	TGGCAGAGGTAAGAAATGGC	60.21	TGCTCCATACATCAATTGCC	59.5	258
ClSSR01610	(AG)9	18	Chr1	13595311..13595328	AAAGCGAGGCTACGAAATCA	59.98	CTTCGAAGCTTTCAAATGCC	59.96	187
ClSSR01611	(AAAAT)4	20	Chr1	13616287..13616306	TGATTTTGCTTGGGAGTGTG	59.69	CAATGCTATCCTGTGGCCTT	60.1	253
ClSSR01612	(TTTAT)5	25	Chr1	13648899..13648923	GGTAAGTGGGGGCTGGTTAT	60.07	TGTGTTTAACCCTCTTTCCATTG	60.26	153
ClSSR01613	(TTA)7	21	Chr1	13666788..13666808	TATGCGTGATTTTTGGCCTT	60.46	AGCGTGGGAATGAAGTGATA	58.17	288
ClSSR01614	(AAAT)8	32	Chr1	13669076..13669107	TCATCGAAAGTACGAGAGGAAA	58.97	TGGATTTGCATGAGGTTTTG	59.52	282
ClSSR01615	(AAAATA)4	24	Chr1	13672143..13672166	TGGAATTTAGACTTCTTAGGGGG	59.86	AAAAACTGCGAAGTATGGTGA	57.44	288
ClSSR01616	(AAAT)5	20	Chr1	13677581..13677600	CCAACCTGAGTGGTTCAGGA	61.1	GGGCAGTGTTAGTTTGGTGC	60.56	287
ClSSR01617	(AAAT)5	20	Chr1	13683503..13683522	GATTCACTAGCCTCCTCCCC	60.04	CTCATTCGCTCGACCTTGAT	60.36	209
ClSSR01618	(TA)10	20	Chr1	13684147..13684166	ATGGGATAGGCACGTTCAAG	59.96	GATTTTCCTTTGGGCATCAA	59.88	268
ClSSR01619	(AAAT)7	28	Chr1	13694090..13694117	AGGGTTTTGAGAGGGATGGA	60.82	CAGGCGTGAAGGAAATGAAT	60.07	114
ClSSR01620	(CAAAATA)3	21	Chr1	13767132..13767152	CGTCTCAGCAGGATACAAGGA	60.4	TGTTTGATTTCGTCAAGTAGCA	58.49	294
ClSSR01621	(AT)10	20	Chr1	13792645..13792664	GGGTTGGGTTGGGTTAGTTT	59.96	TTTGGTAAAACACATTGGCA	57.54	278
ClSSR01622	(CAACC)4	20	Chr1	13792837..13792856	AAACACACACACACACAACCC	59.24	CAACAGAATGGTTTGGCAGA	59.69	107
ClSSR01623	(AAG)11	33	Chr1	13794992..13795024	AGAGGAAACCTTGCAGCTTG	59.62	TCCTTCCTGTGGATGTAGGC	60.07	119
ClSSR01624	(TATT)6	24	Chr1	13798180..13798203	GGCATTTGTCAATTACCCCA	60.56	TAATAGAGCACAACGGCACG	59.9	292
ClSSR01625	(GA)9	18	Chr1	13804266..13804283	GAGAGCGATACCACCTAGCG	60	ACCCACTCTCCTCGTTTTCC	60.49	258
ClSSR01626	(TA)10	20	Chr1	13814102..13814121	GGAAGAGGAAAAGGAAAGGG	59.14	AACAATGGGTCCAACCAAAA	60.07	236
ClSSR01627	(TATGCC)4	24	Chr1	13814895..13814918	TCGGGATCACCACCTATGTT	60.2	TGACCCACTACTGGGCCTAC	59.99	165
ClSSR01628	(TTTGAAG)3	21	Chr1	13834557..13834577	GGCGCGCCTAATTATGTATG	60.45	GCTACCGTGTGCCATCTACA	59.75	223
ClSSR01629	(AAAAT)7	35	Chr1	13870770..13870804	GAAGGGTGATGATGGTTTGG	60.17	GGCCATGCAGCCTAGAAGTA	60.37	242
ClSSR01630	(TCTTT)4	20	Chr1	13884030..13884049	TCACCTCAATCCATGCACTC	59.64	GAAACGGGTTATCATGCTCG	60.47	278
ClSSR01631	(AGAAA)4	20	Chr1	13893187..13893206	CCAAGCAATATGAGCAAGCA	59.98	TATGAGTCAGACGTCACCGC	59.86	227
ClSSR01632	(AATAT)5(AATATAA)3*	41	Chr1	13907819..13907859	CAATCTGGGATCAAGAGGGA	60	CCGTACACTTGCGGTAAACA	59.65	273
ClSSR01633	(TA)9	18	Chr1	13924543..13924560	GGGTTTCCCAATGAGGCTAT	60.15	AAAGGGTGATAAAGATGTCCC	57.02	285
ClSSR01634	(TATTT)4	20	Chr1	13925829..13925848	GCAGATAGTCGATGAAATTTTGC	60.12	GGGCTAAAAGTTTGCCTATTCA	59.64	166
ClSSR01635	(ATA)11	33	Chr1	13926553..13926585	CAGTCGAGTTATGCTCATTTTGA	59.42	TAGATGGGCTGCAATGACAA	60.22	206
ClSSR01636	(CT)10	20	Chr1	13940003..13940022	GGGAATTAAAAGCTCCCATGA	60.27	AATGTTAATGGCGTTTTCGC	59.97	248
ClSSR01637	(ATTATG)4	24	Chr1	13944649..13944672	TTTATCATGCCCTGTAGCCC	59.92	CCCGTGTACCCAACATAAGC	60.25	195
ClSSR01638	(AT)12	24	Chr1	13965908..13965931	TTGGGAAAGACAACCAAAACTT	59.89	ACATCTTTCATGGTGAGCCC	59.93	293
ClSSR01639	(TTCTTTT)3	21	Chr1	13971233..13971253	TTGCAAATGGCAAAAGTTGA	60.23	TGAGAAGATTGGGGAGATGAA	59.61	274
ClSSR01640	(TATTA)4	20	Chr1	13973954..13973973	CTCAATTTGGAGGTGGAAGC	59.67	TTGCCGGGAAAAGTAGAAAA	59.69	234
ClSSR01641	(AATA)5	20	Chr1	13999901..13999920	TATGGCAAAGACAACCAACG	59.58	GCAAAAATAAGCACCCATGC	60.46	251
ClSSR01642	(GAA)31	93	Chr1	14030459..14030551	ATGTGTGGGAGATGAGGAGG	59.92	TGTTGCTGCTGCTTATGCTT	59.78	253
ClSSR01643	(TA)9	18	Chr1	14048912..14048929	GGGGTCAAACCGAGGATATT	60.02	GGACTCCCTCTTTGGGAAAC	59.91	170
ClSSR01644	(GA)16	32	Chr1	14054131..14054162	CATGTGCACGGAAGAGAGAA	59.98	GCAGCCCCTTTCTCTAGGAT	59.81	295
ClSSR01645	(ATTA)5	20	Chr1	14056004..14056023	TTGGGCTTTGACCACTTTTT	59.59	GGGAGACCGTTGGAGTTACA	59.97	235
ClSSR01646	(AGTTACTA)3	24	Chr1	14065592..14065615	GAACCCTACAAGATGGTCCCT	59.31	TTGCTGGTCTCATTCTGACG	59.98	278
ClSSR01647	(AT)13	26	Chr1	14078860..14078885	ATATTTGGGTTGGGTTGGGT	60.17	ATATTTGGGTTGGGTTGGGT	60.17	254
ClSSR01648	(AATTA)5	25	Chr1	14103999..14104023	ATGATAGAGGGAGGGAGGGA	59.85	TTTATGGCACAAATCCCAGC	60.84	195
ClSSR01649	(TGTT)5	20	Chr1	14109656..14109675	GGAATGTTTTTCAACCTTCCAG	59.85	AAGGTCCTCAAGCTACGGGT	60.13	242
ClSSR01650	(TTA)11	33	Chr1	14149989..14150021	GTTATTTGGTCCTCGCCGTA	59.96	CAACGAAGCATTCGAGACAA	59.99	248
ClSSR01651	(TTTTA)4	20	Chr1	14152244..14152263	CTGAAGTTGACAGCTCGTGG	59.62	AACCTGGGCTGTGTATGCTC	60.14	288
ClSSR01652	(AT)10	20	Chr1	14166830..14166849	ACTTGCACGTTTCCTTGGAT	59.6	AAGATCATGGGACAACGGAG	59.93	227
ClSSR01653	(TTATTTA)3	21	Chr1	14168923..14168943	ACAAGGCCCAATAATGAAGC	59.05	AATTGTCACGCCATTTGACA	59.97	270
ClSSR01654	(AT)12	24	Chr1	14176357..14176380	GACATTCATGAAAAACACAAGGAG	59.91	TGTCCTCAACAATTTTAGCTTCAG	59.83	296
ClSSR01655	(TA)10	20	Chr1	14205037..14205056	CTCTTGGCCTCGTTTCTCTG	60.13	TCTGTGTGAAGCCATCTTTCA	59.43	216
ClSSR01656	(CTTTT)4	20	Chr1	14236557..14236576	TTGCCCTAGATCTCTCCTCG	59.53	TTAAGTGGGGCATAAAAGCG	60.09	292
ClSSR01657	(TAAA)7	28	Chr1	14236671..14236698	TTGCCCTAGATCTCTCCTCG	59.53	TTAAGTGGGGCATAAAAGCG	60.09	292
ClSSR01658	(AAAAAT)6	36	Chr1	14265440..14265475	GAGGCTCGTCAATGTCGTCT	60.42	GTAGTTCGGTTCGGTTTCCA	59.97	279
ClSSR01659	(AATA)5	20	Chr1	14281733..14281752	AAACTCTTTCCATCCAAGATGA	57.79	GGGTCAAGTTAATTCTTAGGGGA	59.74	252
ClSSR01660	(TAA)7	21	Chr1	14295835..14295855	CCGTTCATAGACCAAAGCAA	58.77	TGCAAAAAGGCTGCTTCTCT	60.27	205
ClSSR01661	(AAAAT)5	25	Chr1	14342190..14342214	GAACCGTTTTGAAATCAATGG	59.31	AAAGCTGGCAGATTCAATCAA	59.84	285
ClSSR01662	(TA)9	18	Chr1	14345599..14345616	CATGTCCACTTCCACCACAG	60	GAAGCAACTCTCAAGATAAGCG	58.43	289
ClSSR01663	(AAAAT)4	20	Chr1	14398179..14398198	AATGTCCAAGTTTGCCAAGG	59.97	ATTACACCACGAAACCGACC	59.72	245
ClSSR01664	(AATTTTC)3	21	Chr1	14406513..14406533	TGAAAACAACCCCAAAAACA	58.89	TTGTTGTGTTGAATGGGTAAGG	59.76	275
ClSSR01665	(AAGAAAC)3	21	Chr1	14418272..14418292	CATTGCAATTGCTTTTAGTCG	58.51	GCAACTTGTTTGATACTGTTTCTTG	59.32	251
ClSSR01666	(GTTT)5	20	Chr1	14421224..14421243	CAATCTGGATTGCCATGACTT	59.95	TCAATGAAATCCATGGAGCA	60.01	250
ClSSR01667	(TATG)6	24	Chr1	14436608..14436631	AAGAGGCAGAGGTGGAAACA	59.84	CCGAATCTAAAACCGAACCA	59.93	258
ClSSR01668	(TTAA)5	20	Chr1	14440673..14440692	CTGACAGGTGGTGAATCGTG	60.15	CGATTTGGTGTAGTTGAGGGA	59.98	287
ClSSR01669	(TA)11	22	Chr1	14453143..14453164	GGTTTAAAAGGTCCCTCCTCC	60.17	GCAATGGGGATGATGAGATT	59.72	238
ClSSR01670	(AAT)8	24	Chr1	14458881..14458904	GGCTTCGACCTTAGCTGAAA	59.59	CCTGGTCAAGTCAGGTCCAT	59.96	203
ClSSR01671	(TTTAATAT)3	24	Chr1	14539906..14539929	ATCGGGTCAAAAATTGATGG	59.62	TCCACCTCCTACTTCCATGC	60.07	192
ClSSR01672	(TTA)7	21	Chr1	14545818..14545838	GGGTTGTGTAATATTTGTAAGGGG	59.8	TCCCAGACAACGTAGTCGCT	60.85	296
ClSSR01673	(TA)9	18	Chr1	14547612..14547629	AAATGCGATGAATCCGTAGG	59.92	GCATAAAAGAGGAATTAGGTAGCA	58.15	197
ClSSR01674	(ATTTT)5	25	Chr1	14599837..14599861	CCACATCAAGTTTTTGGCG	60.1	CGGGATCAAGAGGGACAATA	59.89	255
ClSSR01675	(TTTTTAT)3	21	Chr1	14607374..14607394	CGACCCAGTTTTATTGCGTT	60	CGACCAAATAGGCTTGGTGT	59.99	147
ClSSR01676	(TA)10	20	Chr1	14620556..14620575	TTGGAAGAAGGAAAAGGGAA	58.74	TTCCATCCAATCAACGCATA	59.89	221
ClSSR01677	(AAATA)8	40	Chr1	14621129..14621168	TGCAAGGGTGTTATGGTTCA	59.96	CGAGCTGTCGACTTACCTCC	60.01	192
ClSSR01678	(AAATC)5	25	Chr1	14704711..14704735	TCGCTTCAGATTCCCCTCTA	59.91	CCCCCTTTCTTTTCGTCATT	60.29	253
ClSSR01679	(TA)10	20	Chr1	14853018..14853037	ACATGCCTCAAGCAAAGTCA	59.45	CCAATTCCATGCTCTTCTTTG	59.69	294
ClSSR01680	(GGAGGT)4	24	Chr1	14878677..14878700	GAATCGAGAACAGGGGATCA	60.01	TTCCCAATCTCCACCTTCTG	60.04	296
ClSSR01681	(TGGAGG)4	24	Chr1	14878739..14878762	GAATCGAGAACAGGGGATCA	60.01	TTCCCAATCTCCACCTTCTG	60.04	296
ClSSR01682	(TA)9	18	Chr1	14977492..14977509	CGCCTTTCACAGAATTCACA	59.84	TGAAACATCTCCATGCGTGT	60.12	105
ClSSR01683	(ATTA)20	80	Chr1	14983301..14983380	CCAACAACTCTGGTTTGGGT	59.86	TAATCCCAACTCCGCCATAG	59.92	273
ClSSR01684	(CCA)8	24	Chr1	15016679..15016702	TTCCAATGCCTCTTCAGCTT	59.96	ATTGAGGTTCATGACGAGGC	60.08	231
ClSSR01685	(TA)10	20	Chr1	15077678..15077697	GGGTTTCTTGGCACTCTTGA	60.23	ACCAGCCCTTAGGTTGTTCC	60.36	289
ClSSR01686	(CT)11	22	Chr1	15155426..15155447	CCTCGTAAATCGTGCCTCTC	59.84	AGCAAGGGTTGACGAACTTG	60.29	126
ClSSR01687	(TA)9	18	Chr1	15174424..15174441	GAAAAGAGATGAATGGAGGACA	58.24	GGTTCTGTACTTCCGTTGCG	60.69	215
ClSSR01688	(AATTAAT)3	21	Chr1	15174985..15175005	AAAGAGATGTGGGAGTAAACCA	57.72	AACTAGGTAATATGGGAGATGTTCA	57.33	193
ClSSR01689	(TG)13	26	Chr1	15176694..15176719	CCTGAGCTACGAATCCTTGG	59.83	TCTCCCTTGTAGCCACCAAT	59.55	294
ClSSR01690	(TTTTA)4	20	Chr1	15189341..15189360	GGTTTCCTTATGGACGATGG	59.24	CAATATGAGGGGAATCGGAA	59.72	185
ClSSR01691	(AT)11	22	Chr1	15195591..15195612	TGTGGGTGCACTTGTTGTTT	60.05	TTGGCCCTAGATTTCGAGTTT	60.08	285
ClSSR01692	(TA)26	52	Chr1	15208428..15208479	ATGGGACGAACCCTATGTTG	59.67	CATATGGTCGTTCGCCTTTT	59.96	240
ClSSR01693	(GAGAGAG)4	28	Chr1	15275300..15275327	GGAGAGCTTGAATCAAACCG	59.81	TCAACGTGAGCAGTTGAAGG	60.02	187
ClSSR01694	(TC)12	24	Chr1	15275546..15275569	GAAGGAGGAGGAAACCAACC	59.91	TAGCAGATTGGTGGTGGTGA	60.11	255
ClSSR01695	(GGTTG)4	20	Chr1	15305560..15305579	GGGTTGGGTTGGGTTAGTTT	59.96	GTAATTTTGGGTTGGGTTGG	59.04	130
ClSSR01696	(TATTT)6	30	Chr1	15378794..15378823	TCATTCTCAAATTCATGCGTTC	60.08	CCCAAAGAAGAGCTCAACTCA	59.6	221
ClSSR01697	(AC)20	40	Chr1	15395353..15395392	CCATGTCCAGATCCACTCAA	59.47	CGTGATGTTGCAAATGATCC	59.93	238
ClSSR01698	(GGTGACA)3	21	Chr1	15459693..15459713	GGTTGCATGTCGAATGTGTC	59.97	ACTTCCACTACGGACGCAAG	60.31	213
ClSSR01699	(AT)11	22	Chr1	15509680..15509701	TCCGCTTTATGGGACACATT	60.33	GTTTTTGGTCGAGGGTTCCT	60.34	294
ClSSR01700	(GGA)7	21	Chr1	15520082..15520102	GGTTTAGGGATGGTCGGAAT	60.02	CTTCCACTCCTCGTCACCAT	60.11	208
ClSSR01701	(ATTT)6(TTA)10*	52	Chr1	15561421..15561472	TGTCAGCGGAATTGTTTGTC	59.7	AAGACCTTGCTGCCTTCAAA	59.99	166
ClSSR01702	(AAAAT)4	20	Chr1	15565090..15565109	GTCGAGCTAATCATGTCGCA	59.98	TTCTCCCTTCCTTTTCGTCA	59.78	193
ClSSR01703	(TTC)8	24	Chr1	15609827..15609850	TACCTTTGCAACCAAGTCCC	59.97	TTGAGGTGCACATAAGCTGG	59.86	234
ClSSR01704	(TC)9	18	Chr1	15617947..15617964	TGCCACACTACCATGCTCTC	59.86	ATCGAGAGAGTGAGAGCGGA	60.25	179
ClSSR01705	(ATAATTA)3	21	Chr1	15629215..15629235	AGGATAAGGCACCCAACCTT	59.83	GAGAACCCTGTTGGGATTTG	59.38	222
ClSSR01706	(AT)15	30	Chr1	15635081..15635110	TGCTTCAGCTCACAACAACC	60.03	TGCATGTTTGTCAAGACTGTTT	58.34	266
ClSSR01707	(TTTAT)4	20	Chr1	15669870..15669889	TCTATGCGTCGCTGATTACG	60	GGGGTGGAAGAGGTTTGAA	59.89	251
ClSSR01708	(AT)9	18	Chr1	15686630..15686647	ACATAAGGAAACGTGCGAGC	60.28	CAGCATGGAAACAAAACCCT	59.97	258
ClSSR01709	(ATTT)6	24	Chr1	15690350..15690373	AGAAATTCCGACACCACCAC	59.83	GACAATTGTTGTGGGGAAGA	58.39	230
ClSSR01710	(AT)9	18	Chr1	15724353..15724370	CCAATCAATGGCAAATTCCT	59.76	TCATATGTACCCACCGGGAT	59.89	284
ClSSR01711	(TTAA)5	20	Chr1	15752010..15752029	GGAACAGAGAGTTTGAGAGGGA	59.86	GGTTATGTGAGAGAAGGTTATTTGA	57.88	289
ClSSR01712	(AAT)8	24	Chr1	15761934..15761957	TGACGCTCCTACCCATGAAT	60.48	TGGGTTCGAAAGTATTTGCAT	59.47	286
ClSSR01713	(AATTTCA)3	21	Chr1	15765246..15765266	GGGAGAAAAATCAAGAAGAGTTTG	59.66	CCTTAATGGGTTCGTATGTTAGAAA	59.72	300
ClSSR01714	(TTTC)5	20	Chr1	15768764..15768783	CATGAATAGCCAACCAACCA	59.4	TGAGGGAAAAGAAGGAAGCA	59.93	279
ClSSR01715	(AAAG)5	20	Chr1	15775422..15775441	TGTGAATCGGAGGAATCAAT	57.93	ATTGCACTTTTTGCAACCCT	59.61	263
ClSSR01716	(TA)12	24	Chr1	15846803..15846826	GGGGGAGCAAATGTTTTGTA	59.8	TGTCAAATGACACATGGCCT	59.97	248
ClSSR01717	(CT)9	18	Chr1	15869752..15869769	TTTTGGTCGATTAACCCTCG	59.93	TCATGGGTCATCTTTCATGC	59.46	243
ClSSR01718	(AAAAAAC)3	21	Chr1	15882860..15882880	GATTGAAAAATCGCCAATGC	60.41	AATGCATATGAGGATGTGGTG	58.31	214
ClSSR01719	(TAT)7	21	Chr1	15921595..15921615	AGGTGGACAGTGAACCGAAC	60.01	GGAGGAGATGAGGAGTCCGT	60.61	298
ClSSR01720	(TA)10	20	Chr1	15927884..15927903	TTCATCTATTTTCTGCAGTGCTTC	59.92	CACCGTATCTAACTCGTGTTTTG	58.76	196
ClSSR01721	(AT)13	26	Chr1	15928239..15928264	CAAAACACGAGTTAGATACGGTG	58.76	CCCATCTAAACATAACTTGATCG	57.73	267
ClSSR01722	(CT)11	22	Chr1	15929028..15929049	GGAATGGATGTTGACCCATC	59.99	GGTGGGAGGTAGAGGAAGAGA	59.69	287
ClSSR01723	(ATAAAAA)4	28	Chr1	15929276..15929303	TGAAAGATAATGTGTTTGGTAGGG	59.33	CCTAGATGAAAGTTAAGCAATGAAC	57.74	287
ClSSR01724	(AATAAAA)3	21	Chr1	15931119..15931139	TGCAAACCACCGTAAGAAAA	59.2	GTTAAATGTTTCCTTCTAACCTTCC	57.91	193
ClSSR01725	(AAATA)4	20	Chr1	15933973..15933992	CGACTTCAAAGGTGGAGTGTT	59.24	GGGAGTCAGAGAGAGACCTTCA	59.99	299
ClSSR01726	(TTAAA)5	25	Chr1	15934523..15934547	TAGACCAAGCCAGAGGCTGT	60.01	ATGAGCTCAGAATTGTGCCA	59.4	271
ClSSR01727	(AATA)8	32	Chr1	15938613..15938644	CACCCTGTTTGTTTCTGCCT	60.15	GAAGGTGAAGGGGGAAGAAG	60.04	113
ClSSR01728	(AT)9	18	Chr1	15940593..15940610	CAAGAAAGAGCCGACTGAGG	60.13	ACCTGGGAACGTGCTCTATG	60.13	234
ClSSR01729	(TATATAT)4	28	Chr1	15940927..15940954	ATGGGTGGCAATATCAGCTC	59.92	TCCATGAGAAAATGGCCTTC	60.01	133
ClSSR01730	(AT)9	18	Chr1	15941658..15941675	CGAAATCGGACGTGTTTCAT	60.89	ATTCCCATTGCTTGTTGCTC	60.08	263
ClSSR01731	(TC)17	34	Chr1	15941961..15941994	CATTAACCATATGGCCCTCG	60.17	TACCGGTGGTTCAAATTTCC	59.66	165
ClSSR01732	(ATA)10	30	Chr1	15942859..15942888	ACCCTTTCCAAACATTTCCC	60.03	ACCTGGACGGCAGCTAAGTA	59.9	245
ClSSR01733	(TTA)8	24	Chr1	15948405..15948428	GAAACAAAAGGAAGAAGTCCGA	59.74	GGGAATTGATTGTTTGTGGC	60.18	211
ClSSR01734	(ATAAA)4	20	Chr1	15949238..15949257	CCATGGGAGCCTAAGTTCAG	59.69	CCCAAATTAATGCAAATCCG	60.14	181
ClSSR01735	(TTTATT)4	24	Chr1	15966128..15966151	GTCATTGTTTGAAGCATTTTGC	59.64	ATCCTTTCAAACACCCCCTT	59.67	269
ClSSR01736	(TAAA)5	20	Chr1	15993602..15993621	ATTGGTTGATGGGTTGAGGA	60.17	AGAGAGCAGCTAGGCGACAG	60.06	279
ClSSR01737	(AT)13	26	Chr1	15993709..15993734	ATTGGTTGATGGGTTGAGGA	60.17	AGAGAGCAGCTAGGCGACAG	60.06	279
ClSSR01738	(TTAAAAA)3	21	Chr1	16054659..16054679	TTCACACCCGTCTAATGTCG	59.57	CAAAGAATCATCTGAATTGCCT	58.33	198
ClSSR01739	(AATT)6	24	Chr1	16124964..16124987	CGCGATAAACAGTGAAATTTTG	59.66	GGTTACGTGAGAGAAGGTTATTTGA	59.95	213
ClSSR01740	(TGTTTTT)4	28	Chr1	16131401..16131428	AACTCAGCCCTACCCGAAAT	59.96	TCCCTGTGGCTTTCCAATAG	60.07	249
ClSSR01741	(ATTT)5	20	Chr1	16132629..16132648	AATCAAAGCTTTCGGTCCAA	59.69	AAACCGCCTTCTTTCCAACT	60.11	103
ClSSR01742	(TTTTCT)4	24	Chr1	16143707..16143730	AGTAGAAAGAAGCCGGCACA	60.02	ACAACCCTCCCACTACATCG	59.84	257
ClSSR01743	(ATAAA)5	25	Chr1	16173115..16173139	TCGGAATCAAGAGGCAGAAT	59.77	ATTGGATCTCCAGTGGAACG	59.93	297
ClSSR01744	(TTAT)6	24	Chr1	16356254..16356277	GGAGGTTTCCTCTACCCCTG	59.93	TTGAAATTCAGCCCGAAATC	60.02	223
ClSSR01745	(AT)10	20	Chr1	16363182..16363201	TCATTCTCCCTCGCGTAGTT	59.84	ACATCAGCAGAAGGCCAAAT	59.7	274
ClSSR01746	(TTTTA)4	20	Chr1	16368112..16368131	AATCAGGAAGTCGCTGTGGT	59.73	TTCAAGGCTTTCCGAAGAGA	60.07	146
ClSSR01747	(TTAT)5	20	Chr1	16375127..16375146	CCACATCAAGTTTTTGGCG	60.1	CACATCCTTTCAATCTCGGG	60.45	279
ClSSR01748	(TTTTA)4	20	Chr1	16375177..16375196	CCACATCAAGTTTTTGGCG	60.1	CACATCCTTTCAATCTCGGG	60.45	279
ClSSR01749	(TTTA)5	20	Chr1	16461312..16461331	TCCCTAGTCTTGATCTACCCTGA	59.25	GGCATCATGATCTTCCCATC	60.25	282
ClSSR01750	(AT)16	32	Chr1	16462139..16462170	CCAACATTCAGCAGAGACGA	59.98	ATTGTCTTCTTCCCGCAAAA	59.69	218
ClSSR01751	(TTTA)5	20	Chr1	16534670..16534689	AACAGCGCTCTTCCTCAGAA	60.28	CCAATACGAGAGCCAACCAC	60.52	205
ClSSR01752	(TATTAG)4	24	Chr1	16618217..16618240	TTTGAACAAGGTGGAAGGATG	59.96	ATGGAAAAGAATGTTCCCCC	60	229
ClSSR01753	(ATT)13	39	Chr1	16623901..16623939	ATGCAATCGAGGGTGAAGAC	60.08	TTGGAGAAAATGGGAAGTCG	60.04	245
ClSSR01754	(TA)10	20	Chr1	16702720..16702739	AAGAAAAGGGTGCAGCACAT	59.74	AACCAATGGGTTGAAGGTCT	58.35	242
ClSSR01755	(AAAAATA)3	21	Chr1	16703090..16703110	TTCGAGAAGTTGCGCTAAAAA	60.14	ACGCCCAAAATCAAGATTCA	60.45	272
ClSSR01756	(AGG)9	27	Chr1	16738514..16738540	AGCCACATAAATAGGCTCAAGA	58.05	CCTAAGTTCAAATGTTGGCTCA	59.27	257
ClSSR01757	(AAAT)5	20	Chr1	16761312..16761331	AACTAAAATTCTTTGATCGGGG	58.56	CACTTTGGTGAATGATGGGA	59.34	243
ClSSR01758	(GGCATA)4	24	Chr1	16783434..16783457	TCACAAATTCCCTCGGTCAT	60.32	ATCCTATTTGTCGTGCCCTG	59.96	293
ClSSR01759	(TTAT)5	20	Chr1	16784344..16784363	CCACATAAACACAATCCCCC	59.91	CCTCTTTATTGCGCATCGTT	60.23	197
ClSSR01760	(AAAAACA)3	21	Chr1	16825413..16825433	TCCCATTTTGCCTCTCATTT	59.5	TTGCAACTGGTTTAGGGTCC	59.97	208
ClSSR01761	(AT)13	26	Chr1	16845134..16845159	TGAAACCATTTTTAGGGTAGCA	58.67	TGAAACCATTTTTAGGGTAGCA	58.67	210
ClSSR01762	(ATATAC)4	24	Chr1	16861917..16861940	CCCTCGGCTACTTTTCCTCT	59.84	GCATGTTTGAGCTTTCATCG	59.42	213
ClSSR01763	(TA)17	34	Chr1	16879402..16879435	TGCACTGCATCGCAAATAAT	60.25	TGCTGAACATGCTAATACACCA	59.25	277
ClSSR01764	(CCAAT)6	30	Chr1	16889284..16889313	CCACATCTGGAGTCAAGGGT	59.96	GCTGGGTCAAATTACCGTTT	58.95	235
ClSSR01765	(ATG)10	30	Chr1	16933357..16933386	AAGGAGAAGGTAACTAACACAACAA	57.64	AAGGGCCAAGGGTGTTAGAT	59.83	165
ClSSR01766	(AT)9	18	Chr1	16936950..16936967	CCATTTGTCAAGTTGCCCTT	59.97	TTTTCCCCTTTCCTTCTTCAA	60.03	100
ClSSR01767	(AG)9	18	Chr1	17005021..17005038	AAACAGAATCGTGAGGTGGG	59.97	CTCACTTCAAACTCCCCCAA	60.08	226
ClSSR01768	(TA)14	28	Chr1	17019113..17019140	ATTGGAGCTCAAACGGAAAA	59.69	TTGCCTCTTTTGTTCTTCCC	59.29	209
ClSSR01769	(CACACTA)3	21	Chr1	17044690..17044710	CCCACGAAAAGTTAGGGTGA	59.96	TGTTGCTTCAAGTTTGGCAG	60.03	277
ClSSR01770	(AT)10	20	Chr1	17049289..17049308	TTGCGGTTTATCGTTGATAGAT	58.65	TGTCACCCATTATAATTTCTCTCTC	57.83	299
ClSSR01771	(TAT)7	21	Chr1	17050370..17050390	GATGGAGAAATATAAGAGTTGAGGA	57.15	AAGCGTGAGATTGAGGGAGA	59.95	259
ClSSR01772	(AAT)7	21	Chr1	17076630..17076650	ACCCATGACCTTCGTAGTCG	59.99	TAAAACCCCTGATCGAGTGC	60.07	262
ClSSR01773	(AATA)5	20	Chr1	17097323..17097342	GGAAGAAGTGGAGGAAGTCAGA	59.86	ATGCACCCAAAAAGTTCCTG	59.97	292
ClSSR01774	(ATAAAAA)3	21	Chr1	17108192..17108212	TTGGGTCAACTGCTACCAAAC	60.02	GAAGGGGAGATGGTTGATGA	59.86	266
ClSSR01775	(TA)14	28	Chr1	17131074..17131101	GCGAAGAAGGCAAAGATCAC	59.96	GCACTTGGCAGACAAAGTCA	60.03	236
ClSSR01776	(CT)21	42	Chr1	17137162..17137203	AAGCAACACAGAATGGGAGG	60.11	CAGTTAAATGACCCTGAAGCA	57.89	247
ClSSR01777	(AT)11	22	Chr1	17157108..17157129	AAGGGGTTCTCTCCACCCTA	59.93	CTCGGAATAAGGTTCCACGA	60.07	286
ClSSR01778	(AC)10	20	Chr1	17161808..17161827	GCTCATCCTTCAGAACCGAG	59.95	CCTTTCCTTCGTCAAAGCTG	59.99	285
ClSSR01779	(TCTCCTC)3	21	Chr1	17172859..17172879	TCAAATTCTACCACACTTATCCCA	59.77	TCTTCTTCTTCAAAGCTTAGGGAC	59.58	211
ClSSR01780	(CTTTT)5	25	Chr1	17197488..17197512	TCGACATCTCACCCATTTCA	60.05	GGAAGAAGAGGAGAAAACGGA	59.81	214
ClSSR01781	(TAAAAAA)3	21	Chr1	17197981..17198001	ACGTAGGCAGCTTGAAGGAA	60.02	TAGGTGGTTGTGGCACCTTT	60.41	245
ClSSR01782	(AAT)8	24	Chr1	17263262..17263285	ACCCTAAGTTGCCGTGAATG	59.99	ATCCACCGCCAATCATTAAA	60.15	221
ClSSR01783	(TA)11	22	Chr1	17265100..17265121	CCGACCACAATCCAAGATTT	59.79	AGGCAATGAGTTTGCTTTCA	58.5	179
ClSSR01784	(TA)17	34	Chr1	17301760..17301793	AGTCGATTCCCACAAACCAG	59.97	TGCAGCAGAAGCGTATGAAC	60.17	263
ClSSR01785	(AATCCC)4a(TTC)8	49	Chr1	17306906..17306954	CAATCGTTCGTGTGTATGGC	60	GCTCCTTCTGTCGGTGAGAT	59.41	299
ClSSR01786	(TTAT)6	24	Chr1	17358061..17358084	CCAACATTGGCCGTTAGTTC	60.37	GTAACCACCGAAAAAGGCAA	59.97	163
ClSSR01787	(AC)11	22	Chr1	17373381..17373402	TTCGGTCTCACCTCACAACA	60.29	AAAACCTGGAGCTGCAGAAA	59.99	134
ClSSR01788	(TAAAA)5	25	Chr1	17377869..17377893	AGTTTTGAAAAATTTCCCCC	57.08	AAAACTTGAATTGCCTCCCA	59.55	217
ClSSR01789	(TAA)9	27	Chr1	17378254..17378280	GAAGGTTGAAATTGTTATAGGGTCA	59.69	TTCAAAATCACCCTCAATATGC	58.95	247
ClSSR01790	(AAAT)6	24	Chr1	17382240..17382263	CCTAGTGCAGTGCAGGAGAA	59.19	GGTTATGAGAGAGATGTGCATTTG	60.03	174
ClSSR01791	(CCT)9	27	Chr1	17426895..17426921	TTGGAAGTGTCTATGTTGTGGA	58.13	ACCAAATTCTGGGTACATCATT	57.35	299
ClSSR01792	(AAAAT)5	25	Chr1	17448276..17448300	GCGTTCAAGAGAGCCTATGG	59.98	TGGAATCGGTTGAAGCTTTT	59.69	233
ClSSR01793	(CTTTTTT)3	21	Chr1	17458675..17458695	TAGAGTGCATCTGGGATGGG	61.03	CATTGTCAGCACCTCATTTCA	59.71	179
ClSSR01794	(TTTA)8	32	Chr1	17475644..17475675	ACGCTTTGTCTGGAGGTTTT	58.84	GCAATTGTCGGATGACAAGTAA	60	281
ClSSR01795	(AAAAAAC)3	21	Chr1	17499340..17499360	TGACTCAACATCACATCGAACA	60.16	CGAGTTAAGCTTCCACTGGC	60.02	260
ClSSR01796	(TTC)9	27	Chr1	17509625..17509651	TGATTCCCTTCACGATCCTC	60.01	CAATGGAACCCCAGAAGAGA	60.04	179
ClSSR01797	(GA)15	30	Chr1	17513894..17513923	CTTGATAACAAAACGCGCAA	59.88	TTCGCTGTTTTACCCTCCAC	60.11	235
ClSSR01798	(AG)10	20	Chr1	17541832..17541851	AAATACTGAATTGCAGGGCG	60.1	GTCCTGGTACCTGCCTCAGA	60.26	174
ClSSR01799	(TC)10	20	Chr1	17569175..17569194	GTCCTGGTACCTGCCTCAGA	60.26	AAATACTGAATTGCAGGGCG	60.1	174
ClSSR01800	(TTAA)5	20	Chr1	17576105..17576124	TTGCATGATGAACACCACCT	59.97	TCATCAGGTTGGAATTTTGTCA	60.34	230
ClSSR01801	(TAT)7	21	Chr1	17709727..17709747	AGAATTCTATCGTGGTTAACTGCT	57.68	ACCGTCGTTTGGTTTGAAAG	60.01	286
ClSSR01802	(TTTTG)4	20	Chr1	17710055..17710074	CTTTCAAACCAAACGACGGT	60.01	GTTGTTCTTCGGTGGGAAAA	59.95	265
ClSSR01803	(TTTTTTA)4	28	Chr1	17717134..17717161	TCTGATGGTTCAACAACTAATGC	59.15	GGTCCATTTCGTGGCTAAAA	59.94	209
ClSSR01804	(CTCTCG)4	24	Chr1	17735096..17735119	CGCTCTCGCTCTCACTTCTT	60.04	TGTTTGAAATTGGCCATCAC	59.38	180
ClSSR01805	(AT)13	26	Chr1	17799132..17799157	GACACCGATAATTTCCATCCA	59.64	GACCCACTCATTTCAATAATCACA	60.12	222
ClSSR01806	(ACCCA)4	20	Chr1	17821009..17821028	ATGTTCTGGCTGGATTGACC	59.93	TGAGCCATGAGATGGAGTTG	59.79	270
ClSSR01807	(ATTT)5	20	Chr1	17842026..17842045	TCCCTATCCATGCACTCACA	60.07	TGATGCCTGGAATTGAATGA	60.01	269
ClSSR01808	(TCTTT)5	25	Chr1	17842087..17842111	TCCCTATCCATGCACTCACA	60.07	TGATGCCTGGAATTGAATGA	60.01	269
ClSSR01809	(ATTAA)4	20	Chr1	17845580..17845599	TGTGGCTGGACTTAGGAAAA	58.35	GCCACAAGACTCCTTGCTTC	60	216
ClSSR01810	(CTCTTGTT)3	24	Chr1	17891942..17891965	TGCACATAACTCCATGAGAACA	59.2	AAGGGATGGACCTCGAATTT	59.77	149
ClSSR01811	(AG)9	18	Chr1	17916746..17916763	CGTGAAGAAAAAGGAAAGCG	59.99	ACGAAGAAGAACAAGCCGAA	59.99	138
ClSSR01812	(AG)9	18	Chr1	17923495..17923512	TTTTGAAATGCAGCAACAGC	60	GGAGACTACCCACACCGAAA	59.97	160
ClSSR01813	(GAA)8	24	Chr1	17948335..17948358	CATCGTGTGCAAAAGGATTG	60.11	ACTTGTGCCCAGAGGACTTT	58.79	231
ClSSR01814	(AAT)8	24	Chr1	17952189..17952212	CGGGTAGGAAGCTTGTGAAT	59.19	CCACTAGGGATTAGGAGAGGG	59.06	294
ClSSR01815	(AATA)7	28	Chr1	17959619..17959646	TCTTTTGTGCAGATCCTCATC	57.88	TGTAGAAGATGGAGAAGGTCTCG	59.89	145
ClSSR01816	(AACAA)5	25	Chr1	18011292..18011316	CAAGTTCAAGAGCTTCATAGACACA	60	TTGGTTCTTTTAGAGAGGGGG	59.57	296
ClSSR01817	(GAA)10	30	Chr1	18038684..18038713	TGAATCTCAAGGGAACAGGG	60.04	CCCGATAGCCACTGAGAGAC	59.83	200
ClSSR01818	(CGAGAGAG)3	24	Chr1	18061355..18061378	TTTAATTTCGGGTCAGGTCG	59.93	TCTCACTCTCGCTCTCCCAT	60.1	230
ClSSR01819	(AGTTTTG)3	21	Chr1	18073518..18073538	CCTAAGAATGAAAATTCCACCA	58.11	CACCCACCAAATAACGCTCT	59.99	232
ClSSR01820	(AAAAAC)4	24	Chr1	18106659..18106682	CCGGTAAACAACATTATAGGAAATC	59.17	AAGCCGATCAAGCTAACGAA	59.98	252
ClSSR01821	(CAACC)4	20	Chr1	18120060..18120079	ACAAAAGATGGTGACGCTCC	60.12	CAACCCAATAACCCAACTCAA	59.71	215
ClSSR01822	(TTTA)5	20	Chr1	18120311..18120330	CCATGAATCCATAGTCACAAACA	59.74	CCGCCATTCTATCAGTTCGT	60.1	208
ClSSR01823	(GA)29	58	Chr1	18129506..18129563	CGGTATCTGTCACATTTCCCA	60.76	CACAAAGAGTTCCCTTCCCA	60.08	200
ClSSR01824	(TA)13	26	Chr1	18145918..18145943	TCCTTCAGCACTAGCCACCT	60.01	CCGTATCCATGCACTCACAC	59.99	300
ClSSR01825	(TC)15	30	Chr1	18162157..18162186	GCTCTCTTCATTGCCCTGTC	59.96	TCGAATTTGGCGGAATACAT	60.29	293
ClSSR01826	(GA)9	18	Chr1	18163933..18163950	CCCAAAATTTCCCAAAAGGT	60.03	TAGGACTTGTCCAAGGGCAC	60.11	282
ClSSR01827	(TTAATTA)3	21	Chr1	18168399..18168419	AGCATGAGGAGGCATTGAAC	60.23	AGTGGGCCGTATCCATAGTG	59.84	266
ClSSR01828	(GA)13	26	Chr1	18172456..18172481	CCAAAACAAACACAACAACCA	59.37	ATTGGATCTGGTTTTGCCAG	59.93	245
ClSSR01829	(AG)9	18	Chr1	18174199..18174216	TTGAAAGAGCGTTAATGGGG	60.07	AAAATATTTGAGGGGTGGGG	59.88	285
ClSSR01830	(TA)15	30	Chr1	18174853..18174882	GGCAGCCTTTCTTTCAAAAT	58.44	CTGATGAAATTGAGTGGAGTGG	59.59	175
ClSSR01831	(TTTC)5	20	Chr1	18192815..18192834	TCAGTGACGTGTCGTTCCAT	60.16	CCCTCTCCCCAAAGAAAAGA	60.54	236
ClSSR01832	(TTTTTG)4	24	Chr1	18197123..18197146	TTTCAATCAAGGTCTCGTTTTG	59.24	TGCACCTCTCTTAAGTGCAA	57.22	238
ClSSR01833	(ATTTT)4	20	Chr1	18198111..18198130	AAAACTTGAATTGCCCCCAT	60.54	GCAAAGAAGGAAAGAAATAGGGA	60.08	250
ClSSR01834	(TAT)9	27	Chr1	18225252..18225278	CTCCAAAAGGGGAAAAATGA	58.99	CACCAACAAGGATAAATTTGGA	58.85	292
ClSSR01835	(AT)10	20	Chr1	18237933..18237952	CGCAAGAGCCTAAACTGCAT	60.54	GTGTGTCACATTTTAGGCGG	59.05	298
ClSSR01836	(TAATTCA)3	21	Chr1	18258494..18258514	CCACAAATTTCAATCCGATG	58.82	GGTCCATTAGGTCCCTTCGT	60.19	222
ClSSR01837	(AATT)5	20	Chr1	18277513..18277532	CAAGGAGGGCAAAATTGGTA	59.93	ACATGGAAACTGTTGAGCCC	59.97	263
ClSSR01838	(AAAAAAT)3aag(ATAAA)13	89	Chr1	18283864..18283952	ATCACGAGGCATAAACCGAC	59.96	TGTCGGGGATCCAAAGAAC	60.86	281
ClSSR01839	(AT)9	18	Chr1	18330084..18330101	AAAGAGCTGCCTTTGCTTTG	59.77	GTGTGCAAGCCTCCTTCAAT	60.26	292
ClSSR01840	(ATA)9	27	Chr1	18389217..18389243	GGGACCAAGAAGCACATGAT	59.93	CTCCATCGCTTTGTGACTTG	59.44	299
ClSSR01841	(TAT)7	21	Chr1	18421299..18421319	TCAACTCAATGTCCCAAGCA	60.24	AGAAGGAGAAGGGGGAAACA	60.04	164
ClSSR01842	(TA)10	20	Chr1	18429186..18429205	AGTTAGGGAGAGCGAGAGGG	59.97	GGATCCCGACCCTGATTTAT	59.98	105
ClSSR01843	(TTTA)5	20	Chr1	18447787..18447806	TGCTAAAGGGTTGTCAGCCT	59.88	TCCGAAGCTACATTAGGGGA	59.66	254
ClSSR01844	(ATAATTA)3	21	Chr1	18448383..18448403	CACATGTCTCCACATGAATGG	59.82	AAAGCCTCGTGATTGATTGG	60.07	273
ClSSR01845	(ATTTA)6	30	Chr1	18448687..18448716	GGTTATGAGAGGGAAATACATTTGA	59.66	AACCATCCTTTACCTCCCCTT	60.06	146
ClSSR01846	(ATGAAG)4	24	Chr1	18450678..18450701	TGTAGAAAGGGGGCTTGTTG	60.1	CGGCATCTTAGTGCAAGACA	60.01	276
ClSSR01847	(AAATTTT)3	21	Chr1	18472396..18472416	AGACTTTTCATGGTGTGGGG	59.82	CATCCATGAAGTTTAAACACGG	59.38	252
ClSSR01848	(CTAAACC)3	21	Chr1	18484628..18484648	AAACTCAACCACCCAAAATCT	57.57	TTGTGGGGTTCAATAGACTTCA	59.47	283
ClSSR01849	(ACCCTC)4	24	Chr1	18485881..18485904	ACCCTATGCACCTCACCATC	59.81	ACAGCAACAACTTCGACGG	59.89	140
ClSSR01850	(AAAAATA)3	21	Chr1	18583897..18583917	TTCGGAATAAGGGGGAAAAT	59.62	AATATCGTGCCCAGTTTTGC	59.97	155
ClSSR01851	(AAACAG)4	24	Chr1	18595610..18595633	CATGATTGGCAAATGGGAGT	60.72	TGGGCAAAAATTGAGAAACA	59.13	164
ClSSR01852	(TTCTCC)7	42	Chr1	18611568..18611609	CAACCAAGCAAAGCTTGAGA	59.19	AGAAACCGAGGAGCTGCATA	59.98	292
ClSSR01853	(TATT)5	20	Chr1	18618020..18618039	CGGTCTCAAGAGAGAAAGTAAACA	59.13	TGAAGCTTTTGGAAGTTTGAG	57.29	295
ClSSR01854	(CTT)7	21	Chr1	18619581..18619601	CACCACCACCTCTAATTCCC	59.26	GCTGCCATTGATGAATCTGA	59.76	237
ClSSR01855	(TTC)14	42	Chr1	18619699..18619740	CACCACCACCTCTAATTCCC	59.26	GCTGCCATTGATGAATCTGA	59.76	237
ClSSR01856	(GAA)7	21	Chr1	18619856..18619876	TCAGATTCATCAATGGCAGC	59.76	TCTCTTTCCTCAACCATGCC	60.2	202
ClSSR01857	(TTTA)8	32	Chr1	18621600..18621631	TGGAAGGGAGAGCACAGACT	59.99	TTGGAAAACATTTAAGGGCA	58.14	277
ClSSR01858	(TTATT)5	25	Chr1	18627566..18627590	GGTTTGTCTGAATGGGAGGA	59.9	TTTGCGTATCAATTTTCCCC	59.77	276
ClSSR01859	(AATTA)5	25	Chr1	18676294..18676318	TTGTAAGGACAAGACGTTGGC	60.16	TAGAAGGAGAGGGGAGGAGG	59.77	266
ClSSR01860	(GAAAATTT)3	24	Chr1	18686234..18686257	TGGGTTAAAATCAAGGGGTG	59.66	AGCCACAATCTCACTTGCCT	59.87	268
ClSSR01861	(AAATC)4	20	Chr1	18700710..18700729	TCGCTTCAGATTCCCCTCTA	59.91	CCGCATTATTTCATTTCTCCC	60.63	259
ClSSR01862	(AAATTAAA)3	24	Chr1	18710858..18710881	TCATATGTCATTGTGCTTGCC	59.56	AAGATGGGAATGACAAAAAGGA	59.81	282
ClSSR01863	(AAAACAT)3	21	Chr1	18710909..18710929	TCATATGTCATTGTGCTTGCC	59.56	AAGATGGGAATGACAAAAAGGA	59.81	282
ClSSR01864	(AATA)8	32	Chr1	18757119..18757150	TGCTGACACATTGTTTAAAAGG	57.89	GAATCCTTTGGCGAATTGAA	60.02	189
ClSSR01865	(CCATCT)5	30	Chr1	18757521..18757550	GTTGCAGTTCCAAGGAGGAA	60.23	TGAAGAATATGTCAGCCCCC	59.89	205
ClSSR01866	(TTAT)6	24	Chr1	18763306..18763329	GCTCCGGTTGAGTTAGATGG	59.69	AGTGGAAATTGGAGACAACGA	59.58	298
ClSSR01867	(TTTATTT)3	21	Chr1	18796634..18796654	TTACCCGTTGGAAAGGTTTTT	59.74	AACGAGAATATGCCCAGCAC	60.1	244
ClSSR01868	(CTTTTTT)3	21	Chr1	18799320..18799340	ATGCAGTGGCACAAGAGATG	59.86	TTCCATTGCAGTTGGCTAGA	59.42	297
ClSSR01869	(ATA)8	24	Chr1	18809360..18809383	CCAAAAATAACTCCTCATTGCG	60.82	AAACTGTTGGTTATGTGAGAGAATG	58.69	222
ClSSR01870	(TTTATTA)4	28	Chr1	18811936..18811963	CTCACCACTCCCTTGCAACT	60.3	GCTACCAATTGCAAATTCCC	59.42	267
ClSSR01871	(TTTTA)4	20	Chr1	18812432..18812451	AAACTTGAATTGCCCCCTTT	59.81	GGAAAGAAATAGGGAGCGAGA	59.81	258
ClSSR01872	(AAAAG)4	20	Chr1	18822702..18822721	TTTCTGATGCTTTGCTTGCTT	60.15	AGGAAAGCACAAGGGGAGTT	60.11	290
ClSSR01873	(AAT)10	30	Chr1	18823368..18823397	AGAAACCCTAGAGGGAGTTCAA	58.4	ATTGGTGAAGAGGAGCATGG	60.07	298
ClSSR01874	(AAT)10	30	Chr1	18831571..18831600	AAAGACATGGAGAGGATGGG	58.94	TGCATTTGGTTTGTCCACAT	59.82	228
ClSSR01875	(TA)10	20	Chr1	18835578..18835597	CCCGCCCCAATTTTATTTAT	59.88	TCAATGCAAACGTTGGAAAA	60.09	127
ClSSR01876	(TTAA)5	20	Chr1	18839978..18839997	TGCAATAGTTGGAAAAACCCA	60.34	GAATTAAACGACAATAGAGAGTTGG	57.61	246
ClSSR01877	(AAAAGA)4	24	Chr1	18844229..18844252	ATGGACGGTGAGATTTCGTC	59.93	TAATCTCCGTTTCCAGCCAG	60.21	251
ClSSR01878	(TTTTA)4	20	Chr1	18846494..18846513	CGTGTGGATTCTCCCCTCT	60.06	GCAATCGAAAAAGAAATCGAAG	60.2	300
ClSSR01879	(CAACT)4	20	Chr1	18847225..18847244	AACCCAACTTTGCACCTCAA	60.53	TTAGGGGGTGTTTGTTGCAC	60.79	101
ClSSR01880	(AT)12	24	Chr1	18916394..18916417	GGATAAGACACCAAACTTTATCCA	58.51	TTCTTTTTGGTTCATTGGCA	59.13	292
ClSSR01881	(GA)9	18	Chr1	18923654..18923671	CGAACTCTATAAAAGGACATGCG	60.15	TTGAAGCAGTAACAATGGCG	59.87	241
ClSSR01882	(TA)9	18	Chr1	18925127..18925144	AGAAAAGGAAGCGGAGGAAA	60.31	GTTTGGGGCCTTTTGTTTCT	60.33	292
ClSSR01883	(CATGTAC)3	21	Chr1	18940849..18940869	GCTTAACTCATTCGTTGCCA	58.92	GACTTGCGGGTAACTAGCACA	60.32	298
ClSSR01884	(TA)14	28	Chr1	18942180..18942207	TGTACCTGTTATAAGATGAGTTGTGTG	58.69	CAACCTCGAGCTATCCTCCA	60.35	281
ClSSR01885	(AAATA)5	25	Chr1	18944330..18944354	TTGGTTGAGATTCGGTAGGG	59.93	ATTGGAGCTTTTGAGACGGA	59.81	285
ClSSR01886	(AT)14	28	Chr1	18953353..18953380	TGCTTTGACTGTCTCGATGG	59.98	CTCCATGCCTCTACACCGTT	60.13	203
ClSSR01887	(AATTCTC)3	21	Chr1	18976035..18976055	CGGTTTGATTCGTTTAATTGTG	59.4	TGGTGGGATTTCCTCACTTT	59.38	300
ClSSR01888	(TTTTTCT)3	21	Chr1	19009839..19009859	TGGGCCCTTTCTTTTTCTTT	60.05	AGGAAGGGAGTGCTTCGATT	60.21	114
ClSSR01889	(ATTT)5	20	Chr1	19009875..19009894	TGGGCCCTTTCTTTTTCTTT	60.05	AGGAAGGGAGTGCTTCGATT	60.21	114
ClSSR01890	(TG)12	24	Chr1	19012891..19012914	AATTAAAATGTGGCATCGGC	59.8	TGCAGAAATTATGGAGGAATTG	59.08	294
ClSSR01891	(GAT)9	27	Chr1	19012998..19013024	AATTAAAATGTGGCATCGGC	59.8	TGCAGAAATTATGGAGGAATTG	59.08	294
ClSSR01892	(AAAAT)4	20	Chr1	19023947..19023966	ACATACCATCAAAGCAGCCC	59.96	TGTCTGACGCACTAGTTGGC	60.06	292
ClSSR01893	(ATT)9(TA)12*	50	Chr1	19024394..19024443	GAATCCCTAGTTTGACCGGG	60.68	TGAGAGAGAAAGCGGAGAGC	59.97	282
ClSSR01894	(AAT)9	27	Chr1	19028321..19028347	TTTCTCGCTCTCGCTCTTTC	59.98	AAAAATTCGGTAACCCGACC	60.05	257
ClSSR01895	(AAAAAAC)3	21	Chr1	19038421..19038441	TTAAAAGCCACTGCGGTACA	59.37	TGTGAGAGGGTGGAGATGTG	59.66	283
ClSSR01896	(TA)9	18	Chr1	19058026..19058043	TGGTGTTGTGAATTGGAAGAA	59.01	CCATTTTGGCCCCTTTTAAT	60.02	197
ClSSR01897	(AT)17	34	Chr1	19058091..19058124	TGGTGTTGTGAATTGGAAGAA	59.01	CCATTTTGGCCCCTTTTAAT	60.02	197
ClSSR01898	(TAT)7	21	Chr1	19097088..19097108	GTGGCTCATCTCAACTCCCT	59.26	TGGTGAGGACTGAGGTTGAA	59.23	260
ClSSR01899	(TTTCT)4	20	Chr1	19107852..19107871	CAAGGACCGCATTGCTATTT	60.1	CAAAACAAAAGGGCCAAAAA	59.95	275
ClSSR01900	(TTTTG)4	20	Chr1	19108058..19108077	TTGCATGGCTTCTTTTCTGA	59.54	AACGCTTTCTTGGTTGGTGT	59.64	188
ClSSR01901	(TTTA)5	20	Chr1	19120621..19120640	CGGAATGAATTTTCCAGCAT	59.9	TAAATTGGCTAAGCTTGGGG	59.21	220
ClSSR01902	(GGGAG)4	20	Chr1	19224466..19224485	TGGGTTTTTATACCCCCTCC	59.88	TTGAAAATAGCTCCCAACGG	60.07	277
ClSSR01903	(ATT)9	27	Chr1	19226123..19226149	TGACCCCACAAAATTAGCAA	59.01	TTTGATGCGTTTGCAAGAGA	60.52	258
ClSSR01904	(TA)21	42	Chr1	19227180..19227221	CGAGCTCTCCCCCTTGAATA	61.6	GAATCGCGGATTCCTTACAA	60.04	296
ClSSR01905	(AAG)48	144	Chr1	19246853..19246996	GGCAAGATGGCAGATAAGGA	60.18	TTGATTACTGAAGTACGAGGCTTCT	59.87	297
ClSSR01906	(AAT)7	21	Chr1	19273857..19273877	AGTTAGCATTCCCCCACACC	61.13	GCTCCGTTGCAGAACTGTTT	60.44	155
ClSSR01907	(AT)9	18	Chr1	19277791..19277808	CACTCCCTCTCACTTCCGAG	59.98	TGTGGTTTTGTTTTGTCCATGT	60.17	295
ClSSR01908	(ATAC)7	28	Chr1	19310525..19310552	CCGCTGTGCTCTTCCTTACT	59.64	TATTCACCTCCTCCAATCGC	60.04	278
ClSSR01909	(ATTAAAT)3	21	Chr1	19314653..19314673	ATCGAGTCAACACCCACCTC	59.97	AAACGATAGTGGAGAGTTGGAAA	59.19	254
ClSSR01910	(AAAT)6	24	Chr1	19339468..19339491	ACAACCCCATTTGGATGAAA	60.03	TGTTTTGAACCTTCCCCTCT	58.62	279
ClSSR01911	(AT)13	26	Chr1	19442862..19442887	AGGAGGGGAGAATGCAGATT	60.04	TCACTATCTATCGCAGTCTATCGC	59.93	256
ClSSR01912	(AT)9	18	Chr1	19454987..19455004	ATGGCCATGAAGGGACATAA	60.16	TTCGTTTTGGAAGAGAAGTCAA	58.99	244
ClSSR01913	(TATT)6ttc(ACAG)5	47	Chr1	19546392..19546438	GTCGAAGGACCATGAGAAGG	59.65	ATCCGTGAGGTTTTATCCCC	60.02	216
ClSSR01914	(ATA)9	27	Chr1	19550475..19550501	TGCATCGGATGATCACATCT	60.04	TGTGAAGAGTGTTTTGCCTCA	59.47	292
ClSSR01915	(TA)11	22	Chr1	19557662..19557683	GCAAGAAGTCAATTAAACCATAGC	58.47	TGAACTCACAATCTTGCTGAAA	58.55	296
ClSSR01916	(AAAAAAG)3	21	Chr1	19569492..19569512	AAATCTTCGGGACAAAAAGACA	59.98	GGGTGTGGGGAAACTATTGA	59.65	294
ClSSR01917	(TTTAT)5	25	Chr1	19654841..19654865	CCCACGCAAGCGTAATAACT	60.15	GGCAGAGTATGCGGTGAAAT	60.1	295
ClSSR01918	(TG)9	18	Chr1	19711257..19711274	GTCAAGCAGATTGCGTCAGA	60.14	AAACTCCCACTTGGACTAAAACTC	59.15	260
ClSSR01919	(CT)10	20	Chr1	19716504..19716523	GGATTGAAATGAACCGATGG	60.13	TGATTTGGTTGGTGATGGAC	59.19	247
ClSSR01920	(TTAGCCC)3	21	Chr1	19718319..19718339	GGTGTTTGTTTGTGTGGCAG	60.05	GGGAAAGGAATTAGCGAAGG	60.03	270
ClSSR01921	(TTA)14	42	Chr1	19720636..19720677	TCCATTTATGGCTTGCATCA	60.04	CCCAACAAACAAGCAGACAA	59.73	254
ClSSR01922	(TTTA)5	20	Chr1	19774866..19774885	GCTGCTTGCTTACCCTCAAC	60.02	TTGGGAGTTTGGTCAAGAGG	60.08	207
ClSSR01923	(ATA)10	30	Chr1	19804675..19804704	AATGCACTCCAACAAAAGGC	60.12	GAAGCATTGGGAGCATGAAT	60.04	126
ClSSR01924	(TATTA)6	30	Chr1	19814411..19814440	AGCTGGTTGTGAAAATTCAGG	59.23	ATTGAGGAGCAAAATGACGC	60.22	209
ClSSR01925	(ATAAA)4	20	Chr1	19842337..19842356	ACGCCTTGCAGTTCAGTTTT	59.92	TCCCAGGGATGCATCTTAAC	59.89	299
ClSSR01926	(TTTTTTA)4	28	Chr1	19849529..19849556	GGATGGAGGAAAAGAGGAGG	60.01	GAGGGGAGAGTTTCCAATCC	59.87	135
ClSSR01927	(AAT)8	24	Chr1	19898470..19898493	GATGACATACTCTATTCGAAACATACC	58.55	AGTCCACCTTTCATTCGAAAC	58.16	256
ClSSR01928	(AAT)8	24	Chr1	19915487..19915510	CCACGTGATCACTAACACCCT	59.9	AATATCGCCTTTATGGTGCC	58.92	178
ClSSR01929	(TTAATTA)3	21	Chr1	19959549..19959569	AAGTGGGAGATCATGTTGGC	59.93	AGGATAAGCCACCCAACCTT	59.83	288
ClSSR01930	(TCTCTCT)3	21	Chr1	19961470..19961490	CTGGAAATGGAGGCTGGTTA	60.07	GGCAGGGAATTTAATGCAAA	59.91	198
ClSSR01931	(TAAA)5	20	Chr1	19967924..19967943	CTCAGCAACGTAGGGGAGTT	59.35	TGAGAGAGATGTGCATGGAA	57.82	194
ClSSR01932	(TAAT)5	20	Chr1	19972005..19972024	GGTTATGGGAGAAAAGGTATTTGA	59.64	TTCCCTCTCCCTCCTTTTTC	59.62	257
ClSSR01933	(AT)15	30	Chr1	20023233..20023262	ATGGTTGTGGTCGAGGTCAT	60.25	TCCAGGAGATTCAAAGAAGTCTG	59.87	268
ClSSR01934	(CTTTTTT)4	28	Chr1	20031841..20031868	TGTGGAATTTTTCCCCACAT	60.03	TTGCAGCCTGTCCAAATACA	60.26	269
ClSSR01935	(CTCC)5	20	Chr1	20032188..20032207	GCCTTTGTTCAAGCCTATCG	59.85	TGTTCTTGTTGGCAAAATGC	59.71	262
ClSSR01936	(TTTTA)4	20	Chr1	20032450..20032469	GCATTTTGCCAACAAGAACA	59.71	AAATCGCCTGTCCAAATGTC	59.94	274
ClSSR01937	(GA)14	28	Chr1	20045732..20045759	GCGAGTGTTCCAGCACATAG	59.47	TTGACATGCTTCTCGTTGTTG	59.9	255
ClSSR01938	(AG)10	20	Chr1	20045848..20045867	GCGAGTGTTCCAGCACATAG	59.47	TTGACATGCTTCTCGTTGTTG	59.9	255
ClSSR01939	(AAT)8(AATA)8*	53	Chr1	20054901..20054953	TCAAGTTGTGTGATGGTCCC	59.37	TGGCTCAAACATTGAGTTGG	59.69	240
ClSSR01940	(TA)21	42	Chr1	20057381..20057422	AGTCGCCAGTCAGCCTTAAA	60.02	AACCTCGAAATCGACCACTG	60.11	265
ClSSR01941	(CAACC)4	20	Chr1	20060527..20060546	GTTTGTATGTTGAAGTTGAACTGTG	57.86	TTGATGGTTTCTTTTCATGACC	58.93	273
ClSSR01942	(TAAAT)5	25	Chr1	20094183..20094207	CGGAAAAAGGAACGTAACCA	59.97	CCATCCAGCTGCTTGCTTAT	60.37	246
ClSSR01943	(TTTA)5	20	Chr1	20110851..20110870	AGTCCATGACACACCATTTCA	58.84	CGGTAACAGTAAAATGTGGCAG	59.57	209
ClSSR01944	(AAAT)5	20	Chr1	20113589..20113608	GGGAGGAGAAGAGGAAATGG	60.01	AACGGGAATATGATCGAACG	59.78	154
ClSSR01945	(ATTA)5	20	Chr1	20186285..20186304	CCAACTCGGGTAATTTTCCA	59.79	AACTGTGTTGGCTTTTTGGC	60.15	234
ClSSR01946	(AAAAGAAA)3	24	Chr1	20196358..20196381	CAAAATAAAGGCGGGTCAAA	59.94	TGGTGGGGGAAAAATACAAA	60.02	263
ClSSR01947	(ATT)13	39	Chr1	20217187..20217225	GGACTTACATAGAATTGAAAGATCAGG	59.84	TTTTATCTTGAGGTTGAAGGCT	57.22	284
ClSSR01948	(TTTATTT)3	21	Chr1	20253530..20253550	GGTGCAGCATTTGATAACCA	59.55	AAATCCATTTTGAGTGGTTGC	58.94	263
ClSSR01949	(AAATA)4	20	Chr1	20287941..20287960	ATTCGTTGGTTGAGATTCGG	59.93	GGATCGATTGGAGCTTTTGA	60.16	284
ClSSR01950	(AATA)5	20	Chr1	20309441..20309460	TGTTCAAATGGCATGTCACG	61.55	TTTTTAAAAGGGTGTTGCGG	59.97	236
ClSSR01951	(AT)9	18	Chr1	20314895..20314912	CTCAAAATGGGTTGGAGCAT	59.93	TTGAGAAAGCTGGCGTATCA	59.57	218
ClSSR01952	(TA)12	24	Chr1	20373119..20373142	TGGAATTGAATTTAAGTTGGGG	60.05	TGAAATCCAAGATTGGCTGA	59.2	296
ClSSR01953	(GGGTT)5	25	Chr1	20385678..20385702	CTATTCCAGCTGGGGATGAA	60.03	ATTCGGGTTATTCGGGTAGC	60.17	286
ClSSR01954	(AACCC)4	20	Chr1	20386097..20386116	TAGAAATTCGGGTTGGGTTG	59.79	GGCATAGGCCTTAGTAGGGG	59.95	181
ClSSR01955	(AAAAG)4	20	Chr1	20431820..20431839	AAGGAAGAAGAGGAGAAAGCAAA	60.01	AACCTCACACAAAATTGCCC	59.84	290
ClSSR01956	(AT)15	30	Chr1	20436212..20436241	CAAATGGCATGTCACGTGTT	60.44	CCATTTTTCCTCACGTTGGT	59.83	109
ClSSR01957	(AT)18	36	Chr1	20505633..20505668	CAAATGGCATGTCACGTGTT	60.44	TTTTCCTCACTTTGGCTGCT	59.99	102
ClSSR01958	(AT)11	22	Chr1	20527912..20527933	AGTGTTCCATTTCGAATCTCTCT	58.41	GGGGTGGTTTTTGCAATTTA	59.68	206
ClSSR01959	(AAATAAA)4	28	Chr1	20547885..20547912	AAAGAAGAACGCGGAAGGA	59.94	TGATTGGCGATTTCCTCTTC	60.16	133
ClSSR01960	(ATTT)5	20	Chr1	20548007..20548026	GAAGAGGAAATCGCCAATCA	60.16	CGTGGAAAGTAAAACAAAAAGTTCG	62.2	166
ClSSR01961	(AAT)13	39	Chr1	20561653..20561691	TTCCGGAAGTTTTCATGATT	57.13	AGGGATTGATCCTCTTTCTGG	59.52	273
ClSSR01962	(CTT)9	27	Chr1	20577105..20577131	TCTCCTTCTTTTGGATCTCTTTTC	59.4	TTCGGCATGAAACATTTGAA	60.05	288
ClSSR01963	(AAT)9	27	Chr1	20582212..20582238	CCAAGTGCTGGGTTGGAATA	60.88	GGTAAGATTTGGCTTTTATGTGG	58.98	295
ClSSR01964	(GAA)9	27	Chr1	20592180..20592206	GCAGAAGCCTTTTGGAGTTG	59.99	GGCCTCGAAATTTCACCATA	59.9	179
ClSSR01965	(TGAGT)5	25	Chr1	20596114..20596138	CGCGAGTTGGGTTGGTAATA	60.88	TGCACTTGATACCCAAACTCA	59.18	198
ClSSR01966	(ACC)7	21	Chr1	20610914..20610934	AGTCCCAGTTGCAAACCATC	59.97	TCTCGGGATAAGTGGTGGTC	59.93	275
ClSSR01967	(TTTTCTAT)3	24	Chr1	20678623..20678646	AAATTCCTAGCGGAAACGGT	59.97	AGCGATGAATTGAACTTGACC	59.19	265
ClSSR01968	(TAAT)6	24	Chr1	20679148..20679171	TCTCGAGCCTAGCTGGACAT	60.12	TGATTCTGATTGCGTTGGAA	60.2	197
ClSSR01969	(TTTA)6	24	Chr1	20703450..20703473	TAGTCTTGCCAGCGGAGTTT	60.02	TAGGGGTGGAAGAGGTTTGA	59.52	146
ClSSR01970	(ATAAA)5	25	Chr1	20720286..20720310	CAAACTTGCTATGCGTCGAA	60.01	GAAGCCGAAAATGATCGAAA	60.15	185
ClSSR01971	(TTTTA)4	20	Chr1	20814789..20814808	TGCCTACTTTTTCAGGGACG	60.24	GATTGCAGAGTATGCGGTGA	59.83	239
ClSSR01972	(CTTTT)5	25	Chr1	20819553..20819577	TCTTCTACCACCCCTTGACG	60.1	TGATTATTAAGCGGGGCGTA	60.42	281
ClSSR01973	(TC)13(AC)13	52	Chr1	20828109..20828160	CTCTCTATCACGCCCACACC	60.68	AGGAAGATGGTCACACCGAC	59.97	119
ClSSR01974	(AG)10	20	Chr1	20839463..20839482	GAATTTGCATCTGGAATGGG	60.27	TCCTTTCCATCGTCTCGTCT	59.8	157
ClSSR01975	(AATA)7	28	Chr1	20840312..20840339	GGCAAGGAATGAGGCATTTA	60.04	ATCTGCCCCACCTTTTCTTT	59.94	296
ClSSR01976	(AT)12	24	Chr1	20840392..20840415	GGCAAGGAATGAGGCATTTA	60.04	ATCTGCCCCACCTTTTCTTT	59.94	296
ClSSR01977	(GAA)7	21	Chr1	20858640..20858660	AGGACTGGCCACGTAACAAC	60.04	TCCTCCTTAAGCAACTAGGTCAA	59.44	281
ClSSR01978	(AT)11	22	Chr1	20859859..20859880	TGCGTGCTATGTGAGATCTTG	60.03	CTGCCCATATTCCTTCTCCA	60.03	262
ClSSR01979	(CT)26	52	Chr1	20883252..20883303	ACAGCACTCTCTCCCTCTCG	59.73	GATTCCGGACTTCCAACTGA	60.05	279
ClSSR01980	(TTTTC)4	20	Chr1	20893594..20893613	AAAAACGCCTGCCTCATTTA	59.72	GGGTTTACCCCCTAATTCCA	59.88	298
ClSSR01981	(AT)12	24	Chr1	20902408..20902431	CCATGGGTAACGTTTTTGTG	58.79	CCCAAATTCTCCAATCCCTT	60.12	199
ClSSR01982	(TC)10	20	Chr1	20915784..20915803	TAGTCTCGAAGTGCGTGCAA	60.74	CTTTGTGAGCCCGAACTGAT	60.25	262
ClSSR01983	(TA)14	28	Chr1	20941117..20941144	GGTCAAATCGGGGATCTTTT	60.13	AGCGAGATCGAGAGCAAGAG	60	147
ClSSR01984	(TA)15	30	Chr1	20991945..20991974	TTACCAAAACAGTCCCTGCC	59.97	TGCGAAAAGGAAAAAGGAAA	59.8	254
ClSSR01985	(TATAT)4	20	Chr1	20992621..20992640	GTGTTGCACATATTGGCGAG	60.14	AGAGCAAAACGGCGTACAAC	60.31	144
ClSSR01986	(AAT)7	21	Chr1	20997572..20997592	TCGGTTAGAGTAGAATCAGTTTTCA	58.58	AATTGCATCACGAAGCCTCT	59.84	277
ClSSR01987	(TA)10	20	Chr1	20998954..20998973	AGAGCGAGACAGAGGCAGAG	60.03	CTCGACCTCGCCCTAATGTA	60.23	183
ClSSR01988	(TC)20	40	Chr1	21003671..21003710	GGTCTTGGAGTTCTTGCAGC	60	GGATCAAAATCCGACCAAGT	58.84	211
ClSSR01989	(AC)10	20	Chr1	21014005..21014024	GCAAGCATCGACAAACACAC	60.32	GACAAGAAACTGGAGGCAGC	60	269
ClSSR01990	(AG)11	22	Chr1	21014265..21014286	GCTGCCTCCAGTTTCTTGTC	60	TCAACTACTCAGACACGGCA	57.98	283
ClSSR01991	(TTTTTTAT)3	24	Chr1	21020110..21020133	TGACGATGAGGAGCTGTGTC	59.99	AAAGAAGTGGGGGTGTTCCT	59.83	203
ClSSR01992	(AT)10	20	Chr1	21035532..21035551	TGCATTTCTTTCACCAATCAAG	60.11	GGAAGAGGTGTCCAAAGTTCC	59.96	284
ClSSR01993	(GGAGAT)4	24	Chr1	21052974..21052997	CATTCAGCGGATTTCTAGGG	59.66	GTTTCATCCACCGCTTTCAT	59.94	221
ClSSR01994	(TA)12	24	Chr1	21053770..21053793	CCTCATAAAATAGCTTGGCAATG	60	CTCTACTACTTCAAATCAAACGTACAC	57.04	266
ClSSR01995	(TG)10	20	Chr1	21115045..21115064	GCCATGCAGAGGTTGAAGTT	60.26	ACTATCACCTGCCCCACAAG	59.99	203
ClSSR01996	(AAGAA)4	20	Chr1	21116200..21116219	CAAAGCAACAATCGAAGCAA	59.99	TCACTTTTGACATTGCAGCC	59.85	278
ClSSR01997	(TTTTCT)6	36	Chr1	21136344..21136379	GAAGAGGAAGAGAGGGTGCC	60.34	GGATTTTGATGGGGTTAGGG	60.37	192
ClSSR01998	(AAT)9(AATA)8*	56	Chr1	21141778..21141833	TCCCAAAGTGAGCTTATCAATG	59.22	TTAAATTCGGGTCATTTGGC	59.77	233
[truncated: 30,871 more rows]

## Sheet: Table S3
Table S3. List of cross-speices SSR markers between watermelon and cucumber identified by in silico PCR
SSR name	Watermelon chromosome	Physical position (watermelon)	Cucumber chromosome	Physical position (cucumber)	Block name	Fwd Primer	Fwd identity (%)	Rev Primer	Rev identity (%)	Product Size (cucumber)
ClSSR00024	W1	107642	C5	121793	WCB1 (Collinear)	AAATTGACGGTGGTCCAATC	100	CCCAATCAATCAACCATTCC	100	301
ClSSR00026	W1	110007	C5	120775		CACCATCAAACATCTGTGCC	95	GCAAATTAGCTAAAAAGTGTGGC	100	286
ClSSR00053	W1	269546	C5	254046		GGATCTGGAAAAGGATGGGT	100	CCTTTTCTGGCCATTTTCCT	100	246
ClSSR00098	W1	624460	C5	496248		CTCCACACCCTTTTGAGCTG	100	GTGGGCTTGGCGTAAATATG	100	256
ClSSR00106	W1	655792	C5	508353		TCCTCCAAACTCATCATTACCC	100	AGGCAAAGAAAGATGAGCCA	94.12	266
ClSSR00120	W1	737352	C5	557623		CCTTGGACAATGGTGTTTCA	95	CCACAACCAACACCCTTTTT	95	341
ClSSR00144	W1	927228	C5	692424		CCAACTTCATCCTCCACGTT	100	TTACGTGTGTGTGTGCGAGA	95	281
ClSSR00170	W1	1074423	C5	782099		ATCTTCAAAGGCTGGGGACT	100	TGGCTTTGGCATGTTATTGA	100	262
ClSSR00194	W1	1246978	C5	889655		CCATGGCTATGTCGAGTCCT	100	CCGTTACTACTCACTCACATACATTC	96.15	186
ClSSR00219	W1	1481541	C5	1037871		CGCACTCCAATTGTTGTCAC	100	CTGGGGCTCTTCCTCTCTTT	100	258
ClSSR00226	W1	1550806	C5	1092386		GGCAAGAAAGATCCCAACAA	100	AACCAAAAGAAAAACCCAGGA	100	231
ClSSR00241	W1	1672551	C5	1187501		AATCCCACCCACATGAAAAA	100	ATTGGAGGATTTGGCTGTGT	100	286
ClSSR00257	W1	1801657	C5	1284447		ATGAGAAAGCGAGGCAAAAA	100	GCCGCCAAACAGTAATGAAT	95	287
ClSSR00266	W1	1839571	C5	1312094		CGGATTATGCGATTTTTGTCT	95.24	CACATGTCACGAAAAATGCC	90	232
ClSSR00282	W1	1924749	C5	1368153		CCAACCAAGCCAGGATTATG	95	CCCTTCTTGTGCGTGGAATA	90	113
ClSSR00295	W1	2053717	C5	1434371		GGGCATTGGACAAACATCTC	100	TGTGTAGGGCGTAGTTGGTG	95	214
ClSSR00345	W1	2335323	C5	1634797		AAACCCTAATTTCTTGGGGG	94.44	TACATGGATGCACGTTGGTT	100	263
ClSSR00352	W1	2431087	C5	1712846		TCCCCGATATAAATTTGCCA	95	ATGGGCTTAGAATTGCCTCC	100	284
ClSSR00462	W1	3399172	C5	2301857		GAGATGGAAATCACGGGTGT	100	TCCCCCATCTAACCCTAACC	94.74	228
ClSSR00464	W1	3403627	C5	2306525		CAAAGTCGCTGCCACACTAA	100	ACTGTCACGTGCCTCTTGAA	100	287
ClSSR00524	W1	3817545	C5	2595746		ATGATCCTTTGGTTTGCCTG	95	TGGTTGTTGTTGCATCAGGT	95	204
ClSSR00589	W1	4150510	C5	2849279		CCGTGCCAATTCTCTCTCTC	100	TAAGAGAGGCCGCACTGAAT	95	308
ClSSR00702	W1	5043680	C5	3449353		CCATCGCTTTCTAAGCCAGA	95	AAGTCGCGGAAGTTCGAGTA	100	273
ClSSR00755	W1	5594645	C5	3050376		TGGTGATTGGATGATGGTTG	100	TAAACAACCCAACCCTCTGG	95	208
ClSSR00764	W1	5675792	C5	3010309		CCCAATGGCTTCAAATATCTC	90.48	TCAAAGTGCTGGACTTGAAAA	95.24	258
ClSSR00793	W1	5970317	C5	19702924	WCB2 (Inversion)	GTCGTGAACCTTTGGCAGAT	100	TACCATGCCACAGAAAACCA	100	224
ClSSR00843	W1	6315769	C5	19450374		TTCCTCTCACACCCATCACA	100	GAAGAGAAAGCCAAACCAGG	100	171
ClSSR00885	W1	6635422	C5	19227161		GCCTTTGACTCCTCCCTCTT	100	AGCGTCCATCTCCAGATACAA	100	238
ClSSR00899	W1	6691825	C5	19173974		CCCTTCCCCTTGTCTTCTTC	95.24	GCCCATTCAGAAACTTGCTC	95	231
ClSSR01055	W1	8147239	C5	15526723		TCTGATTGCTTTAGAGAATAGGCTT	88	GGCTCAAGTGGACCTTGATT	94.44	156
ClSSR01072	W1	8310160	C5	15736485		TTTCCATCGTGAAGTTCCTG	100	AGGATGGAGATAATTGGGCA	95	217
ClSSR01104	W1	8546360	C6	24136912	WCB3 (Inversion)	TTTGGCTTCCAAATTCCAAC	95	TCGGCACTTGATATCCTTGG	100	232
ClSSR01135	W1	8827626	C6	23922235		GCCAGCCTGTCACTGTTACTC	100	TCGCGTTTAATGCCTTTTCT	100	239
ClSSR01143	W1	8943337	C6	23815724		TGGTGCATGTTCCTCTTTCA	100	ATAGCTCTGCCCATTCCCTT	100	273
ClSSR01193	W1	9175712	C6	23603509		ACCCATGAAACAATCCGATG	100	GGCCCTTCAAGAAAACACAA	95	227
ClSSR01267	W1	9681289	C6	23084358		ACAGAGAAACTGGAAGCCGA	90	AAAACCCCACCCAAAATCTC	100	324
ClSSR01312	W1	10077769	C1	4927017	WCB4 (Collinear)	ATGAGTTCCAATGGCGTTTC	95	TTCTCCACGAAAAGCCTCAC	100	208
ClSSR01375	W1	10542533	C1	5176009		AATCACTGCTTCCAAATGGG	100	GATCGGATTTCTTTGTCGGA	95	212
ClSSR01395	W1	10799394	C1	5301429		TTCTTTGAAGGAAACCCCAT	100	TGACCTTTGTTTTTGGGTCA	90	217
ClSSR01487	W1	11775318	C1	5246111		TGGGTATCGATTGGATTGGT	95	TTTCTCCTTTTGATGGTGGC	95	212
ClSSR01571	W1	13125779	C1	5476638		TCGTGAGGTTGAGGGTTTTT	100	TGTAGTGAGTCCCTTTGGCA	95	135
ClSSR01587	W1	13219510	C1	5439805		TTCTCTGCTTCACCATTCCC	95	TTCCCAATATGGTTGCCATT	90	985
ClSSR01442	W1	11091393	C1	10252521	WCB5 (Collinear)	CTTACAAAGTGGCCAGCTCC	95	CAAAGGAACTGAAGCATGGG	100	290
ClSSR01975	W1	20840312	C1	11705314		GGCAAGGAATGAGGCATTTA	100	ATCTGCCCCACCTTTTCTTT	95	296
ClSSR01976	W1	20840392	C1	11705314		GGCAAGGAATGAGGCATTTA	100	ATCTGCCCCACCTTTTCTTT	95	296
ClSSR02071	W1	22227442	C5	12055013		CTGGGTTTGGAAAGGAATGA	95	AGCTTTTGGCCCTGAAACTT	95	191
ClSSR02192	W1	23341478	C5	14916849		CGTGGAGAAACTCTTCCCAT	100	TGCCCGACATATCAATAGCA	90	225
ClSSR02209	W1	23579307	C5	14730388		CTACTTGTGTTGGATGGGGC	100	GCTGACCTATTCTCTCGGATG	100	155
ClSSR02225	W1	23715741	C1	19091289		CAGCGTACTCAGTGCCACAT	94.44	TTCATGGGCAAAATGCTGTA	100	279
ClSSR02275	W1	24223914	C1	27809705		AATAATGGGTGGCCATGAAA	95	GAGCGTGGGAGAAGCACTAC	100	159
ClSSR02300	W1	24731508	C1	27436220		GAAATTACGTGGCTGCCATT	94.74	GGTAGTTTTGGCCCTCACAA	94.44	238
ClSSR02336	W1	25192396	C1	27576780		TGAAAGGTTTGACGTGACCA	100	TGAAGGCAAGCAACGTATGA	100	184
ClSSR02341	W1	25356789	C5	12878219		CTTTTCCTGGGGAACCTTTC	94.44	AGGTTTACTTGGATGCACGG	90	254
ClSSR02363	W1	25650862	C1	28421064		CCTTTCTTTGCCAAAAATCC	95	TCCCCAAAATCTCAACCATC	100	123
ClSSR02423	W1	26421030	C6	24421842	WCB6 (Collinear)	GCAGACCCATCTCTTCTTCG	95	TCCCTTCTGATTGCCTTTTG	100	250
ClSSR02424	W1	26421670	C6	24422534		GCAAGTGAAATGAAGCCAAA	100	ACCAACACAGCCAAAGGAAT	100	306
ClSSR02442	W1	26550655	C6	24536029		TCCGACAAGTTTTGCAGAGA	100	CCATCTCCACCAACATTGAA	100	253
ClSSR02480	W1	26707721	C6	24794039		GTCGTTGGGAGTCGCATATT	94.44	CAGAAGTGGGTTTTGGGAAA	94.74	475
ClSSR02482	W1	26709922	C6	24791656		GATTCGCACCCCAGATTAGA	100	CTCATCGGGAAATGGAGAGA	100	503
ClSSR02488	W1	26777151	C6	24731343		CCTCACGGGCCTCATTATTA	95	CCCACGTCACTCTCGCTTAT	90.91	227
ClSSR02591	W1	27453308	C6	25231609		GTGCGACAACCGTCTCTACA	90	AGGAGCTTCTTGGCTCAGTG	94.44	237
ClSSR02639	W1	27751488	C6	25477574		CGTGGCCTATGGATTTTGTC	100	GTGGCTTTTGTGGAAAGCAT	100	296
ClSSR02640	W1	27753458	C6	25479547		CCGTATTTGGGGGAATTTTT	95	GGACCGAGTGCACTTTTCTT	100	107
ClSSR02641	W1	27753580	C6	25479634		AAGAAAAGTGCACTCGGTCC	100	CGCATAAAATCCTCCACGTT	100	490
ClSSR02676	W1	27929781	C6	25611717		GATCTTGAGCAAGCAAAGGG	95	TCGTCGCACATCATTTCATT	90	196
ClSSR02700	W1	28082102	C6	25728115		GAAATTGCATCACAAACCCC	100	AACATGTGGGTGTCATTTCAA	90.48	219
ClSSR02703	W1	28108084	C6	25744063		GCTCGGCTAATCAATTTCCA	90	CCGTCGTCTCTTTGATTTCC	100	230
ClSSR02714	W1	28161602	C6	25785888		CTCTTGTTTCCCATGCATCA	100	GAATCACAACGAGGGCATTT	95	274
ClSSR02721	W1	28212333	C6	25839596		CCAACCGAAACAACGTCTCT	100	GGTTTTTGGGGGTTTGTTCT	95	552
ClSSR02722	W1	28227162	C6	25850500		GTGGGAGATGGCACTTGTTT	95	TGGAGCATATCCTTGGTTGA	94.12	241
ClSSR02821	W1	28790565	C6	26312359		CAAATCCATTTCATGCACCA	95	AAAGCTTCATCGCTGTCTCC	100	270
ClSSR02830	W1	28827326	C6	26342771		CCCACCATTCTTCTCTCGAA	95	TGTCGGAATTCAAATGGGTT	95	234
ClSSR02842	W1	28925103	C6	26431796		TTCGGGTAAAGGCAATGAAG	100	CTCCACCCCTTCAATTTTCA	95	287
ClSSR02857	W1	28993602	C6	26488502		ATCACATCTCCCACGCTCAT	100	AAAAGCTCCCCTTCTTGGAA	90.91	260
ClSSR02901	W1	29380633	C6	26595737		GCATTTTCATGCCCTTTTGT	100	TGGGCCAAGAAGTTAATGGA	100	264
ClSSR02911	W1	29428569	C6	26634381		GCTATGTCCTGGCATCGAAC	95	CACTGTCGGAAAATGGATGA	94.74	252
ClSSR02934	W1	29583768	C6	26757765		CGCAAGACACTGACCCTACA	100	CCATGTCTTTGTTTTTGCCA	95.24	300
ClSSR02965	W1	29865771	C6	26976898		GCCAGCGAGTAACAAGGAAG	100	CCTCTTTCTTGCTTTGCACC	100	300
ClSSR02966	W1	29866124	C6	26977178		GGTGCAAAGCAAGAAAGAGG	100	GGACTCATGGGGATATGTGG	95	244
ClSSR02967	W1	29866286	C6	26977402		CCACATATCCCCATGAGTCC	95	GCCCCTGTTACAGTGACCAT	100	203
ClSSR02972	W1	29945788	C6	27035442		TACCACATCTGCCATGAAGC	100	AAGTAGTCCAATACAAAATCGATGG	84	250
ClSSR03002	W1	30247084	C6	27261078		GAGGGAAATCAGCCTCACAG	100	GCGACACTACTAGATCCGCC	100	121
ClSSR03007	W1	30287534	C6	27295750		TGACAATGTTGGGAAAAGCA	95	CTGCCTGGTTTGTTTGGAAG	95	244
ClSSR03066	W1	30689002	C6	27618663		TTGATGGTGTCAGTGAGCGT	100	GGCTGCTTGGCAACAAATAA	95	262
ClSSR03146	W1	31236065	C6	28067599		TCAGGCCCTTGTCTTCAACT	95	GGTGGTGAACTTGCTGGACT	100	232
ClSSR03150	W1	31251557	C6	28079553		ATCGAAGAGATGAGGTCCCA	95	GCTGTGGATGAAAGCAAACA	100	278
ClSSR03188	W1	31446997	C6	28190323		ACTGCTTCAGACCCCATCAC	94.12	CGACGACCATGACATCAAAC	90	265
ClSSR03195	W1	31563401	C6	28282083		CACTTCCCTCTGCATTCCAT	95	ACCAGAAACCCTGCTCCTTT	100	169
ClSSR03197	W1	31572566	C6	28290861		AGCGAAACGGAGCAAGAATA	90	ATCTCACGGGACGTTTTACG	95	227
ClSSR03224	W1	31713696	C6	28406359		TCAAGTGCTTGTCATGCCTC	100	CCGAATGCTGGTTCTTTTGT	100	139
ClSSR03230	W1	31742719	C6	28426745		GCCGGAAATAGGGTATGGTT	100	CCACCAAAACAAAAAGGACA	100	335
ClSSR03234	W1	31763603	C6	28440449		AGACGAAAATGGAGTCACGG	100	AAGGTGTGCCTAGAAACCGA	95	220
ClSSR03253	W1	31868650	C6	28520006		GGCAAGTCGTATGTGGGTCT	100	CCTTGTCGTCTCAGCCTTTC	100	202
ClSSR03255	W1	31870488	C6	28519805		CCTTGTCGTCTCAGCCTTTC	100	GGCAAGTCGTATGTGGGTCT	100	202
ClSSR03259	W1	31895646	C6	28539477		AAGCTGAGCACAAGGAGGAG	100	CTTGAGTGCCTTTCCTCTGG	100	219
ClSSR03268	W1	31959772	C6	28589504		TTTTAGCGATGGGAAAGGTG	100	ATAAATGAGGGTGCCTTTGC	95	131
ClSSR03306	W1	32194600	C6	28745741		AACGCAAATCAAAGAATGCC	95	TTGAGGCTTCAAATCTCGGT	95	199
ClSSR03312	W1	32227628	C6	28772268		AGTTTGCTGCAAGGAGAAGC	100	ATGAACATTCCTTTGTGCCC	95	148
ClSSR03339	W1	32393589	C6	28897996		TCCCATGTGATTTTCCCTTT	95	CATGATTTTGGAATGGGTCC	100	544
ClSSR03402	W1	32918791	C6	29281562		AATCACGTCCAACAGAAGCA	95	GCTGATGCTGAAAACAACCA	100	331
ClSSR03470	W1	33420284	C6	29678777		CACCGCTTTCTTTTCCACAT	100	GGTGGGAAGACGAGTCTGAG	100	191
ClSSR03477	W1	33473455	C6	29718203		AGCATGCTTGGTTTGTTGAA	100	ATAATGATGGGACTGCCCAC	100	215
ClSSR03515	W1	33718030	C6	29901098		AAACAGGAAATTGGTGGCTG	100	ATAATGGGTGGCATTTCCAA	100	208
ClSSR03519	W1	33721580	C6	29904840		TGTTTGCTCCTCAAAACCCT	100	TGGGGAACATGAAGGAGAAA	95	250
ClSSR03522	W1	33724435	C6	29907764		AGCCATGCAGGTTTCATCTT	95	AGTCCCATATTCCCATTCCC	100	325
ClSSR03529	W1	33774807	C6	29945599		GGAGGTTCGAGAGTTAGGGC	95	AACAGCAACAACCCAAAACC	95	273
ClSSR03535	W1	33794607	C6	29964309		AAATTCATCGGGAACATCCA	100	TTTACAGTCCCAGGCCAAAG	100	197
ClSSR03538	W1	33816457	C6	29979453		CATCAGGATTCCTCCATCGT	90	TGTTCTTTTGGATTGGAGCC	94.74	247
ClSSR03565	W1	33990539	C6	30103284		GATGCAGCTCCTGATTCCTC	100	TGATCTGCCAATGGAATTGA	100	132
ClSSR03585	W2	46612	C7	2522015	WCB7 (Collinear)	GGACACGCTCTAGGAAGTGC	100	CAAATCGTCTGGGGAAAAGA	95	177
ClSSR03664	W2	714470	C7	3005832		TTGAGCTTGAACAGCCATTG	100	TCTCATTGAAGAGTCCGCCT	100	230
ClSSR03679	W2	804143	C7	3076137		GGTACAGGCACTTGCCATTC	95	ATCCACCGTACAAGGGACTG	100	168
ClSSR03749	W2	1444047	C2	14763881		ACAGGCTCAGGATCATCCAC	100	AGCATTGGGTTATGACGAGG	95	324
ClSSR03833	W2	2090586	C7	2464623	WCB8 (Inversion)	TTTTTGGTGGTAGCTTAGTAGGAA	100	TGGGTTTGAAAAGAAAAGGC	95	192
ClSSR03837	W2	2117566	C7	2437936		TTTTTGGTGGTAGCTTAGTAGGAA	100	TGGGTTTGAAAAGAAAAGGC	95	192
ClSSR03839	W2	2139050	C7	2419719		GTGCCCCAAAAGAGAAGTTG	100	CACGTCAGCAAATCTCTCCA	95	266
ClSSR03975	W2	3487965	C7	1206086		TCCCATAAAACAAGGGATGAA	95.24	TTAAAAGAAGGGGCTGGAGG	94.74	253
ClSSR04006	W2	3818367	C7	955851		TTCCAAGGGATGGTTGACAT	95	AATCTTGGGAGCGATCAATG	100	177
ClSSR04011	W2	3867574	C7	914879		CCTTTGATTCCCAAATGCAC	100	TCCAAATTGGGTTTTTCTGG	100	195
ClSSR04049	W2	4172311	C7	677034		AAAAGGGTGGGAAAAAGCAT	95.24	CCTTTTCTCTTTCTAAGCCCC	95.24	222
ClSSR04089	W2	4463641	C7	438172		GGCATTTTGGAGTATAGAGCAGA	100	ATACGGAGATGACGCTCCAC	100	126
ClSSR04107	W2	4762594	C6	11950149		CAAACCTGAACGCTTGTTGA	95	CCATTCCCTTTGTGCAAACT	100	145
ClSSR04241	W2	6016030	C7	5212095	WCB9 (Inversion)	AAACAGTGGTGGAGGTGGAG	94.74	TGAAGCAAGTGTTTGAACCG	94.74	268
ClSSR04380	W2	7110247	C7	4826811		TGCCCTGGCTATGATTAAGG	100	CTTAGCCTCATTTTCCCACG	100	170
ClSSR04460	W2	7922697	C7	4639342		CGGAATCGAGAGACTTCAGG	95	ATGGCCCACTCTTACACGTC	100	372
ClSSR04488	W2	8272424	C1	23027329		TGCATCTGTTTTGGTGGAAA	100	TACACCTTCCTTTCCCCTCC	95	304
ClSSR04545	W2	9039812	C3	25054122		GTATTTGCACGCATTTCCAA	100	TGCTCACCAGGATCTCACAG	100	316
ClSSR04589	W2	9602738	C2	23304574		ATCCATCCCAAAATTCCTCC	95	GGCCAAAACAGTCACCTTTC	100	184
ClSSR04704	W2	11051622	C2	22390077	WCB10 (Inversion)	AAAACCAATATTCACCGGCA	90	CACTCCCTGTCTCATGTTTGC	90.48	165
ClSSR04764	W2	11842212	C2	22594797		ATGCCTGGCGTATGTGTGTA	100	TGGTGAGGAAAGAGGGATCA	100	293
ClSSR04765	W2	11844177	C2	22596718		AGATGGCTCCAAATCCTCCT	95	CCTATGGTTTCATCATGCCC	90	241
ClSSR04872	W2	13740679	C6	8533998	WCB11 (Collinear)	GCTTTGGCTTGGATTATGGA	94.44	TTAAACCTTCATCCTGGTCTCTT	90.48	171
ClSSR05084	W2	18840824	C6	8748377		TCATTTGTAGCCAGATGCCA	100	TGGCTTGTATGGGTTCCACT	100	134
ClSSR05101	W2	19163370	C6	9749917		TGTGTCTTGTTGGGAAGTGG	100	TCATGGCTCCTAAATCAGCA	95	257
ClSSR05307	W2	21994383	C2	13551159	WCB12 (Collinear)	AACACCATGTGGAAGGAAGC	95.24	GCAGCTGACATTCTTGGGAT	95	170
ClSSR05312	W2	22029114	C2	13565492		AGAAGAAGCATCGGCAGGTA	100	CTCATCGAGAACAAGGAATGG	95.24	152
ClSSR05350	W2	22541303	C2	13768465		GCATGCTTGGAAGTTGGAAT	100	TCAATAAGTGCCCACCTTGG	100	251
ClSSR05353	W2	22564738	C2	13780050		ACTTGACCCTCAAATGGCAA	100	TTCACCAGCTTCATTCATGG	95	252
ClSSR05354	W2	22566206	C2	13782982		GGAGAAGCTGCTCAAAATGG	100	AAGAGGACCCTTCCTCATGC	100	196
ClSSR05356	W2	22590986	C2	13793489		GAGTGCAATCATCATCCCAA	100	GAACCCCATGGCTATGTGTC	100	161
ClSSR05392	W2	22891482	C2	13968008		CTGGCTGGTCCCACATAGAT	95	TAAGAAATACCGGCAGCGAC	90	293
ClSSR05562	W2	24185127	C5	4091308	WCB13 (Inversion)	TGGGGAGATTTAAAAGTTGGA	94.12	TTTTCCTTTTCCAAAACCCT	100	142
ClSSR05563	W2	24189103	C5	4087817		CGGTGATAATTAAGGAACGTGA	90.91	TCCACTGGAAATGCTTTTGA	95	282
ClSSR05604	W2	24410357	C5	3971162		AAATCAAACCTAGAAGGCAAGC	95.45	CCATGGGCTTCAATCATCTT	95	146
ClSSR05609	W2	24419502	C5	3971322		ATGCATGCAAAAGCCTCTCT	100	GCACAGATGGACGGGTAGAT	100	386
ClSSR05639	W2	24646014	C2	5469868	WCB14 (Inversion)	TGCAAGTTTGATGGAGAATATG	90.48	TTGTGAAATCAACAGCGAGC	90	327
ClSSR05681	W2	25027555	C2	5213973		ACGCTCTCAAAACTGACGGT	95	GCAAATGGAAATTGACACCC	100	279
ClSSR05697	W2	25130563	C2	5138159		CGACCGGTGTAGACTTCGAT	95	AACTCAACGATTTCCCAACG	95	226
ClSSR05700	W2	25173036	C2	5101067		CCCTCTTCTTTCCCACATCA	100	TGGTGCCAGATGAGATGAAG	94.44	202
ClSSR05702	W2	25181159	C2	5093633		GATCAATGCAGGATGAGCAA	95	CCAGTTTGAAGCAGCACTGA	95	183
ClSSR05714	W2	25246904	C2	5054541		GCAGCGTGAGCAAGACTATG	100	TAAACTGCACGCTGCAAAAG	100	199
ClSSR05733	W2	25360436	C2	4969508		GGCATCATCAGAAGCACTTG	95	GAACAATGTGAGCAACCCAA	100	251
ClSSR05740	W2	25446063	C2	4902644		CTGAACTGTTTCAATGCCCA	90	ATTTTTGTCCCTTCCCCAAT	95	152
ClSSR05765	W2	25735290	C2	4712388		TCCCAAGAGAAACCTTCCAA	94.44	TCTGGGTGATCCTATTTGCC	100	181
ClSSR05870	W2	26665928	C2	3931552		TGGTTATTGTGCTGATGGGA	94.44	TCCCAATCCATCTTTGCTTC	95	212
ClSSR05959	W2	27443638	C2	3427605		AAGCAACAGCAAAGGGAAGA	95	GGTGAAGTTGTGGATAGAAAAAGG	90.91	267
ClSSR05961	W2	27454940	C2	3418820		AATGGGTTTGGAGGGGTAAG	95	TTTGGCAGAGAAATCCCATC	90	147
ClSSR05996	W2	27647953	C2	3312047		CAGAGGGGACGCTAACTGAA	95	CACTTGGGCCAGTTATAGGC	94.12	248
ClSSR06089	W2	28333857	C6	14028846	WCB15 (Inversion)	CGGACACTGATTTGATTTTTCA	95	TTCTCCACCAAACTTGTATTTGAC	95.83	105
ClSSR06183	W2	28893431	C6	10860285		GAATCGTCTTGCCAAAGAGC	100	TCCACGCTGACACTTCACTC	100	195
ClSSR06184	W2	28893867	C6	10859943		CAATCGGCCAGTGAAAAGAT	89.47	GTGCCTCACTGTGAACTCCA	90	277
ClSSR06191	W2	28934871	C6	10821954		AAACCCCTCTGTTTGGAGAGA	100	ATTCGCCCCTCTTTGATTTT	100	203
ClSSR06241	W2	29258499	C6	10443756		CCGCCCACATAGTTTTCCTA	100	AGCTTGGGTGCAATAACCAG	100	132
ClSSR06248	W2	29302039	C6	10400758		GAACATGGAATTGGGAATCG	100	ATTTGCAACAAAATCCGGTC	100	210
ClSSR06265	W2	29493427	C6	10193996		GCATATTTCCAGCAGGAGGA	100	GGGCCATTTGTTGTGATGTA	95	264
ClSSR06341	W2	30060347	C2	4024419		GGGTGGAAATGTGGGTAAAA	100	CCCAAATCCCAATAGCAGAA	100	211
ClSSR06445	W2	30845141	C6	15279289		TTATTGTCCCCCTCAATGGT	100	CCCCATTATTGCCTTTGTTG	100	275
ClSSR06519	W2	31355924	C6	10937526	WCB16 (Collinear)	TGCATGATTCCTTGATATTTGG	94.74	TGTTTTTGTCTATTCTCCACCA	100	264
ClSSR06567	W2	31654398	C6	11190281		TCCCCATGCACAAAATTACA	90	TGTCTTTGCTTTCTCAGGCA	100	246
ClSSR06583	W2	31747304	C6	11263428		TCCCCATGCACAAAATTACA	90	TGTCTTTGCTTTCTCAGGCA	100	246
ClSSR06600	W2	31884294	C6	11405659		ATTATTGGGATTTTTGGGGG	90.91	TGAGAAAGAACAATGATGTGTGG	94.74	236
ClSSR06617	W2	32009402	C6	11519226		CGAACCTTCCGTCATTTTTC	90	GATGAGGAAGCCATTTGGAA	95	408
ClSSR06625	W2	32081922	C6	11581286		TGAATTCAAAGTAAAGGGGCT	100	ACAATTCCAACAGGCAGCTT	100	210
ClSSR06626	W2	32091730	C6	11588339		TGGGGTAAAATGCTCCAAAA	90.91	AGACATGGGAGTTAGGGTGC	100	156
ClSSR06654	W2	32287379	C6	11755883		GACTTGAACATTGACGCCCT	100	CCTGTTCTTATTTCGGAGCG	95	218
ClSSR06691	W2	32520290	C6	21276936		AAAATCCATATCCTAACCCCC	100	CCTTCCAATTCTTCCAACTGA	90.48	296
ClSSR06701	W2	32576443	C7	10503655		AAGTACCCCACAGCACAAGG	90	CTTTCTCTGCCCAACAAACC	95	259
ClSSR06709	W2	32620184	C6	21358741		CAAATGGAACAAAGTGGCTG	100	GAGGGGCATGTCTCATGTCT	100	198
ClSSR06788	W2	33347703	C4	10462473	WCB17 (Inversion)	CCCTCTGACAGTGGAATGGT	100	TTCTCATGCTCCCAACAACA	95	253
ClSSR06794	W2	33384608	C4	10430740		CTGAGACGGATGAGGGAGAG	90	AGCTCTGCTCCCAACGTAAA	95	194
ClSSR06883	W2	34020369	C4	9879504		CTGAGACGGATGAGGGAGAG	90	AGCTCTGCTCCCAACGTAAA	95	194
ClSSR06934	W3	118429	C1	3009428	WCB18 (Inversion)	GCCTTTAAACGGGAGAGACC	100	GGGGGAACATCAATTTTCAA	95	254
ClSSR06937	W3	160331	C1	2982207		TTTGCTTTTCTCCATTTGGG	90.91	CTTAGTAAACCGCCATGGGA	100	263
ClSSR06938	W3	162546	C1	2979761		CTCACCCTCACTTGTAGCCC	90.91	AAGGGTCTGAAACTTCCGGT	90	221
ClSSR07052	W3	976981	C1	17472328	WCB19 (Collinear)	CACTCATCCAGGCCAGAAAT	89.47	TTGAAGAAGCAGTGCAGGTG	100	261
ClSSR07054	W3	983841	C1	17479719		CCATCGGTTTTTCTTGAACC	100	AATGGAGCAGGTATGTTCCG	94.44	262
ClSSR07064	W3	1025580	C1	17516034		AAAACTTTCTTTGGCCACTCC	100	TGCAAGCAATTGTAGGCAAG	95	260
ClSSR07088	W3	1194201	C1	16927000	WCB20 (Collinear)	CATATGCTTTTTCCCATCCC	100	CTCATTCTCTTCCCCACCTG	100	174
ClSSR07094	W3	1248253	C1	16968959		TCGATTGCCATCACCTAAAA	95	CCACCAGGTACAGCCAGATT	95	188
ClSSR07107	W3	1351308	C1	17070514		GGATTTATGGGTTTGGCCTT	100	TTATCCCCATGCTAGATCGC	100	260
ClSSR07163	W3	1781011	C1	16469045		TACCTTGCCCTGGTGTTCTC	95	TCTGGACAAGAGTTTGGAGGA	95.24	220
ClSSR07249	W3	2392736	C1	8048836	WCB21 (Collinear)	TTGAAATTTAAGGTTGCGCC	100	TAAGAAACGGAAGCCCATTG	95	295
ClSSR07335	W3	3002975	C1	8605661		ACAACAACCAAAGGGAGTGG	95	CCACCACCTGCTTTACCATT	95	152
ClSSR07343	W3	3116121	C1	8757033		GCAACAATTGGGGAAACTTG	95	AATGCAGCTCAAGCCAAACT	100	103
ClSSR07366	W3	3226491	C1	9214735		TGCTTATGGATTCTTGATGGG	100	TCCCCCATGGGTGTAAAGTA	90	232
ClSSR07454	W3	3993845	C1	6447336	WCB22 (Inversion)	GGTTCTTTGTCTTTATCCCGC	95.24	ATTTTCCGCTAATTCACCCC	95	246
ClSSR07458	W3	4011010	C1	6438425		CATTTTGCAGAGTTGCCTGA	100	TCGGGAATCTTGCCATTTAC	100	275
ClSSR07481	W3	4108950	C1	6376297		CTTCCCAGAACTTAGCACCG	95	CCCTAACTTCTTTCCCGCTC	100	313
ClSSR07491	W3	4207362	C1	6274290		GCCCCATTCTTTTGTTTTCA	95	GTTTGCTCGCTTTCCTTGAC	100	252
ClSSR07492	W3	4207394	C1	6274290		CCTAGACTGGGATACCGCAA	100	TTTCAGCAAGCCTCAAAGGT	100	395
ClSSR07535	W3	4664840	C1	6909436	WCB23 (Collinear)	TGACAGAACGACCTCACCAG	100	TTGATCACTGAAATGCCTGC	100	225
ClSSR07625	W3	5544666	C1	7365852		GACCCGTTTGGGAATACCTT	100	CTCCCCTCCGTCACAATTTA	100	256
ClSSR07629	W3	5562139	C1	7379578		ACCATTTCCTCAGCTTGCAC	95	CATGACTCTGAGCGTCCAAA	95	226
ClSSR07646	W3	5631572	C1	7422108		GTTCTGTTCCGGCAAGTAGG	95	CGTTTTTCGTTGCCTTTGAT	95	248
ClSSR07694	W3	6171329	C1	18534010		ACCTTCCTCGCTTTCCTTTC	90	CCTGACCTCTAGTGACCCCA	100	174
ClSSR07753	W3	6810400	C1	18169325		TGAAAATTGGGTGTGGGATT	95.24	CATTGGTGGCTTTTGTTGTC	100	102
ClSSR07823	W3	7409877	C1	15058494	WCB24 (Collinear)	TGGAATGTGTATGGTGGTGG	100	TTATGCCCACTCCTCAATCC	90	236
ClSSR07934	W3	8291559	C1	15927251		TGTTCAAACTGCAAGCAAGG	100	TGAAACTTGCTCCGGACTCT	95	240
ClSSR07944	W3	8386702	C1	15971750		GGTGTGTCTATTTCCACCTTCA	90.91	ATTGGTACAACCACACGCTT	95	176
ClSSR07982	W3	8621503	C1	7819202		ATTCGCTGCTGCTGTCTTCT	89.47	ATGCAAAGTAGCCATGGGAG	100	263
ClSSR07989	W3	8649687	C1	7801716		TCCAATCTTGAAACCCGAAG	95	CACTCCGATCCGATCATTCT	100	185
ClSSR08075	W3	9420324	C1	18820861		CCCCAGCTCTTACACCAAAA	95	GGGTGGTTCTGTGATGCTTT	95	105
ClSSR08098	W3	9739101	C1	19027679		CTTGACACAATGCCAGTGCT	100	TTACTTCCAAAATGGGCGTC	95	276
ClSSR08129	W3	9982897	C5	14548737	WCB25 (Inversion)	TTAAACCTCCGTTCTGGTCG	95	AGGGGACGCTGTTTGTTATG	100	232
ClSSR08186	W3	10618218	C5	14249170		TATGGTGGGAAAGTGGAAGG	95	AAAGGAAGAAAGTGGCAATCC	100	236
ClSSR08224	W3	11003177	C5	13502851		TCCCATGTAATTCACGCTCA	95	ACGAGAGAAGCCATCCTCAA	94.44	145
ClSSR08342	W3	12877262	C1	25973401		GAACAACACAATCCCCTGCT	94.12	ATGTTTGTGGAGGCTGATCC	100	176
ClSSR08432	W3	15031037	C1	24795376	WCB26 (Collinear)	TCCATCTGGAAGAATAACCCA	95.24	GCATTTTCCAGAAATCTTTGC	95.24	305
ClSSR08511	W3	16243221	C1	25217276		AAAGGAAAATGGCCCAAAAG	95	AAGACCGACCGACCTAACCT	100	103
ClSSR08627	W3	18538926	C1	25909197		CGACGAGAGAAGCAAGGAAG	95	TTTTGAAGGGCATGAGTCCT	100	268
ClSSR08907	W3	22613142	C1	23243448	WCB27 (Inversion)	GTCTTCAAGAAGGTGCTGGC	100	CAATCGGCTAATCACACCCT	95	179
ClSSR08926	W3	22868417	C1	23102804		CCAATTGGCTTCAGTTCCTC	90	TTGGAGAAGTTGCGGAGTTT	100	215
ClSSR08980	W3	23390490	C1	22772687		GGAATCTGCTTGCTAATGGC	100	CCTAGGGCACTGTTTGCCTA	90	199
ClSSR09012	W3	23658011	C1	22638226		AACGGGAACATGATCGTCTC	95	GCGTAATTCCGCATCATTTT	94.74	515
ClSSR09044	W3	24007723	C1	22567626		AAGCTTATTGCAACCATCCG	100	GCGAAGCTTGAAGTTGATCC	100	201
ClSSR09143	W3	25116700	C1	21858282		TGAAATACGGAAAGCCCTCA	95	GGTTGCTGCGTAATGCTTTT	95	246
ClSSR09231	W3	25861738	C1	21332781		TGCAGACGAGCTCAGAGAAA	100	GTGTCCAAACGCCTCTTCAT	100	222
ClSSR09241	W3	25992390	C1	21202691		TTGTTTCTGCAGCCATTTTG	89.47	ACTCTATGCCAAAGCCATGC	100	276
ClSSR09291	W3	26328302	C1	21164346		TTGTTTCTGCAGCCATTTTG	89.47	ACTCTATGCCAAAGCCATGC	100	276
ClSSR09315	W3	26527406	C1	20958483		TGGGATCCATCATTTCTCGT	100	AGGCAATATGGACTGTGGGA	100	222
ClSSR09316	W3	26531097	C1	20955890		GCAACATTTGGAAATAGCCC	95	TCTCAGCTGATTGCATACGG	100	424
ClSSR09355	W3	26823340	C1	20681648		TCTAAGGCAGGCAAAAAGGA	95	AAACAAACCAACAAATCCGC	100	246
ClSSR09510	W3	28079555	C1	19767159		TGGTTTGGGACAAAGGCTAC	95	GGGTGACTGAGAGAAGGCTG	95	129
ClSSR09513	W3	28121226	C1	19790435		ACCCAATTCATCAATTCCCA	100	CAACAATGGGGAAATCCTTG	95	287
ClSSR09525	W3	28242510	C1	19686261		CACACTGAGGAATGGAAGCA	90	TTTCACATGGTCAGCCACTC	100	342
ClSSR09631	W3	28879500	C1	19324662		CCAATCTCTCCCTCTCCCTC	90	CTTTGAGAGCTTGGAGGTCG	100	269
ClSSR09647	W4	142307	C4	8699434	WCB28 (Collinear)	AGGCAGCACCTCCTACTTGA	100	CACCAACAATGCCACCATTA	100	213
ClSSR09675	W4	473984	C4	8826145		CCCATTTGTTTACCTGCCAT	100	AAGTGCCCTTGGACGAGTTA	100	296
ClSSR09683	W4	532150	C4	8826279		ATGGAACTTCCCTTCGCTCT	100	CGTTTTTGTCCAAATCTCGG	94.44	146
ClSSR09860	W4	3348673	C4	7808556		CGGTGCTCACCACAGTTAGA	100	TGGGAAACAATTGCAGATCA	100	459
ClSSR09997	W4	6130121	C1	799351		TAGAAGGCGAAGAAGAAGCG	90	ACACGGAGGTCAGATTGGTC	100	246
ClSSR10020	W4	6558391	C4	15654724	WCB29 (Inversion)	TAGAAGGCGAAGAAGAAGCG	90	ACACGGAGGTCAGATTGGTC	100	246
ClSSR10181	W4	9712889	C4	13388599		TCAAGAAGCCTTCCAAAGCA	95	GCTTCCAGCTTTATGCACTTT	90.48	161
ClSSR10186	W4	9783349	C4	13363462		AATTTCCCTGTCCCTGCTTT	100	TTCATTAATGGCTGCTGCTG	100	262
ClSSR10306	W4	12310534	C4	13511159		CTGCCCATTTCAGGAACAGT	100	ACACCGACTGATTCTCCCAC	100	225
ClSSR10525	W4	15574623	C4	9164806		CGGAGTCGAAGAAAGCAGAC	100	TGTTAGGATCTTTCCCTGCC	100	277
ClSSR10562	W4	15958305	C4	8218322		ACTTCCCTGTCTTTTCCGGT	95	TCTGAACTGCCGACAAACTG	100	270
ClSSR10692	W4	17342854	C4	12836734	WCB30 (Inversion)	GCTTCAAAATCTTTCGCTCG	94.74	TGAGACCTCGTCTCCCTCTC	95	285
ClSSR10868	W4	18662267	C4	11920546		CTTCTCAGCTTCCGGATTTG	100	CAATCAGGCAATGTTTGTGG	100	290
ClSSR10895	W4	18875572	C4	11742933		GCAACACCAACATTGCATCT	100	TTACCATGCAATTCCAAGCA	100	192
ClSSR10910	W4	19024168	C4	11616700		TGGAGTCCCACAAATGATGA	100	CATAGGCTTGTTTGGAACACAC	90.91	167
ClSSR11023	W4	19796313	C4	11011209		ATCCGACTCCGAAAATTTGA	95	AAGATGGGGAGAAAGCGAAT	100	288
ClSSR11071	W4	20156816	C4	10736788		TTCCACGGCTTTCTTGAACT	100	TTGAACTGCAGCCATTGAAA	100	127
ClSSR11082	W4	20262036	C4	10655129		TTCCACGGCTTTCTTGAACT	100	TTGAACTGCAGCCATTGAAA	100	127
ClSSR11130	W4	20542780	C6	21985836	WCB31 (Collinear)	GATCCAAACAGAAAGCCAGC	95	AAAGATGAACACGGTTTCGG	95	279
ClSSR11138	W4	20607736	C6	22041702		TGAAGTCAACCAACCACCAA	100	TCCCTAAAGATTGAGAGAGAGAAAA	95.45	460
ClSSR11178	W4	20928579	C6	22305339		CAAGCAGTGGTCTGTGGCTA	94.44	TACCTTCCTGCTCCTGCCTA	100	182
ClSSR11179	W4	20958195	C6	22330843		ATGGAACGGTGGTCATGTTT	95	ACGCCAGTAATCCACGAGAG	90	112
ClSSR11188	W4	20996837	C6	22341525		CATGCCGTTTTTCCTTTGAT	95	TGAGGCAAGGGAGAAAGAGA	95	252
ClSSR11237	W4	21305513	C6	22594559		TCAAAGGTGAGGAACCAAAAA	90.48	TGCAAGGGACTTGAGTTTCA	100	225
ClSSR11257	W4	21401249	C6	22661212		GGAGGGCATTGGTAATTGTG	100	CCTTCACTGTCCTCATGCAA	95	219
ClSSR11282	W4	21530536	C6	22763464		GCTGAGAAGGAAAGAGATGGC	100	TAGAGGCTTTCTCTCGCCAC	100	227
ClSSR11303	W4	21736207	C6	22911251		TGGTGGATGATGGAGTTTCA	95	AGCGTGTTGAATTGCATCTG	90	278
ClSSR11304	W4	21736553	C6	22911536		CTTCGTCGAAAGGATTGGAA	100	CAACATTTTTCGCTTCGGTT	100	297
ClSSR11336	W4	21935173	C1	4712108	WCB32 (Inversion)	CCCCTGTTTCTCTTTCTCCC	95	ATGAAAAGCATCGCTCCAGT	95	296
ClSSR11353	W4	22007871	C1	4657329		CGAGAAATACCCTGTCGGAA	90	CCACAATCGAGAAAGCCAGT	94.44	159
ClSSR11360	W4	22065567	C1	4620076		CGTGCACCTCCACAGTTTAC	100	CCCTAAATGATTCCTTTGTTGA	100	194
ClSSR11395	W4	22270258	C1	4512928		AAACAAGCAACAAAAACGGG	100	TACACCATCAAAGGCACCAA	100	144
ClSSR11405	W4	22308898	C1	4479841		GAGGGAAGAGAGGATGAGCC	100	TGGAAGCAGCTGTTCATTCA	90	308
ClSSR11437	W4	22685102	C1	4284606		TTCTATGCCGCCTTCCATAC	95	TGCCATATGAATGCCACTGT	95	235
ClSSR11438	W4	22685670	C1	4284001		TGCACCCCAACATAACTGAA	100	AGTGCCAAAAGCTCCAAAAA	100	243
ClSSR11459	W4	22795858	C1	4210949		TGTTTCAACGTCGTCCAAGA	100	CCCAGAAACCCAGAAATCAA	100	237
ClSSR11461	W4	22806639	C1	4200669		TGGCACCAAAACAGAAGTTG	100	TAGGGAGTGGAGATGATGGG	90	236
ClSSR11500	W4	23090933	C1	4015093		AATTGATGGGCCATGTTGAT	100	CCTGAGGTCGAGAGTTCGAG	100	185
ClSSR11525	W4	23290726	C1	3869299		TGTTATCCAATGCAATTACCCA	94.12	TGTTTTGGGGTTTTGGTTTT	90	1492
ClSSR11533	W4	23422968	C1	3778442		TTGCTTCACGTTTACGTTGG	95	AGCAGTCTTGCTGTCATGGA	90	265
ClSSR11536	W4	23455187	C1	3747159		GTAACCTTGCCAAAGGGTGA	94.12	GGAGAAATGGATCAAACCCA	100	248
ClSSR11538	W4	23486731	C1	3722855		CAATACAAATGGCTGACCCC	95	ATCAATGTGGGAAAGCTTGG	100	226
ClSSR11561	W4	23658288	C1	3604984		AACGAGTGTTGTGGGGTGTT	100	GAGCAGCTGACGTCTTTGAA	90	251
ClSSR11585	W4	23816129	C1	3497034		CTTGAAAAGGCAAGGCTCAC	95	GAAGAGAAAGCATAGTTCAAGCA	90.48	242
ClSSR11597	W4	23877370	C1	3447231		CCTTTTGGCTAAAACACCCA	100	GCCAAATCCTCCAATATCCA	100	281
ClSSR11641	W4	24084338	C1	3166998		CACAGCGACTCTTCGTCAAA	95	CAACAAGGAAGGAGGTTGGA	95	237
ClSSR11662	W5	20560	C3	6222080	WCB33 (Collinear)	GAGGAGCTGGGACACACAAT	95	GGGAGAAGAAGGGAGTTTGG	90	240
ClSSR11679	W5	118326	C3	6284980		CTCTGAATTCCACCATGCCT	100	GCTGCCTCATTCTCTGTTCC	95	180
ClSSR11714	W5	349491	C3	6435269		CAAAAGCGTGCTTCCCTAAG	95	ACAAGCGGGTCAAAGCTAGA	100	169
ClSSR11742	W5	502463	C3	6553293		GGGCAACGATTAGAGCTGAA	90	TCTTGCTTCTCGTCCTTGGT	90	129
ClSSR11755	W5	601631	C3	6637461		TCTCAATCCAATCCCCTTTG	95	GCTTAGAAGTGGCACAACCC	95	254
ClSSR11769	W5	674582	C3	6693816		TGAGCAGATCCATTGGTTGA	95	CAACAGGGGAAAAACAGAGG	94.74	224
ClSSR11802	W5	982364	C3	6907700		AGCTGCCATGGAGATGAAAT	100	GCCTGCTGCTTTTCTTTCAC	100	135
ClSSR11917	W5	1860917	C3	7598503		TGAAGTGCATGAATGGGAAA	100	TTCTAGGCAAAACCCTCCAA	90	122
ClSSR11926	W5	1940802	C3	7665730		ATTCATCATGGATCGGAAGC	100	CTCCCCAAATTTGCTCATGT	100	236
ClSSR11975	W5	2373275	C3	8020577		TTGGCAACAGAATGATGGAA	100	GGTGCTCTCATCTCCTCCTG	100	269
ClSSR11982	W5	2430992	C3	8072817		TCACCATGGTACCCCTACAGA	100	GGCTGGCCATTGTAAAGTGT	90	204
ClSSR11989	W5	2458219	C3	8093805		TTCTGGAAAAGGAGAGCTGC	94.74	TAGGAGGGCATTTTGGTGAA	94.44	301
ClSSR12032	W5	2841502	C3	8401322		GATCCACACCAACCCAATTC	95	AGGAAAGTGATTGGGGAAAA	100	265
ClSSR12040	W5	2941734	C3	8488058		AGTCGGTCGTGAACTTGGAC	100	TTGAGGGGTCACTTTTGAGG	95	524
ClSSR12060	W5	3071823	C3	8600643		AAGATGGCTGGAGGAGGAAT	94.44	CTTGGCATTGAAGTAACCCC	95	161
ClSSR12087	W5	3262905	C3	8776898		CTTGGCATTGAAGTAACCCC	95	AAGATGGCTGGAGGAGGAAT	94.44	161
ClSSR12089	W5	3285838	C3	8793758		GGAACACGAAGTTTGCCAAT	95	ATGTTCTTTTTCTTTGGGGG	89.47	243
ClSSR12101	W5	3395742	C3	8884578		GAGAGCAGACACATGTGGGA	90	TCATATTGGCCTAGAAGTCCCT	100	217
ClSSR12121	W5	3478939	C3	8936099		GAGTCGCCGAAGTTGAAGAT	95	CCACCGACACTCCATAGCTC	95	246
ClSSR12213	W5	4227702	C3	9552281		CGCAAAGCAACAACCTACAA	90	CTGATCTCCTTGGCTCTTGG	100	190
ClSSR12231	W5	4348612	C3	9648373		AGGTTGAGGCAAAGGCAATA	100	CCAACTGCACCAATCATCAA	95	380
ClSSR12298	W5	4790232	C3	9993991		CACTTGGCTTGTTCATGTCG	100	AGAAGGAGTGAAGCCCATGA	95	278
ClSSR12312	W5	4823685	C3	10017090		GGTATATGGTGGTCGGATGG	95	CAGGATCTCCAGCATGACCT	100	234
ClSSR12324	W5	4977580	C3	10117329		CAGGTTGGAAGATGGAGCAT	100	CACATGGCAGTGGAGAGAGA	95	474
ClSSR12366	W5	5195618	C3	10284523		CAAGTAAGGTCGTGTGGGGT	95	GGGAATTGAATTTGGCTGAA	100	260
ClSSR12384	W5	5402965	C3	10448521		TTCCGATGCTTCTGCTACCT	95	GAAGACGACCAGGGTCCATA	94.74	147
ClSSR12443	W5	5844934	C3	10822115		TCTGAAATGGCTTCTCGCTT	100	GTAAGCTCGCTAATCTGCGG	100	246
ClSSR12506	W5	6157491	C3	11085010		AAGATTCGGAGTTTGGGCTT	100	GGTTTCATCGTCCTTCCCTT	90	299
ClSSR12535	W5	6378947	C3	11246772		TGTTTCTTCCTCAAAACAGGG	95.24	TCTCAGTCCCAACCTGCTCT	100	273
ClSSR12553	W5	6469925	C3	11305226		TGGACAGACCCCTTTGTCTC	100	TGCTCAAACCCACATACCAA	95	195
ClSSR12577	W5	6691683	C3	11513198		GCCTTCCATACAAAATCCCA	100	CACGATTCGCTTTATTTCCC	95	267
ClSSR12587	W5	6740269	C3	11551460		ATCCAGAGCCCCAAAAAGAT	95	CCAACCATTTTCATCCACCT	100	267
ClSSR12588	W5	6741890	C3	11552749		TGTGGCTGAGACGAATGAAG	95	ACACAAACACAAATGCCTGC	95	310
ClSSR12628	W5	7094230	C3	11675551		CTGGAAGCAAACAAGGAAGC	100	CCAGCGTGTAAACCCATTCT	95	200
ClSSR12686	W5	7544518	C3	12096731		GGGTCATAGGAGCCATTGAA	94.44	TTCCCATATAATCCCTTCAGC	100	286
ClSSR12723	W5	7896947	C3	12365147		AATGAGGGAGCAAGGATTTG	100	TAAGGGAAGATGCTATGGCG	100	312
ClSSR12735	W5	7981645	C3	12450292		TTTGGCTAAGAATGCAACCAT	100	AAACTAAGGCCCCATTTGGT	90	106
ClSSR12770	W5	8174945	C3	12628340		AGAGCAGTTTTGCCATTGCT	95	CACATTGCAACAAAACAGGG	100	285
ClSSR12834	W5	8752774	C3	13070983		TGCTCTGCAACTTCAACGTC	95	AGCGAAATCAAGCTCATTGG	100	309
ClSSR12841	W5	8807102	C3	19661220	WCB34 (Collinear)	TTTGATTGGTCGAGGTCACA	90	GCGGGCAGACATGTTTTAGT	94.44	102
ClSSR12848	W5	8872710	C3	19719304		CAACTGCCAGTCTGAAACCA	100	CGTAGAAAAGCGAATGCCTC	95	266
ClSSR12863	W5	8966464	C3	19814806		TCGGTGAACAAATTGGGATT	95	GCAACGACTGCATAAAGCAA	100	218
ClSSR12907	W5	9308198	C3	16740540	WCB35 (Inversion)	TGGAACCATCATCCCAAGTT	100	GGCAGGCTACTCCTCTTCTG	100	224
ClSSR12928	W5	9521737	C3	16536107		TCAGCTTGGTGTTCACTTGG	100	TGGGGGTAGGTATGAGAACG	100	270
ClSSR12969	W5	9860632	C3	16139938		AGGCGGATTAATCACCATCA	95	TAACGAGGCACACAATCAGC	95	193
ClSSR12979	W5	10002393	C3	16019546		GACCCTCCGATCTCATCAAG	90	CAAAGACCGATGGAGCTGAT	95	278
ClSSR12981	W5	10008353	C3	16009476		CGTCTATGGAAGCCAATGGT	100	TTGAAGAATGGGAAGGGTTG	100	194
ClSSR13098	W5	11180598	C3	13605746		GCGTAGTTGCATAGTTTGCC	90	ACAAATTTGGATGTGGTGGA	90	251
ClSSR13099	W5	11181082	C3	13605420		TGCACAAACCATAGGGTCAA	95	TGAAGGGGGAGAGTGAAGAA	94.44	234
ClSSR13100	W5	11181668	C3	13604868		TGTGGGAAGAGGGTAATGGT	94.74	GAAACAAAGGGTGTGGGAGA	100	132
ClSSR13168	W5	12062237	C3	19423168	WCB36 (Inversion)	TGCTGCATTGAAATACTGGG	100	CATGTGCTTCATTTCCTCCA	100	196
ClSSR13263	W5	13392378	C3	18337329		CTGAGATCATTTCGTGGCTG	94.74	CCGAGCAAGTAAATTCCCAA	100	220
ClSSR13278	W5	13661739	C3	17846672		AATTTTCATTTGGTGGGCAA	95	GGAACGAAGAAGAGCGTTTG	100	136
ClSSR13417	W5	15912440	C3	17604667		GCTCTTCTTTGGCTCTGGTG	95	TGCAAAATGGGAATGGATTT	100	114
ClSSR13441	W5	16343162	C3	17261628		CAGAGGTGTCTAAGCTCCCG	100	TTCCTCGAACCATCCTCTTG	89.47	198
ClSSR13493	W5	16993876	C3	22657070		ATCTGCCGGGCTTTAATTTT	90	ACTCCCGATCCCGTTCTATT	90	260
ClSSR13526	W5	17393820	C7	11122680		TCAAACCCAAGTTCCAGTCC	100	TGAGGGTTAACCTGTCCCTG	95	219
ClSSR13580	W5	18492007	C3	22197590		ATGGCAGAAAAGGAGATGGA	95	TGAAACATGATTGTGTAAGCCTG	95.65	233
ClSSR13683	W5	20748313	C1	25408196		AGCCGGCTCTTTAGATTGTG	90	GATTTTCTTGCACCCCTTGA	100	194
ClSSR13890	W5	23509645	C4	22281568	WCB37 (Collinear)	CTTCCACTTCCCCAAATTGA	100	TACTGTGCTGAATGCTGCCT	95	129
ClSSR13918	W5	23746229	C4	22390978		GGCCAAATTAATGACCCAAA	100	ATTAACCTTCAAATGGCCCC	90	171
ClSSR13919	W5	23746281	C4	22390978		GGCTTTGTTGGGTTAAGGGT	100	GTGTTCTGGTTGTCCCCTGT	95	249
ClSSR13929	W5	23885774	C4	22463243		TTGTGGCAAACCACACAAAT	94.74	GAGCAGATAGATTGCTTGTGAAA	100	148
ClSSR14050	W5	24759596	C4	22921503		TGTGTCAGATAAAGGGCAAAA	100	ACATGGAGGACCCACAACAT	95	170
ClSSR14073	W5	24863846	C3	37198371	WCB38 (Collinear)	TGTACGACTTGCTAAGTTCCCA	95.45	GAAGACCCTCATCCAACCAA	95	201
ClSSR14075	W5	24877472	C3	37212893		AGAAGAAGGTTGAGTGCGGA	95	AGCCGGTGATAACTAGCCAA	95	211
ClSSR14085	W5	24965065	C3	37278029		GAGGGGATGGCGATTCTATT	100	GCGACGTGATTGGATCATAA	95	348
ClSSR14096	W5	25042632	C3	37338030		TTTGGGGAAATTGCAGGATA	95.24	TACTCTTAATCGCCGCCTTG	100	255
ClSSR14130	W5	25401326	C3	37625839		CAACAGTGAATTGATTGTGGCT	100	CCGTTTGGCCTATGTCTTGT	100	221
ClSSR14186	W5	25856789	C4	21953987	WCB39 (Collinear)	ATTTGCAATTTCATCTTGCC	95	ACATGTTGTTCTGTTGCCCA	100	189
ClSSR14203	W5	25927414	C4	21994328		ATTTGCAATTTCATCTTGCC	95	ACATGTTGTTCTGTTGCCCA	100	189
ClSSR14229	W5	26013685	C4	22053431		TTGATTAAGAGCCCGTCTGG	90	CTCCTCCTGCAGGTGACTTC	100	277
ClSSR14265	W5	26307992	C3	36933386	WCB40 (Inversion)	CATTTGGGCATAGCTGGTTT	95	ATGCAATTCCAAATTCCCAA	100	300
ClSSR14296	W5	26512063	C3	36773222		TCGTTCTCTGCAAATTGACG	100	TTGTTCTTTGTCCGAAATTGG	90.48	238
ClSSR14299	W5	26555062	C3	36731054		CAAGAATTGCCTGCATCAGA	90	TGGCTGTGAAAGTGGTTGAG	95	216
ClSSR14336	W5	26844613	C3	36439829		CCTTCCTTTCCTCATGTCCA	95	ACTGTTGATGTTTTCGCCCT	90	247
ClSSR14389	W5	27211799	C3	36100722		TTCCTGCCTTTGGAGTTTTG	100	GAGAAACAAGAGGACCAGCG	100	237
ClSSR14438	W5	27596333	C4	21156526	WCB41 (Collinear)	AAGGTGAGCTGGTAATTGAGC	95.24	AGAGAAAGAGGTCACGGCTG	100	232
ClSSR14467	W5	27814523	C4	21277072		CCCGTTGATTATTCGGGTTT	94.44	CCAAGCAAGGAGATGGAGAG	94.44	230
ClSSR14485	W5	27925181	C4	21369739		TCCACGAGATCCAGTTCACA	95	CCTCAACTCTCCAACCCAAA	100	110
ClSSR14540	W5	28281504	C4	21643121		GGTCGAGAGAGTGAACGGAG	95	ACCCTTCCATTTCCATTTCC	95	270
ClSSR14548	W5	28367474	C4	21721503		GTGTGCCAAAGAAGGATGGT	100	GAGTGGGAGGCCCTCATTAT	100	266
ClSSR14564	W5	28470079	C5	24239803	WCB42 (Inversion)	GCTGTTGGATTTGCTATGCC	90	ATGGCAATATGTGGCTGACA	100	1099
ClSSR14570	W5	28524373	C5	24203747		GAACCCTACAGTTGTCATTTACCA	87.5	CTACAGCATTGACAGCCACG	100	335
ClSSR14631	W5	28994385	C5	23867401		GTGGGTTTGCTTGGACACTT	95	TGCGTAGTTTTAAAGGGGAAAA	90.91	128
ClSSR14652	W5	29069688	C5	23809133		CCTCGTTATCCTCCCTGACA	100	TGAAATGAAAGCGGAAATGG	100	135
ClSSR14664	W5	29161479	C5	23745576		GCAGCTAACAGCGGGATAAG	90	CCTCTTCTCCCATTTCCTCC	95	249
ClSSR14731	W5	29690381	C5	23359669		CAACCTGAGGGCAAGAGGTA	95	GGAGGGTGGAGTTAATCACAA	90.48	222
ClSSR14745	W5	29774710	C5	23286800		TGCTTGATTTGACTCCCTCC	100	TGATGGTTAGTTCACGGAAAGA	100	201
ClSSR14760	W5	29881352	C5	23168255		TTCACGTCCAAACATACCCA	100	TTTTGGGGAAGTTGAATTGG	95	260
ClSSR14800	W5	30076063	C5	23011902		GCGTTACCCAAATTTTCAGG	94.12	AAGAAGGAACACGTGGGTTG	95	148
ClSSR14848	W5	30435783	C5	22755382		TTTTCCTCGCTGAAAATGCT	95	ACGCATCCGTTTTGGTTTAG	100	286
ClSSR14892	W5	30656803	C5	22598156		ATGATCAACGGAAGTGGCTC	100	TGAAGTGCATCCTGTTCAAAG	100	290
ClSSR14902	W5	30712307	C5	22550639		GAGCTAGTCCCCAACATGGA	95	TGTCTGATGTGTTGGTTTGC	100	118
ClSSR14908	W5	30771308	C5	22503217		GCAAGCCAAGATGAAGCATT	100	TTGTAGCGGATCGTAATGGA	95	697
ClSSR14940	W5	31034577	C5	22313576		AAGAGGGATTGGGATATGGG	95	ACGGACACGCCTCAGAATAC	100	197
ClSSR14959	W5	31115635	C5	22256130		CCTTCCACTCTCTTCCACCA	100	GGGAAAGAAGAAGGTGGGTC	100	829
ClSSR14975	W5	31164280	C5	22232617		TGTGCCTGTTGGAAAAGTGA	95	AAGGCTGCTGGGATAACAGA	95	226
ClSSR14976	W5	31186296	C5	22213461		GGTTGCTTTTAGGCTTGACC	95	CAACCAAGCAAGCAATGAAA	95	155
ClSSR14996	W5	31331803	C5	22091006		TTGTTGGAATTGTGGAGCAA	90	TTCTGCAACACCAAATTCAGA	90.48	138
ClSSR15009	W5	31430521	C5	22008677		CCATGGCCGTAGCTCTATGT	100	ATAAAAGCCAACGAAGCCAA	95	146
ClSSR15017	W5	31446695	C5	21997428		CTGGCATTGGATGCTCTTTT	100	GAAGGAATGTGAGGGAACCA	90	268
ClSSR15030	W5	31491013	C5	21968762		CCTTATGATGACCCTTCGGA	100	CCTCAAGGATTGGAAAACCA	94.74	299
ClSSR15038	W5	31525429	C5	21940178		GCAAATCATCCAAAACTGGC	100	TCAAGTCAAGGCATCAGTGC	94.74	169
ClSSR15040	W5	31530708	C5	21935031		GCTCGGTCCACTGATGATTT	90	TTCCATATCAAACCACCAAGC	100	171
ClSSR15056	W5	31643826	C5	21831148		CGGTAGGATTGGAGAAGCTG	89.47	CCTTCCAGTCGCCATACTTC	95	319
ClSSR15102	W5	32000228	C5	21553786		GCGTAGTATGCTGGCACTGA	100	CTCCAATTGTGCCAGTCCTT	95	440
ClSSR15122	W5	32074753	C5	21497698		GGTTTTGGAGGGTTCGTTTT	100	CCCTGATCAAGACAGATGGAA	100	215
ClSSR15201	W5	32839475	C5	20839753		CTGCACAGCCAACAAAACAT	100	TCTGCTCTGCTCCTCCTCTC	95	135
ClSSR15202	W5	32844752	C5	20833150		TCTGCTCTGCTCCTCCTCTC	95	CTGCACAGCCAACAAAACAT	100	135
ClSSR15218	W5	32963605	C5	20726379		CGTTTCTTACCAGAAACAAAACAAG	95.45	GAGCGAGAAGTGGAAAAGGA	95	244
ClSSR15221	W5	32981095	C5	20712535		ACCACCCCGACCCTATATTC	95	GGCTTTTTAGGGGGATTGAG	95	239
ClSSR15259	W5	33291976	C5	24271065	WCB43 (Collinear)	GAAAGGATCTGCCATCTCCA	100	TTGCTTGAGTGGGATTAGGG	100	251
ClSSR15271	W5	33393030	C5	24351274		ATTGGGGACATAATGCAATG	95	GGGGCCTGTTTGTGTGTACT	100	261
ClSSR15292	W5	33477301	C5	24411867		CAGACACGATACAGGGGCTT	100	TTCCATTCAAAAACCCCAAG	100	255
ClSSR15341	W6	107747	C6	5031986	WCB44 (Collinear)	AGAATCGAAACACCAAACCG	90	AGCGAAAATTCCTGCTTTCA	100	171
ClSSR15345	W6	119424	C6	5040675		GGCGAAAGGGGTAAAGTTGT	89.47	AGGTGCACAAATGAGTTCCC	95	218
ClSSR15384	W6	368301	C6	5236269		TCTATTTTGAGGCTTCGGGA	100	CTCTGGAAACTCCAGCACAA	95	294
ClSSR15421	W6	655569	C6	5463028		CCATTTCCAAGTGATAAGACTCC	100	GGTTCATGGATCCCATGTTAAT	100	139
ClSSR15459	W6	847440	C6	5615456		CCCAGTTGCCACATTTTTCT	100	TGTACCCCAAACATCATCCA	100	508
ClSSR15490	W6	1093664	C6	5976151		TCCAAGTTGACTTTCGTTTCAA	95.45	CAACTTCCCAAAGATGTTAGTTCA	100	157
ClSSR15519	W6	1238550	C6	6077891		TACCACTCCACCAGGTAGCC	100	AGGGACGGAGAGAGATTGAAG	95.24	160
ClSSR15522	W6	1274638	C6	6101917		CGCCTTTTAGAAAGTTGCACA	90.48	TTGCATTGACTTTGATGTTCAC	95.45	155
ClSSR15562	W6	1658250	C6	6382208		GGTTGCTCTAGAAGGTTTTCTTTTT	96	GCTGAATTGCTGCCAAGAA	94.74	266
ClSSR15573	W6	1732576	C6	6440694		AACCTCAAGAGACCGATCCA	95	CGATCTGGAAGTTCTGATGGT	95.24	252
ClSSR15577	W6	1734445	C6	6442611		AAAATTCAAAACCCAAGCCC	100	CTGTCTGCAAATTGCTTTGG	100	218
ClSSR15578	W6	1734533	C6	6442611		TTAAGCTTCTCCGACCTCCA	95	AACTCGAAGCCATTTTGGTG	95	169
ClSSR15592	W6	1773499	C6	6467942		GATATCCCACAAATGGGTGC	100	CCACAGCCAAAAAGCAAACT	95	158
ClSSR15917	W6	3965292	C6	6883098		TCCCTTGATTTCTTTGCACC	95	GCAGGTGATGTTCAGCACAG	100	251
ClSSR15918	W6	3980166	C6	6871754		CAAAGCCTGCTTTCATTTCC	100	TGGGAATATTGTCCAAGGGA	90	258
ClSSR15965	W6	4248397	C6	396743	WCB45 (Collinear)	GACGATTCCACAGACCCAGT	94.44	CGAAATCGCATAGCTTCACA	90	271
ClSSR15975	W6	4300222	C6	439893		AGCTTGAGGAGCGTTGTCAT	95	TGACCGATGAAAATGCAAAA	94.44	122
ClSSR15984	W6	4352386	C6	473214		GTGTTTTGACCGACTACGCA	94.44	CTTTGTTGCAACGTGTACGG	95	156
ClSSR16003	W6	4570861	C6	149050		CCCCATCTCTTTAATTTACCTCC	91.3	GGGTAAAACCTAAACCCAGGA	100	167
ClSSR16005	W6	4580904	C6	140536		CCTTGGGATCTTCCACGTAA	100	AAACATACAACGTCTTCCCAAA	100	145
ClSSR16045	W6	4889464	C6	15570679		CGTGAGTTGATGGGGAAAGT	95	TTGCTTGTGCTGTCGATTTC	95	172
ClSSR16084	W6	5145017	C6	15843093		TGAAATGGGTGTAAATTTCGAG	100	TCACCCAAAAGCAAAACACA	100	267
ClSSR16155	W6	5615326	C6	13804923		AAACGACAAGCGGACAAGAT	95	AGCAACCCAAACACAAAAGG	100	201
ClSSR16156	W6	5633991	C6	13818133		AACATTGCCCCCATCACTAC	90	TTTCCACTGTTTCACACCCA	95	265
ClSSR16211	W6	6004972	C6	4811509		ATCCATGTTGGATGGGAAAA	100	AGGCATAGGTTTCTTGAACCA	90.48	327
ClSSR16236	W6	6267734	C6	13881397		TCTGCTGAAATGCCTCACTG	100	CTCCATTCTAAATGGGGCAA	100	252
ClSSR16242	W6	6296412	C6	14784899		GCTGAAGCTTTTGGGAGATG	95	ATGGGTTGGTAAGAAGCACG	100	200
ClSSR16243	W6	6296660	C6	14784775		CAATGCAGAATCAGGTTCCA	95	TGAACTTGCCTTTCCTGTCA	100	226
ClSSR16304	W6	6599019	C6	21029294		TCCATTTAGATGGCAGGTCA	100	GGAATGTAGACATGCTTCAGGA	100	197
ClSSR16349	W6	6931520	C2	11446448	WCB46 (Inversion)	AGATGCTTTTGGGAACTCCA	100	CCTGAAACCCATTGAAAAGAA	100	547
ClSSR16374	W6	7067310	C2	11294554		GATTCTAATTGATGAATGGCCC	90.91	TGGTCACATACGATGGAATCAT	95.45	191
ClSSR16451	W6	7627586	C2	11099929		CTCACAAAACGTGCATTGCT	95	AGGAAACCTGATGGCACAAC	100	361
ClSSR16509	W6	8229451	C2	10709456		TCAAACAGTATTGAACTGCTCCA	95.24	TGAAGTGACCCACAAATCCA	100	277
ClSSR16522	W6	8410324	C2	10547777		CGTGGCTCAGATTCCATTTT	100	CTGCTTGCTGCCACAAATAA	90	226
ClSSR16540	W6	8519766	C2	10464374		TTCCAAGTGGGGTTTTTCTG	95	GCCATGAATCCTTTTTGGAA	100	225
ClSSR16655	W6	9843770	C2	9573557		CAGCTGCTTCCATAGCCTCT	95	TTTCATTCATGGCTTCCTCC	100	286
ClSSR16679	W6	10162192	C2	9723144		CTTTCTTCCCAATCCCATCA	100	GCTTCCAATTCATCAGCCAT	100	209
ClSSR16724	W6	10583214	C2	8778188		TTGGAGTTTTGACCATGCAA	100	GATTGAAGGTCGTACGTGGG	90	219
ClSSR16727	W6	10603627	C2	8752587		ATTGCTGCCAGAAACGAAAG	95	AATGGAGGCAAAATGGATGA	100	289
ClSSR16733	W6	10704551	C2	8731025		GCCATCATTATTGGTTTGGG	95	TTCACTCGGCAGTTGCTATG	100	624
ClSSR16792	W6	11784912	C1	14101460		TCTCAACGATCTCTTCCGCT	95	TGTACGCCCTTCGGACTAAC	95	278
ClSSR16794	W6	11799640	C1	14090996		TTCCCGGATTAGTTGTGGAG	95	AAGCTCAAACCCTCAAAGCA	95	273
ClSSR16807	W6	11970264	C1	12159471		GGTGTTTGCCACTCTGAGGT	100	GGATGACGAATAGGGCTTGA	94.44	283
ClSSR16836	W6	12395707	C1	27228973		AATTGGTGCCGATCATTCAG	100	GCGGAAGTTGAAATGTCCCT	100	234
ClSSR16874	W6	12837933	C1	12003611		ATTCTCACACTTGGGGCATC	100	CGTTTCTATCCTCTGCTCGC	100	283
ClSSR16879	W6	12857848	C1	12038296		GGAGGTCGCACTTGAACAAT	95	CGGGGTAGACTTTACATGCC	100	181
ClSSR16903	W6	13164327	C1	14048239		GGTTCACGGACTTCCATTGT	95	ATGTTTCCTTGTGCCCACTC	95	297
ClSSR16904	W6	13164471	C1	14048073		TTGTCACCTTTTCAAGCTGC	100	AGGCATGATTATGAATGGTGG	95.24	219
ClSSR16934	W6	13730960	C1	26842280		CCCTGCAAACCATCAATTTT	100	GCAGAGCCATAAAGGGACAA	100	140
ClSSR17095	W6	17967367	C1	14336069		TCTCGCCGTCTACATCCTCT	94.44	ATTGTCCGGTCCAATTTCAA	95	259
ClSSR17217	W6	19343420	C1	13790053		TCCCTTAGCTTCTCCAGTTCA	90.48	AATGCATTGCAAAACACCAA	95	263
ClSSR17229	W6	19400176	C1	13853414		TTCCAGAGCTGCAAAGATCA	100	ATTGACGTGGATGCAACAGA	90	247
ClSSR17252	W6	19636354	C1	26485497		CATTGGGAAGGAGGTAAGCA	95	TAAATTACCCCAACCCGACA	95	189
ClSSR17277	W6	19928691	C1	8799530		TGTTGACGTCGGTTGGATTA	100	GCTTCGAAATGCAGACACAA	94.12	204
ClSSR17285	W6	19984018	C1	14749328		TTCCCTTCCTTGATGAATCG	100	CCCAATCGGAGAAATGAGAA	100	283
ClSSR17317	W6	20293761	C1	12627246	WCB47 (Collinear)	GGTCTCTTTCTTCTGAGGTCCA	100	GCCAAGATACAGCAGCACAA	100	228
ClSSR17318	W6	20293856	C1	12627246		GGTCCCTTCCTCCAAACTTC	95	CCCATGAAAGAAAATGCAGG	95	183
ClSSR17418	W6	21021766	C1	12993615		GCTCTGTCAACGTCCCTCTC	95	CGTACGTGTGGTTAGGAAAGC	95.24	178
ClSSR17441	W6	21259151	C1	13215356		AGGTGTGGGTTCCTTTTCCT	94.44	AAGGTTGCTTTCAACAGCGT	100	132
ClSSR17443	W6	21260556	C1	13216684		TTTGAAAAGCCCCTTCCTTT	100	CCCCATTTTGATCTCCAAGA	100	256
ClSSR17495	W6	21626215	C1	13477990		AGGACCCATCATTGTTGCTC	100	TTCCCTCTTGTCCGTACGAT	100	365
ClSSR17753	W6	23481014	C1	2768968	WCB48 (Inversion)	GGGAGAGAGTGGGAAACACA	100	GATTCTCCACCAGCTTCCAA	95	276
ClSSR17754	W6	23503964	C1	2744417		CATCTTCTTCAACCTTCGCC	94.12	TCAACCACCGTTCTTCATCA	100	271
ClSSR17756	W6	23520545	C1	2727072		TTCAAAGCACTGGCCAAAAT	95	GGAGCTGTGAATGTTGCTGA	100	248
ClSSR17775	W6	23643750	C1	2638690		GTGGAAAGAAGCCAGTGCTC	100	TGCACACAAATCCTGAACAAA	100	280
ClSSR17778	W6	23658995	C1	2627415		CACTGCCGCAGAATTGTAAA	95	GCCGTAGACGAACGAAGAAG	95	160
ClSSR17826	W6	23949152	C1	2405176		GGGTGGTTTTGCATCAATTC	94.74	GTTTGGAAGTTGGGGAGTCA	100	310
ClSSR17857	W6	24198224	C1	2229028		AAATTGGACCCTGTTCTTGG	100	GTTGACACGTCGGAGAGCTT	90	204
ClSSR17866	W6	24262632	C1	2172910		GGCCCACTACACCCAGAATA	100	CTTGTTGCAGCTCATACGGA	100	188
ClSSR17914	W6	24579030	C1	2095623		CCCTACATGATGCCCAAACT	95	GCCAAAATGGTTGAATGGAA	100	222
ClSSR17936	W6	24697602	C1	1829552		ATCCAACTCAATCCAACCCA	100	GAAGCTCGTGTTTCTGACCC	90	165
ClSSR17941	W6	24802842	C1	1746584		GGACAACTTTGGAGTGGGAA	95	TTGGGAGGGGATTTTCTCTT	100	221
ClSSR18002	W6	25250340	C1	1419381		TTTGAGGGTGTTGAGGAAGG	100	GGCAAACAGTTGCCTTGAGT	94.12	245
ClSSR18008	W6	25254474	C1	1415966		CTACGGCGGAGGAGTATTTG	100	CGTGCAAAAGGAATCAAGGT	95	226
ClSSR18069	W6	25864440	C1	927347		TTTCTTTCCCGTTTGCTTTG	100	GAATGGAAAGGTCCCATGAA	95	274
ClSSR18081	W6	26006239	C1	803779		CTGACAAGGCTTCTTTTGCC	90	TGGCTGTTGCAGAGAGAGAA	95	145
ClSSR18092	W6	26083458	C1	732832		GCCAAAGTTGGTCAAAGGTC	100	TCTTTTGGACTTTTCCGCAC	95	139
ClSSR18117	W6	26181209	C1	649993		GTTGGGGACATGCTTCTTGT	100	TCACCACATGGAATGTGACC	95	132
ClSSR18141	W6	26321405	C1	540405		TATCCACCAGAAAGATGGGG	89.47	TTGAGAGTGGACATGGGTCA	90	224
ClSSR18175	W6	26632371	C1	291840		ATTTCGTGGGTGCCTATTCA	100	TATGGATGTGGAATGTGGGA	100	229
ClSSR18184	W6	26705579	C1	231537		TCCCCTGTGTTGTTCCTCTC	100	ATCAACGGTGCCATTACTCC	100	121
ClSSR18191	W6	26776300	C1	168638		GCACTCAAAGCAATGAAAGGA	100	TAAGGTTGGGAGGAGAGGGT	95	298
ClSSR18199	W6	26786017	C1	162997		TGCAGTGCAATTCCAAAAGA	95	CCTACAACTTGGCAAATGGA	95	204
ClSSR18200	W6	26786064	C1	162997		AATGGAGCAAGAATCATGGC	100	GCTAATCATTGCCATCGTGA	100	145
ClSSR18206	W6	26807678	C1	142256		GGACATGAAATCGGAGGAGA	100	ATTGCACCCAACAAACCAAT	95	233
ClSSR18381	W7	1250583	C7	3180504		CATTGTTGAACCTCGCTGAA	100	TTCCATTTTTGGGTGTGGAT	95	192
ClSSR18472	W7	1963304	C3	20247787	WCB49 (Collinear)	TTGTTGTTGTTGGTGGTTCC	95	CTCTTCAAATCAGCCCTCCA	100	214
ClSSR18483	W7	2000693	C3	20474636		CCCAGATGGGAAAACTCAGA	95	AAGAAGAGAGAGAAACCTTTTGC	95.65	264
ClSSR18491	W7	2101565	C3	20961556		AGTTTCTGGCCTGCATTCAT	95	GAGGCAGCTCATTTTGAAGG	94.44	304
ClSSR18500	W7	2171406	C3	20333569		TTCCATGGCTTTCAACTTCC	94.44	CTTGTCCTCTGATTCCCCAA	95	196
ClSSR18544	W7	2489714	C4	21369196		GACCGCCTATTGCCTCATTA	100	TTCCCACACACATTGCTGTT	100	356
ClSSR18598	W7	2905963	C6	20040497		CATGTCGTTTCCTTGTTCCC	100	CCCAATCCATTGAACTGTGA	95	208
ClSSR18603	W7	2945302	C7	19292200		TTTTTGCGCTCAGTAAGGCT	95	ACCGTAAGGTGTTTCGTTGC	90	165
ClSSR18617	W7	3109095	C5	5175407	WCB50 (Inversion)	TGAGTCCGACCTTGTCACAG	100	TTTTGGGGTTTGGCTATTCA	100	284
ClSSR18621	W7	3131446	C5	5116520		GCAACATGTTTCTTCATTTGTAGC	95.45	AGTTGAGGCACGCTTCTGAT	90	253
ClSSR18645	W7	3290654	C5	5039044		ACGAACCCTTCACTGCTCAT	90	GGGTTTGCCTTTCCTTTCTC	94.74	268
ClSSR18694	W7	3680988	C5	4768238		TTGTAGTCCCCTCCAACAGG	95	AGCCACTCAGAATTGTTGGG	100	240
ClSSR18703	W7	3746161	C5	4725060		AACAATTCATCTTCCAGCCG	94.12	CGGTGTCCTGTAGAAACGGT	95	219
ClSSR18752	W7	4081361	C2	11708139		GGTTAGAGGTGGGGAAAAGG	94.44	GTTGCAAAGAGATTGCCGAT	100	211
ClSSR18759	W7	4176968	C5	5396138	WCB51 (Collinear)	GGTTAGAGGTGGGGAAAAGG	94.44	GTTGCAAAGAGATTGCCGAT	100	211
ClSSR18774	W7	4277129	C5	5459632		TAAACACATGCTGCACACGA	90	ATTTTGGATTCAGCCCTCCT	95.24	282
ClSSR18963	W7	6292529	C5	6578099		CTGGATCTGGTTTTCGAGGA	100	CGGCCTTTGAGAATCGTTAG	100	157
ClSSR18970	W7	6485708	C5	6680552		GCAATCCTCCATGCTTTCAT	100	TTGGCCCTACTTTGATCCTG	95	181
ClSSR19016	W7	6948432	C5	6862710		ATCGATTGAGGCTTCTCCAA	94.44	GAACGAACAAAGCCCTCAAA	100	159
ClSSR19022	W7	7116984	C5	9809680		CTGCCCTTCTTTCAGCAGAC	100	TTCAGGTCGAAACCTCTGGT	95	272
ClSSR19141	W7	9044188	C3	18770968		ATTGGAACTGCCCTCTTCCT	100	TCCCAAGTCCCATAAACAGC	100	229
ClSSR19224	W7	10093962	C3	4788182		CGAGATCACATCCTGCATTTT	100	TTTTGGTGTCTGGAGCAGTG	100	120
ClSSR19389	W7	13234519	C4	3190048		TAGGCTGCCGAGAAGTAAGG	100	CCCCGTGTTGGTGAGTAAAT	90	306
ClSSR19417	W7	13567393	C5	7213010		TTGTATGATTGTCGCCGGTA	100	CGGGAACAATTGACAAAAGG	94.44	218
ClSSR19508	W7	16059802	C5	10888323		ACGCCGATTGTAAGGTTGAT	100	CCCTTTAACCCAAATTACCCA	95.24	250
ClSSR19678	W7	19748115	C4	3576551		ACATCAAACTTCCTCCGTGG	90	AACTGCCTCCAGAACCTTCA	95	306
ClSSR19879	W7	22244342	C4	3190062		CCGACCTTCGAATCAAAAAC	95	ACGTACAACCAAACGACGTG	100	198
ClSSR20022	W7	23554182	C4	5456638		GAGCCAGACTCACATGGGTT	95	ACATGCTACACAACGAACCG	95	308
ClSSR20079	W7	23975314	C3	25449072	WCB52 (Collinear)	GCCTCAGCAGTAGCCATTTC	100	AAGGGACGGCAGAGAAAAAT	100	293
ClSSR20091	W7	24095895	C3	25633972		TTCCGGTCTGAAGGTACAGC	100	GGCAGTCTGGGGAATTGTAA	100	212
ClSSR20101	W7	24176376	C3	25717967		GCCACAGACAACTGGGTGTA	90	GTTGTTCCATGATGACGCAG	95	252
ClSSR20140	W7	24416747	C3	35042578		CTGCCTCAGGACTAGCCAAC	100	TGGGATGGCCTTATATTGGA	100	226
ClSSR20157	W7	24528743	C3	35165361		TTCAAGACAAACCCGTGACA	100	GATTTTTAAGTGGGTGCGGA	100	122
ClSSR20244	W7	25173947	C3	21306750		GAGGTTCAGGTCAAAGTCGC	94.44	CCACTTCCTCCACCACAACT	100	296
ClSSR20355	W7	25970237	C4	1075004	WCB53 (Collinear)	ACAATTCGTTTGAAGGGGTG	95	TTCCCAATCTTTGGTGTTCC	95	187
ClSSR20385	W7	26215241	C4	1237293		AACCACAACAGCAGAAGGCT	100	GCTTGCATTTTGTATTGCGA	90	260
ClSSR20408	W7	26362388	C4	1322380		GCTGATGTCCAATCAAAGCA	95	GCAACCTTTGTCGAGTTTGTG	95.24	297
ClSSR20414	W7	26396855	C4	1344351		ATGGCATGTGAAAACCCAGT	95	GATGATTGGAGTGCAAGGCT	100	243
ClSSR20446	W7	26639948	C4	1488389		TCGCTCGCTACGAACATTCT	100	GAGAAACTGAAAATGGCGAGA	100	173
ClSSR20456	W7	26711301	C4	1528702		GACTGTCTTGGCTCTTTGCC	95	GGCATCAAAATCCTTCTCCA	100	144
ClSSR20514	W7	27124961	C4	4200867		AAATTCACACGAAACCGAGG	100	AGACACGGGATTATTCGTGC	100	307
ClSSR20527	W7	27283980	C4	5284666	WCB54 (Inversion)	TTGTTGTGTGGTGTTAGATGGA	94.44	AATGGGGTTGGAAAAGAACC	100	255
ClSSR20540	W7	27345115	C4	5237106		CCCACTTTAGCATCCATCTG	100	CGCCGTCCTAATGGTGAATA	100	278
ClSSR20596	W7	27666745	C4	5072469		ACGGAGAAGAAGGAAAGGGA	100	AACCATAATCCGGGGAAAAG	90	268
ClSSR20604	W7	27715863	C4	4977025		TTTCACGCAAACATCCACAT	95	TTTTGAAGTGGCAGATGAAATG	95.24	274
ClSSR20658	W7	28148228	C4	4623238		TGCAACCACTCTTCCATCTG	100	GAAGGTCCATTCCACAGTTCA	95.24	223
ClSSR20662	W7	28167889	C4	4606842		TCAGAACTTGTCCGGTAGCC	100	CAAGCTCCATTGGGATTGTT	95	210
ClSSR20740	W7	28711382	C4	5592708		CTGAGCCAATGATGTTGGTG	100	ATCCTCCATAACTGGGAGGC	90	241
ClSSR20741	W7	28713604	C4	5590505		AGTTCATTGATGGAAAGCGG	95	AAGCAAACTTGCCTTGCAGT	95	311
ClSSR20748	W7	28750540	C4	2866184	WCB55 (Inversion)	GAGATTTTCGATCTGCTGGG	100	CCGGATGTTGACAAATTTCAT	100	253
ClSSR20808	W7	29132929	C4	2532957		GGCGTGGACTTTTTGTTGTT	100	CGTGGCGGCAGATTAATAGT	95	209
ClSSR20822	W7	29272104	C4	2416177		GCGGTAATGGGTTCAAGAAA	94.44	TGGAGTTGCCATTTTGTCTG	95	245
ClSSR20901	W7	29897072	C4	5914793		CTCAGTTGGTTAAGGGCAGC	100	AGGCTTATGGTTGCAGTGCT	95	279
ClSSR20993	W7	30693216	C4	1806292		TTAAAGCGGAAGATGGGAGA	100	CGAGAAAAGGGAGCTCAAAA	95	154
ClSSR21045	W7	31179460	C4	3972362		GGCCTGTGATTTCTCTGGTG	95	TGCTGGTCGTCCACTATTGA	100	220
ClSSR21053	W7	31228435	C4	3934220		AGGCTTTGGATTTTGGCTTT	100	AGAGAGAGTCACGCGGGATA	100	267
ClSSR21054	W7	31228509	C4	3934220		TGAACCATGATTGGGCTATG	90	AATGGTGTGCCTTCCTTTTG	100	230
ClSSR21129	W8	598842	C5	27058586		ACGAATCCTGCAGCTCAAAT	94.44	CCAACTTGGGTTGGTTCAAT	100	214
ClSSR21160	W8	1034015	C5	27160902		CAAAGCACTTCATTTTGCCA	94.74	TGGAGGGATTTGATGCTTCT	100	246
ClSSR21169	W8	1070437	C5	27146839		ATGGAGGTGACACCAGAAGG	90	ACACATGCTGACATTGGAGC	100	194
ClSSR21281	W8	2657864	C5	26778473		ATGCAAGAAGTGCTTTGGCT	95	TGCAGGGCTTATTTTACTGC	100	283
ClSSR21305	W8	2974761	C6	1698620	WCB56 (Inversion)	TAAATACGCAGTGGGGAAGG	95	TATGCGCACGTTAGCTGTCT	100	250
ClSSR21317	W8	3119644	C6	1757426		CCGGGTACCCTTTACCATTC	95	CGGCAAACCCCATTTTAGTA	100	192
ClSSR21431	W8	5219075	C6	2517663		ACTGCGATAAATCCACCAGG	100	AGGGGAGGAAGAGAAATCCA	100	150
ClSSR21472	W8	5812799	C6	2654424		CGCTTATCCTTTCAGCCAAG	95	AAAAGCTTCCAATAAGTGCAGG	100	258
ClSSR21611	W8	7816992	C6	2415676		TATTTTCCGTCAGAAACCGC	94.74	AAGTTCGAGGGAGGGAAAAA	95	213
ClSSR21612	W8	7817066	C6	2415676		GCTGTCATCAACAGCCAAGA	100	CTGTGGGATCTTCCTTTCCA	100	278
ClSSR21827	W8	12305599	C6	3587231		AAATGAGAAAAGGGCAACCC	100	CCAACAACCTTTTGCTTTCC	100	194
ClSSR21872	W8	13230450	C6	3506554		GACGGTGGAGTGGAACTGAT	100	CCAGCTGTAGATTGTGACCCT	95.24	166
ClSSR21995	W8	15016824	C2	4024521		TTTCCCTTCAAGACGAAACG	100	ATCTCAATGGCTTCAATGGC	100	421
ClSSR21961	W8	14639945	C6	18302915	WCB57 (Inversion)	AATCCAGCATTTTGCACACA	100	ATGCCCTTACAAAAGCAAGC	90	204
ClSSR22003	W8	15041703	C6	18053895		CAAAAACAACCCGATTCGAT	100	TTTCTTCCATTTGGAGCAGG	95	197
ClSSR22020	W8	15190901	C6	17900821		CCTAAAAGAAGGGCTGCTCA	95	CAGTGGGACCAGTGATGTTG	90	162
ClSSR22072	W8	15772033	C6	16045977		AAACACTGGCAGATCCAAGG	100	ACCATGTTGAGGAGTGGGAG	100	262
ClSSR22125	W8	16248922	C6	4446198		ACATTCCCTTCAATTGTGCC	100	TCCATGAGGATGGAAGAAGG	90	126
ClSSR22175	W8	16738971	C6	19229388		CCAAACAAACCCCTCAAAAA	95	CTGAAGGTGTGGGAAGGAAG	100	321
ClSSR22188	W8	16813317	C6	19679894		ACCCAAATGGGGAAAGAAAA	95	AAAAAGTGGTGGACTGATTTGA	90.91	307
ClSSR22203	W8	16897683	C6	19611807		TAGGTTTTGGGAAAGGGAGC	100	GCACAAGCTTTCATGTCTGG	100	162
ClSSR22268	W8	17357619	C2	20963127		GGAAGCTTGTGGGTTGAGAC	95	TTTGGTCATTTTGTCCTCGG	100	302
ClSSR22325	W8	17702300	C6	3817643	WCB58 (Inversion)	GGAAGCTTGTGGGTTGAGAC	95	TTTGGTCATTTTGTCCTCGG	100	302
ClSSR22340	W8	17870158	C6	3952357		TGAGCTCCAAGATTGTGTCG	100	CTCAACCACCGTCTAGCCTC	95	148
ClSSR22347	W8	17964591	C6	4032139		TGCGACCTGCTTAACCTTCT	95	CGCTCTTAACATCGCTTTCC	90	248
ClSSR22358	W8	18077555	C2	8631651		GGGGGATCTAAAGGGATCAA	95	GCTCCTTCTCCTCGTTTCCT	100	233
ClSSR22379	W8	18278926	C6	19128555		AAAGGCCTTGTCCACACATC	100	GCAGAGAAAGCAGCTCGAAA	95	291
ClSSR22403	W8	18449075	C6	18990548		CTCAGGCTTGCGAGATTACC	95	CTCCCCAAAACTTGGATGAA	100	246
ClSSR22451	W8	18833307	C6	16630955	WCB59 (Inversion)	GGATCCTCATGACGGAAGAA	100	GCCGAGAAAGCAACAGAAAG	100	313
ClSSR22488	W8	19120487	C6	16844150		TGCTGGAATCGTTAGTTCCC	94.74	AGGCCATCCGAACATTATCA	100	236
ClSSR22511	W8	19323973	C6	17014953		TTTGTTCTGCTGCCATTGTC	100	AAAATGAAATGGTGGTGGGA	100	609
ClSSR22512	W8	19333461	C6	17021161		CTCAGAGATGAAAACCCCCA	94.74	TCCCCACAAGAGAATTGAGG	100	180
ClSSR22552	W8	19633825	C6	17294832		AGCCATTGGAAATTCACGAG	100	GCCGAAATTAAAGGCTTTCC	90	189
ClSSR22590	W8	19911733	C6	18860200		CTCCCTGAAAATCTCTCCCC	95	CAAACTGCCAAACGATGTTG	94.74	209
ClSSR22591	W8	19911880	C6	18860116		TTGAAAATCGAGGACTTGGG	95	TGCCACGAGTCACTTACTGC	95	195
ClSSR22631	W8	20242411	C2	14929074	WCB60 (Collinear)	ACACTAAGGACGTGGATGGG	95	CCAATCCAAAATCACACGGT	100	257
ClSSR22653	W8	20325943	C2	15028966		TAAAAGAGGTAGTGGGGGCA	100	ATTAGGTTGTCTTTTCGCCA	100	102
ClSSR22781	W8	21293298	C2	19287553		CGGTTGAAATTTGGAGCATT	100	TGAAGCAGAGGAGTGAGTGTG	100	145
ClSSR22783	W8	21326642	C2	19312412		CACACTCACTCCTCTGCTTCA	100	GGACCACAGTCATCAAATGCT	100	133
ClSSR22794	W8	21403312	C2	19363707		GGAAAAATTCAAGGAACCCC	95	CAGCCACGTGTCACAGTCTT	100	257
ClSSR22970	W8	22777936	C2	20503573		AAGTGCAAACCGATACCAGG	95	GGAGGCGATGCCTAGATTTC	95	145
ClSSR22971	W8	22779273	C2	20504896		CGTGGCAGTCTAGGGAGAAG	100	CAATCAAGGCCGGAAATAGA	100	276
ClSSR22989	W8	22857580	C2	20564248		AAATAAAACGACCCACGACG	90	CCTCCCTTTTCATCCTCTCC	100	267
ClSSR23081	W8	23476802	C2	18551396	WCB61 (Inversion)	GCTGATTTGTCGGTGGGTAT	95	TGGCAATATGCAACTAAGGG	94.12	269
ClSSR23115	W8	23732896	C2	18339597		TCCTTCACAACTACCTGCAAAA	100	GCTGCTTGTAGCAACCATGA	100	186
ClSSR23134	W8	23858117	C2	17418329		TCCAGAAAAAGGGAAAAGAGC	95.24	TCATCATCATCCAGCTCTGC	100	270
ClSSR23135	W8	23858156	C2	17418329		CAAACTGTCTTTGCCCCATT	95	GACGCTTCTCCTTCTCGATG	100	199
ClSSR23152	W8	23963006	C2	17351898		TTGAGCAAGATTTGCGTTTG	95	AAACCACGGATGATTTGAGC	100	222
ClSSR23190	W8	24198928	C2	17193738		GAATCATGTTGCTGTTGCTTTT	90.91	TACGTGTAGGTCCGCACAAA	100	320
ClSSR23228	W8	24584400	C2	16909970		AAGAGCCTCGCTGTGGATTA	100	TGGGGTTTCTTTGTTTTTGC	100	215
ClSSR23280	W8	24891084	C2	16334839		CGACGAAGAGATTCTCCAGC	94.74	GAAGCTTGTTTTCTTTGCCG	95	284
ClSSR23285	W8	24911995	C2	16317859		ACAATGGCAAGGCTAACCAC	95	TCCCCACAGCATAAGATTCC	100	272
ClSSR23292	W8	24937151	C2	16295291		TGTTTCTGTAAGCATGCACCA	100	TGACACAAATCCCAGAACGA	94.12	222
ClSSR23352	W8	25336049	C2	16012973		ACCGAATGGAAGGTGATGAG	95	AATGGGATCTTTGAGGGACC	95	245
ClSSR23396	W8	25549689	C2	15855187		CGGGGTCTATTGCAGTTGTT	90	TGTGCCAAATCTTGGAAGTG	95	222
ClSSR23486	W9	99004	C7	18999579	WCB62 (Inversion)	TAGGATCGGATCTTTTCGCA	100	CGGTTTTTGCATTTCTCCAT	100	127
ClSSR23491	W9	130036	C7	18976344		AGTGGTTATTTTGGGGAGCC	100	TCTCAAGCTGAGCAACTCCA	100	157
ClSSR23533	W9	439292	C7	18732139		CCCCTTTATACCCATTCGTG	95	AACTTCCAGATGATGACGGC	95	186
ClSSR23535	W9	461720	C7	18717630		GCCGTCATCATCTGGAAGTT	95	TTTCAGGGGTGGAGAAAGTG	100	227
ClSSR23536	W9	461761	C7	18717601		TGTGTTGTTTGGAGGGTGAC	95	AACACAACAAAACACGCACC	100	231
ClSSR23570	W9	673505	C7	18541302		TCCTAAATCCCATTTGAACCC	89.47	TCCAAGCTTGAAGTGCAATG	100	224
ClSSR23578	W9	764764	C7	18459116		ATGCCTTAAACCAAATGCCA	100	ATCCAACCAACAAAAGCCTG	100	303
ClSSR23631	W9	1102504	C7	18176152		TGATGGAACCTCTTTTTGGG	100	ATTCGATCGATTCTGGTTCG	89.47	283
ClSSR23637	W9	1162375	C7	18129924		AACGACGAATCCCAACTACG	100	TTCCCATGCATTTCTTAGGG	100	126
ClSSR23653	W9	1367347	C7	17977727		TCAGAGTGATGCGACTTTGG	100	TCATAGTGTCGACATAGTTTCCG	100	166
ClSSR23657	W9	1393712	C7	17957594		TCTCTCTCCCCACATCAGGT	95	GGCCTTGATCCAATTACCAA	90	212
ClSSR23659	W9	1398668	C7	17953882		GCCATGTTTTTCCACAGCTT	100	CCCACAGCTTTCTTGAGCTT	100	108
ClSSR23671	W9	1467153	C7	17915840		GCCATGTTTTTCCACAGCTT	100	CCCACAGCTTTCTTGAGCTT	100	108
ClSSR23744	W9	1974404	C7	17474753		TGACCACCTTAAGGATTCCAA	100	GCAAAACAAACAAAACCCATC	95.24	241
ClSSR23766	W9	2193283	C7	17317940		TTTGCTTTGCATAGTGGCCT	95	TCCCCTTTACTGGCAGTGTT	95	254
ClSSR23793	W9	2431120	C7	17131145		GCTGCACCAGGTCTCACATA	100	GCATCAAGCCATTCACAAAA	100	236
ClSSR23795	W9	2453407	C7	17113713		AAAAATGTCCCCACCCATAA	100	TCCTAAAACGAAATTGGCAT	95	257
ClSSR23853	W9	2747360	C7	16819183		TGTTGGAAGCAGTGAAGCAC	95	TCTTCAGCAGCAGCAACAAC	95	240
ClSSR23881	W9	3055646	C7	16356500		TGGTATGACCCAATCATGGA	100	GAATTCTCAAACCAAGAACTATCTCC	85.71	372
ClSSR23967	W9	3714583	C7	16075129		GACCTAACAAAGCAGCCAGG	100	TCAAATTCCTGGCCTACAGC	95	205
ClSSR24012	W9	4092259	C7	15761043		GCTAGCAAAAACCCAACCAC	100	TTCACTGCCTACCTCCCAAC	95	214
ClSSR24038	W9	4288441	C7	15608631		GCTTCACGGTCACAGTTTCA	95	ATTAAAATTCCTCGGCCTCG	95	171
ClSSR24068	W9	4481470	C7	15487194		GGGGCCTACTTAGGGAACAC	100	TCAAGAGGGAAGGAGGTGAA	100	468
ClSSR24071	W9	4519522	C7	15487484		AGAGGCAATGGTCTCTGTTGA	95.24	AAGAGAAAGGGCAAAGGAGC	100	261
ClSSR24092	W9	4686344	C7	15285977		GCAGCTGAGAAACAAGGGAG	95	TCAACCAAATGCCAATCTCA	100	315
ClSSR24120	W9	4849506	C7	15189647		TTTGGGAAAACGACTGCTCT	95	TGATAAAGGGCTGAAATGGG	95	181
ClSSR24230	W9	5654975	C7	14555096		AATGTCAAGCAACTCCTGCC	100	CAACAACGAGACAGCTCCAA	95	203
ClSSR24254	W9	5841690	C7	14242728		ACTGCTTGATGCTGATGACG	95	TGCATTGTCCCATCAAAGAA	100	211
ClSSR24271	W9	5935297	C7	14315838		TGCTCTCATTCCAAAGCAAA	100	ACCAATGGGCAGTGTCAGAT	95	178
ClSSR24358	W9	6639575	C7	13396103		CTGATACTGCTCAAGCTGCC	100	CTTCTCCAAAAACAATGGAGC	100	331
ClSSR24380	W9	6891755	C7	13151554		TGGAGCATTTATGCCATTCA	95	GCTACCTTTCCAGTTGACCG	100	221
ClSSR24417	W9	7228637	C7	12864275		AAGTTTTCACACTCCACGCC	90	GAAGCTTTCAGGTGCGTTTC	100	175
ClSSR24469	W9	7610832	C7	12401624		AGAAAAATGTGGACATACCCAA	90	TTGCTCTTGGACTCCCACTT	95	539
ClSSR24515	W9	8046036	C7	11921060		GCGTAAAAACCACTTGATTGC	100	AACAAGAATTGCGTCCCATC	100	295
ClSSR24516	W9	8047194	C7	11920035		ATTGCTCCAATCAGGGTCAG	90	CGTCCTGTCATTTTGAGGGT	95	233
ClSSR24527	W9	8146849	C7	11798863		TGGTGAAGGTCAAGGATGGT	95	TTCCCACAAATTGCATCTCA	94.44	279
ClSSR24661	W9	9379984	C3	34311903		AAAACAGAGGACCCCAAACC	95	CCAAATCAGATCGCCTTGTT	90	275
ClSSR24713	W9	10012835	C7	7614358		CAGTGGAGCTAGGAACACCA	90	CTCTGGCTTTTGTCTTTGGC	95	282
ClSSR24714	W9	10013000	C7	7614523		GAAAACGCTGACGGAGAGAC	100	TACATTGCGTATGCTCCCAA	95	270
ClSSR24750	W9	10354774	C6	20694695		GAAAACGCTGACGGAGAGAC	100	TACATTGCGTATGCTCCCAA	95	270
ClSSR24817	W9	10939849	C3	39306641	WCB63 (Collinear)	GGGTTTTACGGAGGTGGAAT	89.47	CCTATCTGCGGAGCTTTACG	94.74	174
ClSSR24887	W9	11875872	C3	39521901		TTCAATCTCTCCGTCGCTTT	100	TCTGTTTTCCACACCATCCA	100	161
ClSSR24904	W9	12037020	C3	39568517		TCCGATTCTTGCCTACCACT	100	GAAAGAAAACCCAGAAGCCC	94.44	263
ClSSR24930	W9	12478627	C3	39626585		TCCTTTTCCATGGATTCTGC	100	CGATCGAAATGGGAAGAAAG	89.47	152
ClSSR24992	W9	13348433	C3	39841112		GCTGTCTTAATGCACAAGCCT	94.44	TGATTGTGAGGGGACAAAAA	100	101
ClSSR25008	W9	13583750	C3	39899404		ACCCAATACAGAACATGGCA	100	TGCTGCAGAACAATTGAAGG	100	249
ClSSR25010	W9	13595892	C3	39907297		GCAAACTCCCATCTCTCTGG	90	TCGGCAGCTCAACACTTATG	94.74	154
ClSSR25108	W9	14886550	C5	5008834		AGCAAGGAGACAAGGGGAAT	100	TTTGCTTTGAACATTGCTGC	100	262
ClSSR25180	W9	16542222	C3	29266244		ATTGCTTCTGATGGAGGACG	95	CGCAACCAAAGAACATCAGA	100	326
ClSSR25234	W9	17671764	C7	3588812		GTCAGCCAACGAACCAAACT	95	AAATCTTCACGTGGGTCTGC	100	183
ClSSR25282	W9	18389709	C6	3030538		CCCGACCACTATGTTGCTTT	89.47	ATGGATTCGTGGTGAAGCTC	100	463
ClSSR25383	W9	20434962	C7	4156360	WCB64 (Inversion)	AGAGATCAGGGGAAAAGGGA	90	CACCCTCAACAATGGCTTCT	95	297
ClSSR25390	W9	20564497	C7	4176066		GAAACTGTTTGAGGCTTCGC	100	AATTACGCCCATACGGACAG	100	255
ClSSR25402	W9	20699523	C7	4101634		TCCACTCAAAACCATGCAAA	100	GGATCAGACAGAATCCGAGG	100	558
ClSSR25672	W9	24438649	C7	3717410		GGCCCAATTTGGTAACCATT	94.12	TGGCTAAGAATTCAACCATCG	100	223
ClSSR25695	W9	24852165	C7	3753414		ACCTCCTCCTCTGCTTCAAA	100	TTTGGAGAAATGGGTCTTCG	100	158
ClSSR25724	W9	25518397	C6	20346841		ATTTTTGTGGAGTGGGGGAT	100	CATTTCAGCTTTTCCAAGGC	90	257
ClSSR25850	W9	28277414	C6	20520412		TAGGATGACCCATTTGGAGG	95	GGAATGAATGACCCACAAGG	100	230
ClSSR25934	W9	29438649	C2	12057054		ACAAGATCGAGATCATCGGG	90	AACAAAGCACGAGCACAATG	100	274
ClSSR25935	W9	29439033	C2	12057285		TGATCCCCAGAAACAGGAAG	95	AGGGCTGTTCGTCATGAATC	100	287
ClSSR26056	W9	30602118	C5	25297281	WCB65 (Inversion)	CAGAAACAACCACCGGATCT	94.74	TGATTCTGGTTTGGCGATTT	95	211
ClSSR26157	W9	31320241	C5	18089154		AAGCTGCCTACATACCCTTTT	95.24	CATCACCACGAGACATACGG	95	233
ClSSR26179	W9	31429300	C5	17994098		TGTGACAATGGTTTAATTGACG	95	TCATTCCACTTCAACGGTCA	95	521
ClSSR26181	W9	31439869	C5	17982984		GCAAATTCGCTTTTGGACAT	100	ACCAGCATCTTTTTCCAACG	100	252
ClSSR26264	W9	32016598	C5	17458168		AGGAGGGTGGTGGAGAGAGT	95	TGCCTCATCTTTGCTCTCCT	95	116
ClSSR26268	W9	32021966	C5	17453885		CACCAAATGGGTTTTCCAAT	95	TCCAAAACTGAAAGGTGGTTT	90.48	339
ClSSR26297	W9	32262392	C5	17143427		GGGAAACCCAGAAAGGGATA	94.74	ACCAGGCTACAGGGATGTTG	95	192
ClSSR26340	W9	32667698	C5	16744693		CCAATAGGCTTGGTGCAAAT	100	ACCAGCATCTTTTTCCAACG	100	266
ClSSR26508	W9	34144812	C5	16467197		CACCTAGCCCTCTCTGTGGA	95	AGGCAAAGTGGTTTTTGAGC	100	251
ClSSR26512	W9	34178181	C5	16501016		GTGGGTTGGGAGGGAATAAT	100	AGAGAGGGAAATCCATTGGC	95	253
ClSSR26558	W9	34492302	C7	8583962	WCB66 (Collinear)	TGCCAAGTCGAGAAAACAAA	95	CCCACACTCGGAACAAAATC	100	292
ClSSR26576	W9	34574445	C7	8696606		AAATGAGGAAATTTTGGGGG	95	GGAGGTTCCAATTTGTTTGC	100	234
ClSSR26589	W9	34680817	C7	8858576		ACCAAATTTCCGAACCAATG	90	GGTGGTGGAGCTATGGAGAA	94.44	325
ClSSR26596	W9	34756001	C7	8959240		TTTCAACAGCAATTGCAACC	100	GATGAAAATGGGAAGCCAGA	95	214
ClSSR26627	W10	158290	C3	1572104	WCB67 (Inversion)	GGTCTATAAACTTTGAGAGTTGTCTCC	95.65	CTCGTGATATTTGGTATCTCATGT	86.96	305
ClSSR26633	W10	180332	C3	1559053		TTTAGCTGTCTCCTGGTCCC	100	GAAGGGTTGGTTCAGAGAACA	100	656
ClSSR26683	W10	513028	C3	1286325		GCAGAACGAACTCTGGCTCT	90	ACTCCATTTTGGGAGCCTTT	95	222
ClSSR26685	W10	525289	C3	1276736		TTTGTAATTGTTAGGGTGTAGTTCC	95.45	CCAAAAGGGATCGAGACAAA	90	256
ClSSR26736	W10	849063	C3	1078960		CCCACATCCATTAATGCTCC	100	AATTGGTGGGGATTGGGTAT	100	169
ClSSR26737	W10	849169	C3	1078960		GAGGAATGGAATGAAGGCAA	100	CCTCCAACCACCAAAACATC	95	237
ClSSR26748	W10	955736	C3	993133		TTTCCAATCCCAAATCCAAA	100	CCGAGCTCCCTTCAGTCTTA	100	251
ClSSR26754	W10	991954	C3	960866		AGCAAGCTCCAAAGAAACCA	94.74	AATGGCCATGCAATGAAGAT	100	165
ClSSR26755	W10	993260	C3	959973		AGTCCAAGGATCGAAACACG	95	GGTGGTCCATCTAAGATCCG	100	281
ClSSR26762	W10	1007617	C3	947738		TGATTTCACACTCTTCCCCC	100	CCAATGGTGGATTTGGACTC	100	297
ClSSR26763	W10	1008218	C3	947300		CCACCTTGACATCACCCTTT	94.44	CCCATCACCACTGAAGTGAA	95	298
ClSSR26764	W10	1018126	C3	940668		TCGGTGCTGACTTGTTCAGT	95	GAAACCGACCCTTTCAACAA	100	176
ClSSR26801	W10	1335230	C3	693581		GGCTGCTCAAGCCAGTTTAC	100	AAGACAAACTTTCTTGTCCCCA	100	315
ClSSR26838	W10	1612075	C3	491842		CCAGCAAATCAAAGGAAGGA	95	AAAAAGGTGCCTGATTTGGA	95	294
ClSSR26842	W10	1654705	C3	473586		CTGGGTTTCCTCGTTTACCA	95	AGTTTGACTTGGAGAGCCGA	100	263
ClSSR26851	W10	1734449	C3	415193		AACCCTGTGTAGGTTCAGCG	95	TGGTGAGGGAGAACGGTAAG	95	190
ClSSR26878	W10	1907517	C3	286761		CACTTTCCATCGCTTTCTCC	95	GAAGCATCACAGCCCTGAAT	100	273
ClSSR26881	W10	1946428	C3	249823		TCTCTGCACAAACATAGCCG	100	TGCATTATGGGTCATTTCAGA	100	119
ClSSR26890	W10	2068733	C3	154392		CATCATGATCCTGTTTCAGCA	100	TGAATGGCCAATGCACTAAA	100	461
ClSSR26895	W10	2092101	C3	133426		ATACAGGATGCGGCAAAATC	95	TCTCCTGGAGTTCGAGTCGT	100	197
ClSSR26972	W10	2776536	C3	1967011	WCB68 (Collinear)	ATGGTGCAACCAAGTCATCA	100	CTTCCGAAATTCTCCACCAA	100	266
ClSSR26984	W10	2866238	C3	2030270		AACCCCCATGAAAAGGAATC	95	GATAACCGTGTCGGCATCTT	95	239
ClSSR26989	W10	2898273	C3	2055654		TCGGAACCAAAAAGCTTGAC	95	AAAATCGATTCGGGCATTTA	95	269
ClSSR27037	W10	3330869	C3	2336790		TCGGAACCAAAAAGCTTGAC	95	AAAATCGATTCGGGCATTTA	95	269
ClSSR27065	W10	3532778	C3	2463054		TGATGCTCGCATACAAGAGG	100	TCAGAGTTTGAAAACCAGAGAACA	95.45	791
ClSSR27079	W10	3624553	C3	2537017		GCCGGTGCATTTATTATTGG	100	GAGTGAAACAGCTGGAGGGA	100	133
ClSSR27132	W10	4105001	C3	3650854	WCB69 (Inversion)	ACAACTGGCCCTTCTTTTCC	100	CCTTTCTCTTTGGATGGCCT	100	240
ClSSR27200	W10	4598919	C3	3245221		GGCAGGGGATTGAAGTATCA	95	CCAATTAACCAAGCTCCCAA	100	287
ClSSR27260	W10	5189646	C3	2864549		AGGCAACAGGATGGTTCTTG	94.44	CTCCTGGGCATGGTGTTACT	100	178
ClSSR27292	W10	5586379	C3	3920756		TGAGAACCAGCAATGAGTCG	100	GATGGAAATGGAAATGGGTG	100	236
ClSSR27415	W10	7132513	C3	5417334		GTTCCCCTGATAACCCCAAT	95	TTTCTTATGGGTCAGCCAGC	100	270
ClSSR27419	W10	7198251	C3	4014188		CTGCAACAAGCATTGCAGTC	95	TGAGCTCAAGGCAAGCAATA	100	153
ClSSR27448	W10	7769102	C3	33515449		GGAGCCAAAGACAACTCAGG	100	CTCTCTCTTGCATGTTTTGGTG	95.45	179
ClSSR27487	W10	9245071	C3	6078757	WCB70 (Collinear)	GGAGCCAAAGACAACTCAGG	100	CTCTCTCTTGCATGTTTTGGTG	95.45	179
ClSSR27498	W10	9640400	C3	6050160		CTGCCCGATGATGGAATACT	95	GGATGGATCATCAGATGGCT	95	161
ClSSR27572	W10	10787674	C3	5991008		TGAGAAACGCTGTAGCAGTTGTA	95.65	GTGTGGCATTCAAGATGTGG	100	118
ClSSR27651	W10	12126165	C1	7913865		CCAGATTCTCACTCATGGGC	100	AATGGGGCCTCAAAAGAAAT	100	204
ClSSR27736	W10	13616706	C4	6939997		TTTTTAAGGCCCCATTTGGT	94.12	TCCACCTCCAAATTTCTTCC	94.44	218
ClSSR27797	W10	14326552	C4	15977	WCB71 (Collinear)	GGAGTGGCAATTGGCTATACA	90.48	CCTTTTAATTGCCCTGCAAA	100	157
ClSSR27870	W10	15151029	C4	228070		GCAGTGGCAGTGGGTATTCT	90	CCATAAATTGGTTGGTCAACTG	100	225
ClSSR27917	W10	15674247	C4	353011		TGAGCATATCTGTAGCTGCCA	90.48	TGTGGCGATGACTCTACTGG	90	129
ClSSR27975	W10	16390310	C4	555184		CAAGTTTTGGCTGCACGTACT	95.24	TGCATGGTTATTGCAATGGT	95	284
ClSSR28140	W10	17952146	C3	26413129	WCB72 (Collinear)	GGTTTTGGCATGAAAAGGAG	90	TTTTGTCCCCCTTCTGTTTG	100	426
ClSSR28194	W10	18441437	C3	26459817		AAGCAGGCTTGTGAAAGTGG	100	TTGTTGATGCTGGAAATGGA	100	200
ClSSR28210	W10	18628343	C3	26630350		TGTCCCAATGATTCCTGTGA	100	TTCCAGTTCATGCTTGAGGA	95	195
ClSSR28268	W10	19018213	C2	240148		GGATGGGAGTAGAGCCCATT	100	TGAATTGCAGCACAGTCCTC	90	229
ClSSR28280	W10	19138266	C3	34570443	WCB73 (Inversion)	TGTCGGAAATTGACATCTCG	100	GGTGGGCATTTTTCTTCAAA	100	214
ClSSR28446	W10	20423165	C3	33661671		ACAAGCCTTCGTCGAATACC	95	TGGCTTTGAGATTCCTTTGAA	95.24	224
ClSSR28450	W10	20462149	C3	33635296		TCTCGGGACTCTTCGTCACT	100	TGTCGTAACAATCTTTGCCG	100	243
ClSSR28451	W10	20468992	C3	33632521		AATGACCTGACAACCCGAAC	90	CAACCCAACCCGAAAAATAA	89.47	1923
ClSSR28555	W10	21241251	C3	33109362		GGAGCAGATGGGAAGGGTAT	95	GCCAAATTCTCCAGCACTTC	95	219
ClSSR28588	W10	21588739	C3	32890828		ATCGGTCACCACCGTTAGTC	100	GCCTTGAGGTCCATGCTTTA	89.47	137
ClSSR28612	W10	21892782	C3	32688637		TTCTATTGGGACCGTGAAGG	95	AAGCTTTTTCAAAGGAGCCC	94.44	203
ClSSR28640	W10	22090052	C3	32556335		TACTCGTGCAGCTTTTGGTG	100	GCATGGACCCACTTTGTTCT	95	164
ClSSR28646	W10	22139318	C3	32512065		CAGAGGCAATCCTTCGTAGC	100	TGGATTTGTGATGTTGAAGAGG	100	267
ClSSR28757	W10	23170984	C3	31794580		GGAGCTTCAACAAGGAGTGC	95	TGGTTGAACATTTGGCTGAA	90	295
ClSSR28767	W10	23249312	C3	31749007		TTGAAATGGAAGCCAGTGAA	90	CCTCAACATTCTCTTCCCCA	90	261
ClSSR28984	W10	24655508	C3	30725421		TCTCTGTTATGTCCTCCGCC	95	TAGGATTCGATGATGGAGCC	100	244
ClSSR28989	W10	24678742	C3	30707462		TCCTCGTCTTCATCTCCACC	100	TAGGATTCGATGATGGAGCC	100	160
ClSSR28990	W10	24679367	C3	30706829		GGCTGCTTTGATGGATTTGT	100	AGCTGATTGCTCTACGCCAT	95	277
ClSSR28991	W10	24679456	C3	30706829		CAATTGCCTTCTGTGCTTCA	100	CCGATGATCTTTACCCCCTT	100	216
ClSSR28998	W10	24721881	C3	30680701		GGAGAGGAAGGTTTTGGGTT	100	CTGGGTGGCAATTCCTGTAT	100	308
ClSSR29001	W10	24752796	C3	30655787		GGGCTAAACATTGACATCACC	95.24	GCATTTCACATGCAACAACC	100	173
ClSSR29018	W10	24817893	C3	30605561		TGGTTGCATTTCTCTGTGGA	100	TTCATCCCTGCAAAAACACA	95.24	210
ClSSR29022	W10	24823814	C3	30598727		TACCACAACCCTGCACAAAA	100	TAAGAGGCACGTGAAGGGTC	100	292
ClSSR29074	W10	25146608	C3	30360332		ACCACTCGTCCTTCAACACC	100	CCACCCTAATAGCCCACAAA	100	207
ClSSR29101	W10	25350744	C3	30202883		AAAATACCCAAACCCCCAAT	100	CCAATGAGAGCCTAAATGCC	100	148
ClSSR29102	W10	25352305	C3	30201549		AATCTTCTCGCCATTTCCTG	100	GCATTGTCCCCTTCACAAAT	95	306
ClSSR29104	W10	25352613	C3	30201181		TGCCAACACAACACACCTCT	90	ACATCTCGAGCCTTGTGCTT	95	200
ClSSR29115	W10	25402856	C3	30166777		AAACAGAGAGAGCCCATGGAT	95.24	CCTTCCACTTTCTCACAGATCA	90.91	260
ClSSR29120	W10	25451790	C3	30124657		AAACAGAGAGAGCCCATGGAT	95.24	CCTTCCACTTTCTCACAGATCA	90.91	260
ClSSR29121	W10	25451845	C3	30124657		CGAGTGGAGAGACCTTTTGG	95	AAGGCAACATGACAATATGGC	100	174
ClSSR29149	W10	25679268	C3	28839783		TCCACTTAAACCTAACGCCG	100	AGCATGGAGAGGACTGGAGA	100	264
ClSSR29160	W10	25759707	C3	28781862		GTGGTTTTTGGCTGGTAAGC	90	ATGAGAAGGAAGGCCCTGTT	100	139
ClSSR29167	W10	25797270	C3	28754128		ATCCACGTGCAAACTGATGA	100	CACCTCATTTCCCACTTGCT	95	151
ClSSR29172	W10	25850491	C3	28619604		GATCTCATCCAATGGTGCAA	100	AAGAATTTTCCTGGGGCACT	90	220
ClSSR29232	W10	26376814	C3	28302661		CAATGCCAGCTCATTTCTGA	100	GCTTTCACAGCTTCTCCCAC	95	182
ClSSR29245	W10	26440695	C3	28257238		TAAGGCAGGGACCGTAAATG	100	AGAAACAAAGGGCCCAAAAT	100	307
ClSSR29253	W10	26488039	C3	28222658		GCCTTAAGCCCTCTTGGTCT	100	GGGACGTGGCTATGTGATTT	100	177
ClSSR29270	W10	26637215	C3	28139340		TTTGCAAGCATGAACGAGAC	94.44	GGGATCCACTACTGGGTTTG	100	180
ClSSR29290	W10	26774477	C3	28015222		GTCGGACATGATGGCTTCTT	100	TTGAGCTTGAGAGTGCCCTT	100	235
ClSSR29310	W10	26938452	C3	27893963		TCTTCCACTGAGCGATTGTG	95	TCAATAATCCGACTTTGCCC	95	254
ClSSR29316	W10	26991458	C3	27859259		CCAACCTCGTGAGTGAATCAT	100	GTGGACCATTGAGATTTGGG	100	216
ClSSR29317	W10	26993320	C3	27857348		CCAAACACAAAAACGCCTCT	95	GTGGACCATTGAGATTTGGG	100	187
ClSSR29324	W10	27032286	C3	27827673		CAATACTCGCCATTGGCTTT	100	TGCATCCAGCTGAAGAACTG	100	260
ClSSR29360	W10	27302077	C3	27635078		TCAAACGCAAATTCAAATGC	95	GTGGACTTCACGGGTATGCT	100	246
ClSSR29390	W10	27437367	C3	27542159		ATCCTTGCGAACCTGAGAGA	100	TGAATCTAGCATGACAGGCG	100	137
ClSSR29394	W10	27455947	C3	27530524		AAGAGGGTATCGGAGGGAGA	95	CGACAATGCAATCAATGGAC	90	223
ClSSR29402	W10	27477839	C3	27507311		AGCATCAACTCGCTCCTTGT	100	CTGGCTTTGTCAACTCGTCA	95	248
ClSSR29416	W10	27605015	C3	27422520		CCATTATTAATCTTGGCGGG	90	AAAAATGAATGGTGGGGGTT	95	214
ClSSR29483	W10	28118602	C3	27043371		GGACAAATTGAGGTAGTGCCA	90.48	GGGTAACTAAGTGCCTGCCA	100	215
ClSSR29510	W10	28301136	C3	26890520		TTGTGATTCCAAAACCCAAA	90	GAAACAAGGGAACAAGCCAG	90	250
ClSSR29513	W10	28318476	C3	26871888		GCTTGGAGAGATGCAAGGAC	100	GTGCATCCAACCCCATTTAC	100	182
ClSSR29536	W11	487895	C4	828648		GCCGATTCTTCATATCCCAA	95	AAATGTTGGCCAAGAGATGC	90	224
ClSSR29548	W11	662026	C2	21748089		CGGGGTTAGGTGAGTGGTTA	95	AGTTTGACGATCCATGAGGC	95	263
ClSSR29609	W11	1170723	C6	865198	WCB74 (Collinear)	ATCGTCTCATCCAAACGACC	100	GTGGTGAAGAGAGAAACGCC	100	106
ClSSR29657	W11	1634902	C6	1124606		TCCCAATTTCCAAGTGTTGA	94.44	TGGCTTCTTCTTACTTGCGG	90	234
ClSSR29681	W11	1851924	C6	1271003		ATCAGAACCCATCTGCTTGC	95	CAACCAAAAGGCCAGAAAAA	100	200
ClSSR29687	W11	1904061	C6	1305916		CAGCTTTCAGTACACGGTTTCTT	91.3	CCCACTTTTAGGGTTGCAGA	94.74	322
ClSSR29703	W11	2012016	C6	1384756		CACATGTTTGGCCACCAATA	95.24	TAAATGGGGACATTGGCATT	100	244
ClSSR29755	W11	2663825	C2	21533711		ACGAGCCCAATCTCTCATTG	100	AGACATGACTCACGCGACTG	100	309
ClSSR29792	W11	3110544	C2	21370724		ATGTTGTCATGAATGCCTGC	100	AAACATGGAGCTAAAGGCGA	95	291
ClSSR30119	W11	9117335	C2	7809490	WCB75 (Inversion)	AAACATGGAGCTAAAGGCGA	95	ATGTTGTCATGAATGCCTGC	100	291
ClSSR30120	W11	9133115	C2	7798106		GGAGGCATGAGGTGAAGAAA	100	GTCTTCTCGGGCTCTCCTTT	100	215
ClSSR30299	W11	11921034	C2	7049571		GCAGAAGGGACAGCTTCATC	100	TGATTGATGTGCCAAAAGGA	95	165
ClSSR30368	W11	12750714	C2	6746533		GAAGGAAGAAGGCGTGTGAG	90	GGAAGAATATCCCGTCCCTC	100	109
ClSSR30384	W11	12885795	C2	6681243		GAGGGGTCAAACAACAATGG	94.12	AAACTTTGGGAAAGGCAAGA	100	307
ClSSR30488	W11	14041193	C2	6145537		GCTTTCCAACAGGCTCAATC	90	TGGCCAAATTCCTTTCTGAT	100	220
ClSSR30502	W11	14234384	C2	6082191		GGCCTGTTCCTGGTTTATCA	100	ATCATTTCTGCAGTCCCCAG	94.74	265
ClSSR30504	W11	14239122	C2	6077123		GCATTGGACCCTGACAGTTT	100	CAAGGAATTGCCCGTACCTA	100	254
ClSSR30584	W11	15007234	C2	5594279		GCATTGCAAAAAGAAAATGG	95	GGCTTGATTTTTGTATGCCC	89.47	225
ClSSR30600	W11	15205994	C5	20011999	WCB76 (Collinear)	AAAATGGATTTGCTTTGGGA	100	CCACTTTTCTTTCCCATTCC	95	248
ClSSR30601	W11	15220984	C5	20026220		CCCCATACTTCAATGGCTGT	100	TCAAAAGGAAAAGGGGGTCT	100	183
ClSSR30608	W11	15248815	C5	20044221		TGGCTGAAAATGCAGAGACA	95	TGAGCTGTGGTTCATTTGGA	100	182
ClSSR30612	W11	15272430	C5	20060644		GTCCCCTCCATTGACAAAGA	100	TGGCGATTCTGAAGCTTTTT	100	264
ClSSR30653	W11	15632237	C5	20239545		AATGCATGAACAATCAAACG	89.47	TGGGATTTGGGATCAATAGTTT	89.47	574
ClSSR30695	W11	15948362	C5	20506098		GCCAAGGTAACGAATTGCAT	100	CTCCGGTAAGTTCGCAGTTC	100	185
ClSSR30724	W11	16178891	C5	20666205		GAACTGCGAACTTACCGGAG	100	CCAAATCTCCGTCCACACTT	100	224
ClSSR30736	W11	16262349	C3	38053124	WCB77 (Collinear)	GCAAACACAAAGACAAGCCC	100	GGAACCAAGATTTGAAGCCA	95	126
ClSSR30737	W11	16262444	C3	38053199		ATTTTGTCTTCCCATGGCTG	90	AGAGCAGCAGCTTCTTCAGG	100	225
ClSSR30840	W11	17091359	C3	38701838		TTTGAGGTTTATCGAAGCGG	95	AACCGTCAGAAATCGACCAC	100	249
ClSSR30897	W11	17537465	C3	39060427		GCTGCATGTTTGAGGAAGAG	90	CCACTGCCCACTTTCTTGTT	95	285
ClSSR30953	W11	17816597	C4	14424051		AGGGAGATGGAAGTGGGTCT	95	CCCTTTTTACCAATCACAATCA	95.45	859
ClSSR31018	W11	18255142	C4	13830361		CACTCCCAAAACACAATACCA	100	ATGCACCGATGAGTTGTGAA	90	273
ClSSR31107	W11	18887534	C4	19101884	WCB78 (Collinear)	GGCTTTGTGGTTTTGTTGCT	100	TGCCACTACCAATGGTCAAA	94.44	227
ClSSR31150	W11	19206682	C4	19449967		AAATGCTTGATGGCCAATTC	100	GGTGGTGTTGATCTTTTCCAA	90.48	202
ClSSR31160	W11	19249549	C4	19480312		CTGGAACAACACCATTCCCT	95	TTTATTCCTCTGCCACGGTC	95	104
ClSSR31197	W11	19594478	C4	19834689		AAATTCAGGTTGGGTTGTCG	90	GGGTTGGGTTGGGTTAGTTT	90	355
ClSSR31233	W11	19910957	C4	20140812		TAGTGCATAACCCTCGGCAT	90	CAGCAGCACATACTGCAACA	100	232
ClSSR31247	W11	20043653	C4	20257772		ATGTGCCTGAAGTGTTGCAG	95	GGGCAGAAAAGTTCTTTGGA	89.47	183
ClSSR31313	W11	20509081	C3	35766759	WCB79 (Inversion)	AGGTTTTGCCAGTCTTGCTT	95	GAAGATCCCCAAAATTCCGT	95	288
ClSSR31327	W11	20628397	C3	35640928		ATTGCCTCTCCCTTGTGATG	95	GAGGGAAGAGGGAAATGGAG	94.74	270
ClSSR31328	W11	20628533	C3	35640928		TTTCAAATCCCAACAAGCCT	95	GCTTCTGGGAAGCTCTTTGA	100	268
ClSSR31334	W11	20675842	C3	35595891		ATAAGTGGGGTTTCGAAGGG	95	ATTGCCTTTTCAATGGATGC	100	167
ClSSR31351	W11	20803481	C4	23084425	WCB80 (Collinear)	CGTTGGAGACGAAAGAGAGG	94.74	GCCTTCACCAACTTCAATCC	89.47	259
ClSSR31356	W11	20831339	C4	23109522		CGAATATGTCTCATGCGGTG	100	TCATAACAGGGCCCAAAGAG	95	291
ClSSR31364	W11	20886018	C4	23153943		TTCAAGCGTTTCTTCCGTTT	90	CGCAACAATTTCAGAGGAAAA	100	249
ClSSR31373	W11	20980415	C4	23246680		TTCCCCATCTCCTCCTCTTT	95	GGATTGAGATCAGCACCGTT	95	251
ClSSR31400	W11	21189722	C6	1609504		AACGGTGCTGATCTCAATCC	95	TTTAACCTCGTCCGTTGACC	100	284
ClSSR31607	W11	22640256	C2	12920082	WCB81 (Collinear)	CCATGAGAGTGAGAGCCACA	100	GAATGGCAATGCATGCTAGA	100	135
ClSSR31656	W11	23016502	C2	13231652		TCAGGCTGCCCTTGTAAGTA	100	GGGATGAACCCTCTACTGGA	95	236
ClSSR31703	W11	23309715	C2	16768769		ACCAGGAACAATTCTTGGGA	95	TGGACACAAGTGTTTGGCAC	100	265
ClSSR31726	W11	23621555	C2	3162712	WCB82 (Inversion)	AATCATTTTTAGCAGGGGCA	100	ATGTTCCATCAGGTTCGGAG	100	282
ClSSR31747	W11	23743720	C2	3066737		CTGTGGGCACTCAGACAGAA	100	CCACTCAAGACCATTCCACC	100	694
ClSSR31748	W11	23743771	C2	3066737		GTGGGTGTGTTTGGGAATCT	100	AAAGCTGCAAAGAGCTACGC	100	170
ClSSR31788	W11	23996700	C2	2875629		TCCTCCATCAGCTCAATTCC	100	ACACAAGAACCTGCCTTGCT	100	284
ClSSR31855	W11	24537977	C2	2035791		CAAAGGGAAATCCTGGACAA	95	GTCACCTTGGACGTGGATCT	94.74	280
ClSSR31981	W11	25518566	C2	1304715		TTCAAACCGTGTCTGCATGT	100	CGTGACCTGATATTGGGCTT	95	246
ClSSR31994	W11	25672519	C5	7740598	WCB83 (Collinear)	AGTGCACCAATCTCAGGAGG	100	CCAATGTGGTTTCCTTTCTCA	90.48	226
ClSSR32019	W11	26020751	C5	8639115		CGCAATCGGAAACATAACCT	100	AGATTTGACCCCACCATCAA	100	171
ClSSR32027	W11	26093308	C5	8822072		AGCAACCAAACAAACTTGGG	95	TTACACGCAAACTGGGAGTG	95	240
ClSSR32045	W11	26183818	C5	9026616		TTGATTGTTCTCTCTCGGGAA	95.24	GCAGAAAAGGGAAAAGGGTC	95	270
ClSSR32130	W11	27051075	C5	18432972		GGGGTGGGATTTGTTCTCTT	100	AAGCGCTCATGAAGCTCAAC	95	229
ClSSR32177	Chr0	1703970	C2	509240		GGGAGTGTATTCAGTGGTGGA	95.24	GGCCAATATTGTGAGGGAAA	100	193
ClSSR32202	Chr0	2271503	C6	8941155		TTCGTCATCACGTCACACAA	95	GCGGTGACTTTCGAATCAAT	90	354
ClSSR32409	Chr0	10366145	C5	13153727		GAAAAGTGCAATGCCCAAGT	90	AGCTGAACATGTTTGGTCCC	100	242
ClSSR32453	Chr0	12669592	C4	23365296		GCTGAGGGAATCTGTTCTGC	100	ATGAAGTTGGCGGTAATGGA	100	232
ClSSR32454	Chr0	12674487	C4	23370925		TAGCCATTGGCAGACATGAG	100	GATCTGGGCATTTGCTGTTT	95	242
ClSSR32664	Chr0	19031956	C2	15386610		CCCATATTGCCCCCTTTAAT	95	GTTGGAGGCGTGAAGTTGAT	100	529
ClSSR32747	Chr0	21055683	C7	19192646		GATTGGGGAGGGGAATAGAA	90	CAATCGGGAGAGATTAGCGA	100	281
ClSSR32760	Chr0	21132323	C7	19129353		TGGTTGAAGGGTTTATTGGG	95	ACTTTGCAAAACTCCAGCGT	95	127
ClSSR32788	Chr0	21868895	C1	18641330		TTTGGATCAATGAACTTCAGG	89.47	TTTTGCCTAGAGGAGCAAAAG	95	246
ClSSR32829	Chr0	23332405	C5	30255		ATGGTGGTAGTGGTGGTGGT	95	AATCCTGCCAAGAAGCAGAA	100	1139
ClSSR32830	Chr0	23344695	C5	42172		GCAGAGGAAGCAAAAGGATG	100	TCCACATCCACATCCTCAGA	100	166

## Sheet: Table S4
Table S4. List of cross-speices SSR markers between watermelon and melon identified by in silico PCR
SSR name	Watermelon chromosome	Physical position (watermelon)	Melon chromosome	Physical position (melon)	Block name	Fwd Primer	Fwd identity (%)	Rev Primer	Rev identity (%)	Product Size (melon)
ClSSR00028	W1	114844	IX	23978069		TGGGAATACTGTACTGTGGGTG	90.48	GCGAAACGAGATTCCAAGAC	100	176
ClSSR00041	W1	172073	IX	23894817		ACCAGAGGCTTTGAGAACGA	100	TTGCACACTTTGCATTAGCC	90	267
ClSSR00053	W1	269546	V	9142217		GGATCTGGAAAAGGATGGGT	100	CCTTTTCTGGCCATTTTCCT	94.44	126
ClSSR00094	W1	599015	IX	23588676	WMB1 (Inversion)	AAACCCACCATTTTTCTCCC	100	TGAGGTCTCTGTTCTGGGCT	100	209
ClSSR00098	W1	624460	IX	23576491		CTCCACACCCTTTTGAGCTG	100	GTGGGCTTGGCGTAAATATG	100	242
ClSSR00120	W1	737352	IX	23506383		CCTTGGACAATGGTGTTTCA	95	CCACAACCAACACCCTTTTT	100	320
ClSSR00130	W1	851706	IX	23419024		AAAGAGGGGGAAGAAAGCAA	95.24	ATGATTTGGTTTGGCAGAGC	100	126
ClSSR00144	W1	927228	IX	23356596		CCAACTTCATCCTCCACGTT	95	TTACGTGTGTGTGTGCGAGA	100	280
ClSSR00219	W1	1481541	IX	22990203		CGCACTCCAATTGTTGTCAC	100	CTGGGGCTCTTCCTCTCTTT	100	236
ClSSR00242	W1	1677456	IX	22829877		GAAACGACGACGTTCCAAGT	95	GGTTAATCAAGGTGGGATTCA	95.24	156
ClSSR00257	W1	1801657	IX	22740551		ATGAGAAAGCGAGGCAAAAA	100	GCCGCCAAACAGTAATGAAT	95	285
ClSSR00284	W1	1933684	IX	22646312		TAAAGATAGAGGCGGCGAAA	100	AAGGCCAGGCCATAGAAGAT	95	237
ClSSR00295	W1	2053717	IX	22568702		GGGCATTGGACAAACATCTC	100	TGTGTAGGGCGTAGTTGGTG	95	271
ClSSR00305	W1	2129758	IX	22513495		AGAAGTGACCCGACCATTTG	100	CCTCTCCACCTGGTTTTGAA	100	284
ClSSR00318	W1	2191163	IX	22471212		CGCATTGTTTAAAGGGTTCC	95	GGGGAGAGGAGAGGAGTTTG	94.74	266
ClSSR00346	W1	2339534	IX	22363645		GTCCCAAGTGTTTGAGGCAT	100	TGGACTAGAAAGGGGTGGTG	100	253
ClSSR00352	W1	2431087	IX	22286063		TCCCCGATATAAATTTGCCA	95	ATGGGCTTAGAATTGCCTCC	95	281
ClSSR00524	W1	3817545	IX	21330008		ATGATCCTTTGGTTTGCCTG	100	TGGTTGTTGTTGCATCAGGT	95	204
ClSSR00577	W1	4099933	IX	21075363		TCACTTTAATCGTCGACCCC	95	CCAAAAACCCAACTCGAAAA	100	210
ClSSR00589	W1	4150510	IX	21037778		CCGTGCCAATTCTCTCTCTC	100	TAAGAGAGGCCGCACTGAAT	95	322
ClSSR00603	W1	4247668	IX	20113194		CCCTTCGATTTTCCTCATCA	94.44	GTGGTAAAGCCACCAAAGGA	95	287
ClSSR00659	W1	4682267	IX	19778534		TCCCACCACTCATACCACCT	100	GAGAAAGCTTTGAAGCTGCG	100	472
ClSSR00702	W1	5043680	IX	20297039		CCATCGCTTTCTAAGCCAGA	95	AAGTCGCGGAAGTTCGAGTA	95	302
ClSSR00764	W1	5675792	IX	20672824		CCCAATGGCTTCAAATATCTC	90.48	TCAAAGTGCTGGACTTGAAAA	95	268
ClSSR00793	W1	5970317	IX	19550161		GTCGTGAACCTTTGGCAGAT	95	TACCATGCCACAGAAAACCA	100	224
ClSSR00843	W1	6315769	IX	19270554		TTCCTCTCACACCCATCACA	100	GAAGAGAAAGCCAAACCAGG	100	166
ClSSR00876	W1	6573344	IX	19078013		GCTTGTGGAGCCGTTATCAT	100	AAGACAATTGTTCAAAGATGCG	90.91	136
ClSSR00885	W1	6635422	IX	19043210		GCCTTTGACTCCTCCCTCTT	100	AGCGTCCATCTCCAGATACAA	100	239
ClSSR00899	W1	6691825	IX	18989096		CCCTTCCCCTTGTCTTCTTC	100	GCCCATTCAGAAACTTGCTC	95	224
ClSSR01072	W1	8310160	IX	16087037		TTTCCATCGTGAAGTTCCTG	100	AGGATGGAGATAATTGGGCA	95	216
ClSSR01104	W1	8546360	VIII	3103104	WMB2 (Inversion)	TTTGGCTTCCAAATTCCAAC	95	TCGGCACTTGATATCCTTGG	100	207
ClSSR01133	W1	8815081	VIII	2923744		ATTCTGCTTTCTGGGTCACG	100	CCACCCCTGAATGGATAAAA	95	271
ClSSR01135	W1	8827626	VIII	2912650		GCCAGCCTGTCACTGTTACTC	100	TCGCGTTTAATGCCTTTTCT	100	244
ClSSR01158	W1	8992849	VIII	6853623	WMB3 (Collinear)	CTCAAGGCAGACACTGGTGA	100	GATCCAAACCAGAAAAGGCA	100	348
ClSSR01170	W1	9069006	VIII	6921683		TGGTTGTGTTGGGCTCATAA	100	TTCAACTCTAGAATGTGAGTACCTTCA	92.59	275
ClSSR01193	W1	9175712	VIII	7096093		ACCCATGAAACAATCCGATG	100	GGCCCTTCAAGAAAACACAA	95	231
ClSSR01267	W1	9681289	VIII	7972762		ACAGAGAAACTGGAAGCCGA	95	AAAACCCCACCCAAAATCTC	95	325
ClSSR01272	W1	9743665	XII	23330507	WMB4 (Inversion)	CCGGCCTTGAGGTTTTAGAT	94.44	AATGATCTGATGCTGGGAGG	90	247
ClSSR01302	W1	10020410	XII	23149563		GAGAAAGGTCACTGTTCCGC	95	AGAAGATTCGGGGGAGAAAA	100	273
ClSSR01312	W1	10077769	XII	23117186		ATGAGTTCCAATGGCGTTTC	95	TTCTCCACGAAAAGCCTCAC	100	208
ClSSR01332	W1	10198510	XII	23049372		CAAGGCATCCTACTCATGTCAA	88	CGTAGTTTGCATGACTGATTTGT	95	242
ClSSR01348	W1	10345975	XII	22927219		GAGCGAGGTTCTATTGACGC	94.44	TTTCGGTAAGCATCCGTAGG	100	224
ClSSR01375	W1	10542533	XII	22819406		AATCACTGCTTCCAAATGGG	100	GATCGGATTTCTTTGTCGGA	95	215
ClSSR01376	W1	10559443	XII	22802685		GAGCTGAAAAGAGGTTTTGTGG	100	TGGGTTTTGTTAAAGAGAGGGA	100	160
ClSSR01410	W1	10831328	XII	22661053		CAGTTGGTGGTGGCTGTAGA	94.44	CCAATGGTGAAATTTGGAGG	100	248
ClSSR01411	W1	10831399	XII	22661053		CAGTTGGTGGTGGCTGTAGA	94.44	CCAATGGTGAAATTTGGAGG	100	248
ClSSR01442	W1	11091393	XII	9352723		CTTACAAAGTGGCCAGCTCC	100	CAAAGGAACTGAAGCATGGG	100	291
ClSSR01487	W1	11775318	XII	22747724		TGGGTATCGATTGGATTGGT	100	TTTCTCCTTTTGATGGTGGC	90	215
ClSSR01545	W1	12880759	XII	7142913		AAATTCCCGAGATCGTGTTG	100	AAGGTGTTCAATTGTTGGGC	100	287
ClSSR01569	W1	13118688	XII	22495703		TGAGCGATGCACATTCTAGG	90	CGTATGAGGGGAGAGCTGAG	95	192
ClSSR01570	W1	13118872	XII	22495875		CTCAGCTCTCCCCTCATACG	95	AGAAATGTAACACCGACGGC	100	280
ClSSR01730	W1	15941658	XII	11183330		CGAAATCGGACGTGTTTCAT	100	ATTCCCATTGCTTGTTGCTC	100	234
ClSSR01865	W1	18757521	chr00	27276826		GTTGCAGTTCCAAGGAGGAA	100	TGAAGAATATGTCAGCCCCC	95	181
ClSSR01975	W1	20840312	XII	13386502		GGCAAGGAATGAGGCATTTA	94.44	ATCTGCCCCACCTTTTCTTT	100	312
ClSSR01976	W1	20840392	XII	13386502		GGCAAGGAATGAGGCATTTA	94.44	ATCTGCCCCACCTTTTCTTT	100	312
ClSSR02071	W1	22227442	IX	12630644		CTGGGTTTGGAAAGGAATGA	95	AGCTTTTGGCCCTGAAACTT	95	203
ClSSR02209	W1	23579307	IX	14987864		CTACTTGTGTTGGATGGGGC	100	GCTGACCTATTCTCTCGGATG	100	148
ClSSR02216	W1	23653029	XII	16518327		TCCATGGAATTTCCTTCAACTT	100	CATTGCCCAATAAAGGCAGT	94.74	237
ClSSR02300	W1	24731508	XII	14586568		GAAATTACGTGGCTGCCATT	94.74	GGTAGTTTTGGCCCTCACAA	95	260
ClSSR02314	W1	25020388	I	8612431		GCAAATTCTAACATTCTAGGACCC	95.83	CCAAAGGTTATCATGCCTCC	95	198
ClSSR02353	W1	25481028	XII	15208935		ACCAAGTCCACGGCAATTAG	95	AATCTCAGATGGGGTTGACG	100	294
ClSSR02394	W1	26134837	VIII	3189198	WMB5 (Collinear)	TGAGACAAATGGAGCAGGAA	100	GCTGTTCTTCTTCCTTGCCTT	95.24	107
ClSSR02414	W1	26297665	VIII	3294497		CATAGGAAAGATTCAGGCCG	100	CCCCCTAGTTGAGTTTGCAT	94.44	146
ClSSR02424	W1	26421670	VIII	3373462		GCAAGTGAAATGAAGCCAAA	100	ACCAACACAGCCAAAGGAAT	100	300
ClSSR02442	W1	26550655	VIII	3494271		TCCGACAAGTTTTGCAGAGA	100	CCATCTCCACCAACATTGAA	100	249
ClSSR02480	W1	26707721	VIII	3769173		GTCGTTGGGAGTCGCATATT	94.44	CAGAAGTGGGTTTTGGGAAA	100	133
ClSSR02482	W1	26709922	VIII	3767134		GATTCGCACCCCAGATTAGA	100	CTCATCGGGAAATGGAGAGA	100	175
ClSSR02488	W1	26777151	VIII	3701156		CCTCACGGGCCTCATTATTA	100	CCCACGTCACTCTCGCTTAT	100	256
ClSSR02547	W1	27237457	VIII	4041957		TGGAACCCTTTCTTGCAACT	100	TTGCGTGGGCTATTGTATCA	100	227
ClSSR02591	W1	27453308	VIII	4224652		GTGCGACAACCGTCTCTACA	95	AGGAGCTTCTTGGCTCAGTG	94.44	237
ClSSR02624	W1	27674889	VIII	4410500		TGCTTTTGCAATATGAGGGA	100	ATGCGTGCTAGGTCATCCAT	100	253
ClSSR02639	W1	27751488	VIII	4470604		CGTGGCCTATGGATTTTGTC	100	GTGGCTTTTGTGGAAAGCAT	100	291
ClSSR02640	W1	27753458	VIII	4472591		CCGTATTTGGGGGAATTTTT	95	GGACCGAGTGCACTTTTCTT	100	113
ClSSR02641	W1	27753580	VIII	4472684		AAGAAAAGTGCACTCGGTCC	100	CGCATAAAATCCTCCACGTT	100	187
ClSSR02656	W1	27818863	VIII	4525125		AAGTCAGGCAAAAGTCCACC	100	TGACGAACCAACAAAAACCA	100	270
ClSSR02691	W1	28032296	VIII	4689487		TTGACGTGACTCTCTCTCCAAA	100	GGTTTTGCTGCCAATAATGC	100	269
ClSSR02700	W1	28082102	VIII	4730557		GAAATTGCATCACAAACCCC	100	AACATGTGGGTGTCATTTCAA	90.48	366
ClSSR02714	W1	28161602	VIII	4791953		CTCTTGTTTCCCATGCATCA	100	GAATCACAACGAGGGCATTT	100	264
ClSSR02722	W1	28227162	VIII	4846110		GTGGGAGATGGCACTTGTTT	95	TGGAGCATATCCTTGGTTGA	90	228
ClSSR02724	W1	28265151	VIII	4878402		CTCCATTTATCGCTCCCAAG	95	CAAAAGACGAAGAAGACGGC	100	282
ClSSR02749	W1	28370265	VIII	4973140		GCCAGCTATTGCCAGTTCTC	100	GGTAACCGCCAGATATGGAA	90	402
ClSSR02821	W1	28790565	VIII	5326340		CAAATCCATTTCATGCACCA	95	AAAGCTTCATCGCTGTCTCC	100	265
ClSSR02837	W1	28908307	VIII	5437110		TAAAAATGGCGGTTTTGGTC	100	ATTCGGCGTTATTGTGGAAG	90	213
ClSSR02842	W1	28925103	VIII	5453952		TTCGGGTAAAGGCAATGAAG	100	CTCCACCCCTTCAATTTTCA	95	276
ClSSR02857	W1	28993602	VIII	5508816		ATCACATCTCCCACGCTCAT	100	AAAAGCTCCCCTTCTTGGAA	90.91	326
ClSSR02877	W1	29192010	VIII	5674192		AAAGAGAAACAGCTTGGGCA	95	TTAACTTGGAAGGTGCTGGG	100	153
ClSSR02878	W1	29198153	VIII	5678768		GGATTTTGGCGTTGTGAGTT	95	AAGAAACAGGCACAGAGGGA	95	217
ClSSR02899	W1	29375993	VIII	5850709		TGTAGGAATTTCCGTCCCTG	94.74	CTCCAAGAACAGCTCCCATC	95	460
ClSSR02901	W1	29380633	VIII	5854901		GCATTTTCATGCCCTTTTGT	100	TGGGCCAAGAAGTTAATGGA	100	302
ClSSR02908	W1	29421535	VIII	5888887		CAGCTGCAGTTGTCCATGTT	100	TGCTGCTAATTGGTGGATGA	100	260
ClSSR02911	W1	29428569	VIII	5896036		GCTATGTCCTGGCATCGAAC	90	CACTGTCGGAAAATGGATGA	94.74	248
ClSSR02922	W1	29499276	VIII	5970542		CCTCGAAGATCAAGCTCCAC	100	AAATGGAAAGAAGGGATCTTCC	95.45	206
ClSSR02965	W1	29865771	VIII	6273647		GCCAGCGAGTAACAAGGAAG	100	CCTCTTTCTTGCTTTGCACC	100	285
ClSSR02966	W1	29866124	VIII	6273912		GGTGCAAAGCAAGAAAGAGG	100	GGACTCATGGGGATATGTGG	95	244
ClSSR02967	W1	29866286	VIII	6274136		CCACATATCCCCATGAGTCC	95	GCCCCTGTTACAGTGACCAT	100	203
ClSSR02997	W1	30170849	VIII	6542032		TCCAATCCGAACCCATTAAA	95	TCCCTCATCATCCTCAGACC	100	169
ClSSR03002	W1	30247084	VIII	6604674		GAGGGAAATCAGCCTCACAG	100	GCGACACTACTAGATCCGCC	100	128
ClSSR03042	W1	30533424	VIII	2770163	WMB6 (Inversion)	GAAGGCCGGACATTGTTCTA	90	AAAGGCCGAGTCTTTGTTGA	95	228
ClSSR03052	W1	30581795	VIII	2729144		AAACGGAAGCTGCAAACAGT	95	AGAGACCGCTACTGAGCTGG	100	960
ClSSR03066	W1	30689002	VIII	2644751		TTGATGGTGTCAGTGAGCGT	100	GGCTGCTTGGCAACAAATAA	100	246
ClSSR03076	W1	30757359	VIII	2591280		TCGGTGATGTTGTTGTTCGT	94.44	CATACCACACTGGAACAGCG	95	215
ClSSR03146	W1	31236065	VIII	2185032		TCAGGCCCTTGTCTTCAACT	100	GGTGGTGAACTTGCTGGACT	100	231
ClSSR03150	W1	31251557	VIII	2173730		ATCGAAGAGATGAGGTCCCA	95	GCTGTGGATGAAAGCAAACA	100	270
ClSSR03195	W1	31563401	VIII	1968080		CACTTCCCTCTGCATTCCAT	95	ACCAGAAACCCTGCTCCTTT	100	172
ClSSR03197	W1	31572566	VIII	1961861		AGCGAAACGGAGCAAGAATA	95	ATCTCACGGGACGTTTTACG	90	232
ClSSR03224	W1	31713696	VIII	1840164		TCAAGTGCTTGTCATGCCTC	100	CCGAATGCTGGTTCTTTTGT	95	138
ClSSR03230	W1	31742719	VIII	1818260		GCCGGAAATAGGGTATGGTT	100	CCACCAAAACAAAAAGGACA	95.24	324
ClSSR03234	W1	31763603	VIII	1805062		AGACGAAAATGGAGTCACGG	100	AAGGTGTGCCTAGAAACCGA	95	225
ClSSR03253	W1	31868650	VIII	1721887		GGCAAGTCGTATGTGGGTCT	100	CCTTGTCGTCTCAGCCTTTC	100	238
ClSSR03255	W1	31870488	VIII	1722124		CCTTGTCGTCTCAGCCTTTC	100	GGCAAGTCGTATGTGGGTCT	100	238
ClSSR03259	W1	31895646	VIII	1701242		AAGCTGAGCACAAGGAGGAG	100	CTTGAGTGCCTTTCCTCTGG	100	220
ClSSR03268	W1	31959772	VIII	1646932		TTTTAGCGATGGGAAAGGTG	95	ATAAATGAGGGTGCCTTTGC	95	131
ClSSR03306	W1	32194600	VIII	1477362		AACGCAAATCAAAGAATGCC	95	TTGAGGCTTCAAATCTCGGT	95	199
ClSSR03312	W1	32227628	VIII	1448179		AGTTTGCTGCAAGGAGAAGC	100	ATGAACATTCCTTTGTGCCC	95	149
ClSSR03361	W1	32615037	VIII	1141461		CGGCTGTAGTAGCATCCCAT	95	AGGCAGAAAAACGAAGACGA	95	272
ClSSR03374	W1	32730625	VIII	1053864		ATCGGAATTAGCGAGGAGGT	95	GTTCTTCTCCCTTCGATCCC	95	295
ClSSR03402	W1	32918791	VIII	922838		AATCACGTCCAACAGAAGCA	95	GCTGATGCTGAAAACAACCA	100	308
ClSSR03465	W1	33414704	VIII	517689		AATCGAGTTGCGAGGAAGAA	95	ACAAAGCCCCAAAAGAATCA	94.44	179
ClSSR03470	W1	33420284	VIII	512812		CACCGCTTTCTTTTCCACAT	100	GGTGGGAAGACGAGTCTGAG	100	199
ClSSR03515	W1	33718030	VIII	280330		AAACAGGAAATTGGTGGCTG	100	ATAATGGGTGGCATTTCCAA	100	228
ClSSR03519	W1	33721580	chr00	56854090		TGTTTGCTCCTCAAAACCCT	100	TGGGGAACATGAAGGAGAAA	95	245
ClSSR03529	W1	33774807	VIII	228858		GGAGGTTCGAGAGTTAGGGC	95	AACAGCAACAACCCAAAACC	95	272
ClSSR03535	W1	33794607	VIII	208936		AAATTCATCGGGAACATCCA	100	TTTACAGTCCCAGGCCAAAG	100	198
ClSSR03565	W1	33990539	VIII	54494		GATGCAGCTCCTGATTCCTC	95	TGATCTGCCAATGGAATTGA	100	135
ClSSR03582	W2	37286	I	3179785	WMB7 (Inversion)	TTGAGCTTGAACAGCCATTG	100	TCTCATTGAAGAGTCCGCCT	100	341
ClSSR03585	W2	46612	I	3171408		GGTACAGGCACTTGCCATTC	95	ATCCACCGTACAAGGGACTG	100	185
ClSSR03654	W2	649373	I	2689412		ACAGGCTCAGGATCATCCAC	100	AGCATTGGGTTATGACGAGG	95	315
ClSSR03664	W2	714470	I	2633383		AAGAAGATCGGCGATTGAAA	100	GCTCTTCTGCATGTCCTTCC	95.24	136
ClSSR03673	W2	773423	I	2578865		TGGCATCCAACGTGTAATGT	94.74	TTCTCGTGGAGTTTGGCTCT	95	214
ClSSR03804	W2	1806500	XI	3432966		AAACCAAAAGGAGGCGATTT	95	GGTTCTTGTCGGAGAAGCTG	95	166
ClSSR03830	W2	2032184	XI	3236791		GGATGGGAGAAAAAGGGAAA	95	GGAAAGGGAAGGGAAATGAG	100	214
ClSSR03833	W2	2090586	I	3226911		GTGCCCCAAAAGAGAAGTTG	100	CACGTCAGCAAATCTCTCCA	95	259
ClSSR03837	W2	2117566	I	3254983		TTCCAAGGGATGGTTGACAT	100	AATCTTGGGAGCGATCAATG	100	190
ClSSR03975	W2	3487965	I	15215352	WMB8 (Collinear)	AAAGGGAATGATGAAAATGAGG	95	TGTGTGGATTTGTCCCTTAACA	100	126
ClSSR04006	W2	3818367	I	15856783		TTCCAATCTTTTCCACCAGC	100	TGTTGATGAATTTGGAGGGC	100	213
ClSSR04041	W2	4049857	I	16160806		CCTTTGATTCCCAAATGCAC	100	TCCAAATTGGGTTTTTCTGG	100	194
ClSSR04052	W2	4216929	I	16395968		AAAAGGGTGGGAAAAAGCAT	95.24	CCTTTTCTCTTTCTAAGCCCC	95.24	223
ClSSR04063	W2	4337628	I	16569195		GGCATTTTGGAGTATAGAGCAGA	100	ATACGGAGATGACGCTCCAC	100	130
ClSSR04184	W2	5435163	I	6859244		CCACCCAATCCCCTAATCTT	100	TTGAGGAAGATTCTGTCGGG	100	224
ClSSR04234	W2	5882189	I	199625	WMB9 (Collinear)	GTTTGTTGGCGAAGATTGGT	95	GGGGAATTGAAGAAAACCCT	95	220
ClSSR04241	W2	6016030	I	269179		CGGAATCGAGAGACTTCAGG	95	ATGGCCCACTCTTACACGTC	100	288
ClSSR04416	W2	7441984	I	814609		TGCATCTGTTTTGGTGGAAA	100	TACACCTTCCTTTCCCCTCC	100	302
ClSSR04478	W2	8107649	I	914159		ATCCATCCCAAAATTCCTCC	95	GGCCAAAACAGTCACCTTTC	100	184
ClSSR04704	W2	11051622	XI	6934876		AAAACCAATATTCACCGGCA	90	CACTCCCTGTCTCATGTTTGC	100	198
ClSSR04765	W2	11844177	XI	6255841		ATGCCTGGCGTATGTGTGTA	100	TGGTGAGGAAAGAGGGATCA	100	299
ClSSR04872	W2	13740679	XI	10012483		TTTTGGTGGAAGAGGAATGC	100	ATGGCGAAAGTGGCTAAATG	95	295
ClSSR04907	W2	14327901	VII	13223049		TTTTGGTGGAAGAGGAATGC	100	ATGGCGAAAGTGGCTAAATG	95	295
ClSSR05032	W2	17747670	XI	15910181		AGATGGCTCCAAATCCTCCT	95	CCTATGGTTTCATCATGCCC	90	229
ClSSR05084	W2	18840824	XI	10732212		TCATTTGTAGCCAGATGCCA	100	TGGCTTGTATGGGTTCCACT	100	132
ClSSR05101	W2	19163370	XI	15159512		TCTTTGTGGCAAAGGAAAGG	100	TCACTTGAGCACCCAACTTTT	100	221
ClSSR05234	W2	21241033	XI	1747384	WMB10 (Inversion)	CGAAAAGGGGTGAAATGAAA	95	AAGATTTGGAAGGGAGTGGG	100	240
ClSSR05235	W2	21275108	XI	1730414		AGAAGAAGCATCGGCAGGTA	100	CTCATCGAGAACAAGGAATGG	95.24	132
ClSSR05271	W2	21702397	XI	1473944		GGATGAGATTGTTAAACTCTCCAAA	84	GGAGATTGGAAAATCAAAAGAGAG	86.96	341
ClSSR05291	W2	21838904	XI	1417705		ATCCACTTGTTCCTATGCGG	95	CAAGCCTTTTGAATAGCCCA	95	232
ClSSR05299	W2	21917176	XI	1383490		ATCCACTTGTTCCTATGCGG	95	CAAGCCTTTTGAATAGCCCA	95	232
ClSSR05327	W2	22183157	XI	1250076		TCTTTCCCACAGTCCCATTC	100	CCCATATTGAACCAACCCAG	100	136
ClSSR05350	W2	22541303	XI	1016547	WMB11 (Inversion)	TGCAAAATTCCTTCGAATCC	100	CTTTCCATCCCTCTGTGGAA	95	293
ClSSR05353	W2	22564738	XI	1000195		CTGGCCAGTGTTCCTTCATT	90	AGGAACCATCCAATCAGCAG	95	279
ClSSR05354	W2	22566206	XI	997209		CTGGCTGGTCCCACATAGAT	95	TAAGAAATACCGGCAGCGAC	100	330
ClSSR05380	W2	22789263	XI	1100283		TGTCTTTGTCCTATGCCAACTC	95.45	AAACCCTTGAAGTTGGAGCTTA	95.24	104
ClSSR05392	W2	22891482	XI	1177552		CGGTGATAATTAAGGAACGTGA	95.45	TCCACTGGAAATGCTTTTGA	95	273
ClSSR05411	W2	23071847	XI	658075		GCATTCTACTCCTCCTCCCC	100	TGCACCTCAAGACAAGATCG	100	233
ClSSR05562	W2	24185127	X	5343342	WMB12 (Inversion)	TCTTTTCTCTGCTTCACTGCC	100	CGCCCGTACATACTCATCCT	100	276
ClSSR05563	W2	24189103	X	5339546		ATGCATGCAAAAGCCTCTCT	95	GCACAGATGGACGGGTAGAT	100	241
ClSSR05569	W2	24217154	X	5320836		CGGCTATCACAATCCTCCAT	90	GAGAGATGGGTCCCTTTCAA	94.44	200
ClSSR05604	W2	24410357	chr00	48054553		CGACCGGTGTAGACTTCGAT	100	AACTCAACGATTTCCCAACG	95	208
ClSSR05609	W2	24419502	chr00	48054710		GCAGCGTGAGCAAGACTATG	100	TAAACTGCACGCTGCAAAAG	100	201
ClSSR05640	W2	24654617	V	23443218	WMB13 (Collinear)	CCTTGCAAATTAAGGATTCCC	100	GAGGGGTAGCTGGAGGAGTT	90	220
ClSSR05681	W2	25027555	V	23710741		CCCTCCTTTTAGCTTGAGCA	95	CAACCATGGTGGGAAGTTCT	90	232
ClSSR05700	W2	25173036	V	23987656		GGTCATTGGGATGGAAGCTA	95	TAATCATGGGGATGTGGGAT	94.74	129
ClSSR05702	W2	25181159	V	23994920		GGTCATTGGGATGGAAGCTA	95	TAATCATGGGGATGTGGGAT	94.74	129
ClSSR05711	W2	25239812	V	24033379		TCCACAAGGCATCATCAAGA	94.44	GGATGGTTGTGTTTGAATTGG	100	127
ClSSR05714	W2	25246904	V	24039573		TGAGGCCCATATTCTATCGC	100	TGGTCTCCGGTACCTTCAAC	90	234
ClSSR05726	W2	25288153	V	24071313		CTGAACTGTTTCAATGCCCA	90	ATTTTTGTCCCTTCCCCAAT	95	169
ClSSR05740	W2	25446063	V	24220987		TCCCAAGAGAAACCTTCCAA	94.44	TCTGGGTGATCCTATTTGCC	100	180
ClSSR05959	W2	27443638	V	26452745		TGGTGGCTATGATGAGACCTT	100	ATCAAAACTGCACCTGGACC	90	133
ClSSR05961	W2	27454940	V	26461614		AAGCAACAGCAAAGGGAAGA	95	GGTGAAGTTGTGGATAGAAAAAGG	90.91	252
ClSSR05964	W2	27472113	V	26470947		CTACTTGCCCTGTGTGAGCA	100	TGTTTTTGGTTTCTGTCGCA	90	294
ClSSR05996	W2	27647953	V	26587892		CACAGGCATCTCCCATGTATT	100	TCAATGCAGTCCTCAAATGG	95	261
ClSSR06008	W2	27751687	XI	12371530	WMB14 (Collinear)	CCCTCAACTTTCAACAGGGA	100	TATTTACCCCCACCAACCAA	90	261
ClSSR06041	W2	27925329	XI	14278218		AACAAAGTTATGCAGGCGCT	90	AAGCTCATCTGCAGGTCCAT	100	220
ClSSR06089	W2	28333857	XI	17727683		AATGGGTTTGGAGGGGTAAG	95	TTTGGCAGAGAAATCCCATC	90	150
ClSSR06175	W2	28842102	XI	19124043		GGGAGAAAACAAATCGGTGA	90	GCATCTCACAAGCCCATTTT	95	279
ClSSR06178	W2	28852914	XI	19137180		AAACCTACCAGCGTGGATTG	95	ATATTGGTGTTGCGCAGGTT	95	263
ClSSR06181	W2	28883119	XI	19290151		AAACCCCTCTGTTTGGAGAGA	100	ATTCGCCCCTCTTTGATTTT	95	201
ClSSR06183	W2	28893431	XI	19311938		TGCATTTCAACCCCTTTCTC	100	CACAAACGTGTTCCCTTGTC	95	153
ClSSR06184	W2	28893867	XI	19312279		GAACATGGAATTGGGAATCG	100	ATTTGCAACAAAATCCGGTC	100	219
ClSSR06191	W2	28934871	XI	19420566		AATTGGCAGAGAAGCAAGTGA	95.24	TATGAAGGTGCAACCGTGAG	100	232
ClSSR06241	W2	29258499	XI	20255257		ACAGGTGATCCCAGACCTTG	94.44	AGCGCTTCAGGACCAAGTAA	100	220
ClSSR06298	W2	29787958	XI	21312990		ATGAAAGAATTGGCTGCCTG	100	CCGAAATCTGTTGGCATTTT	100	206
ClSSR06354	W2	30157482	XI	16607492		CCTTGCAAGTTTCGAGGAAG	100	CAGGAGGACCATTTTCTCCA	95	280
ClSSR06441	W2	30794688	XI	21565331		GTTCCTACCCCTTTGGGAAA	100	GAGACATGTCATGAAGGGCA	100	839
ClSSR06445	W2	30845141	XI	16017226		TGAATTTGGTGGGAATTGGT	100	CATTGATCTGGGCAACTGAA	100	243
ClSSR06518	W2	31354015	XI	22156505	WMB15 (Collinear)	CAGAATTTCATGGGCCATTT	100	CTTGCTATTTTGGGGCGATA	90	150
ClSSR06519	W2	31355924	XI	22158392		AAGATTCCTCTAAGGCCCCA	90	TTGTTCTCTACGAATGCCCC	100	231
ClSSR06541	W2	31510635	XI	22303001		GTGAAATCGCCCAAAAGTTG	100	TGGTACATTTCAAGCAAAGCA	100	282
ClSSR06590	W2	31813586	chr00	38115869		CACTAAAGGTCCCCAGTTCG	100	TGTAAAGTTTCTAGATGGCGCA	94.74	344
ClSSR06591	W2	31813643	chr00	38115869		CGAACCTTCCGTCATTTTTC	95	GATGAGGAAGCCATTTGGAA	95	175
ClSSR06600	W2	31884294	XI	22399042		CAAGAAGGCCAACATCATCA	100	CAATGGCCAACAAGTTCCTT	94.44	275
ClSSR06617	W2	32009402	XI	22531918		TGAATTCAAAGTAAAGGGGCT	100	ACAATTCCAACAGGCAGCTT	100	220
ClSSR06625	W2	32081922	XI	22600588		GACTTGAACATTGACGCCCT	100	CCTGTTCTTATTTCGGAGCG	95	216
ClSSR06636	W2	32160371	XI	22675732		AAAATCCATATCCTAACCCCC	100	CCTTCCAATTCTTCCAACTGA	90.48	305
ClSSR06667	W2	32361755	V	1889146		CAAATGGAACAAAGTGGCTG	100	GAGGGGCATGTCTCATGTCT	100	197
ClSSR06691	W2	32520290	V	1747122		GCCTTTAAACGGGAGAGACC	100	GGGGGAACATCAATTTTCAA	100	276
ClSSR06701	W2	32576443	XI	18285036		TTTGCTTTTCTCCATTTGGG	90.91	CTTAGTAAACCGCCATGGGA	95	263
ClSSR06716	W2	32634988	V	1634849		AGGAATGAATGGGACAACCT	100	GTCAGAAACTGGGTCCCACA	95	213
ClSSR06717	W2	32635041	V	1634849		CATATGCTTTTTCCCATCCC	100	CTCATTCTCTTCCCCACCTG	100	179
ClSSR06794	W2	33384608	chr00	43705113		CTCTCAAGTTCAACATTCATTGC	95.65	TTGACACCATGAACCAGCAT	95	299
ClSSR06883	W2	34020369	V	378648		GGATTTATGGGTTTGGCCTT	100	TTATCCCCATGCTAGATCGC	100	257
ClSSR06885	W2	34020853	V	378157		TACCTTGCCCTGGTGTTCTC	95	TCTGGACAAGAGTTTGGAGGA	100	254
ClSSR06934	W3	118429	XII	182692	WMB16 (Collinear)	TTGAAATTTAAGGTTGCGCC	95	TAAGAAACGGAAGCCCATTG	95	291
ClSSR06937	W3	160331	XII	211108		ACAACAACCAAAGGGAGTGG	95	CCACCACCTGCTTTACCATT	90	155
ClSSR06992	W3	499458	XII	565159		TTCTTTCTGCTGCCCATACC	100	AACACACTCAGGCTGGCTCT	95	224
ClSSR06993	W3	499523	XII	565159		TGCTTATGGATTCTTGATGGG	100	TCCCCCATGGGTGTAAAGTA	95	228
ClSSR07000	W3	550250	XII	604225		CATTTTGCAGAGTTGCCTGA	100	TCGGGAATCTTGCCATTTAC	100	270
ClSSR07019	W3	674796	XII	748242		CTTCCCAGAACTTAGCACCG	95	CCCTAACTTCTTTCCCGCTC	100	369
ClSSR07028	W3	720432	XII	785516		TGCAAATCCAACCACTTCAG	100	CTGTGTCGCCACACTTTGAC	100	205
ClSSR07039	W3	818484	XII	972823		GCCCCATTCTTTTGTTTTCA	90	GTTTGCTCGCTTTCCTTGAC	100	252
ClSSR07052	W3	976981	XII	1203497		CCTAGACTGGGATACCGCAA	100	TTTCAGCAAGCCTCAAAGGT	100	378
ClSSR07064	W3	1025580	XII	1260807		TGACAGAACGACCTCACCAG	100	TTGATCACTGAAATGCCTGC	100	327
ClSSR07079	W3	1135397	XII	1364513		GGCTGTCCTCTTTAGTGGTTTC	95.45	CGTGCATCATCGAGACATTT	95	181
ClSSR07094	W3	1248253	XII	1556881		GACAACAAAAGCCACCAATG	100	TCATAGAAGTGCTCCAATTGTGT	90	283
ClSSR07146	W3	1563600	XII	2051922		TGGAATGTGTATGGTGGTGG	100	TTATGCCCACTCCTCAATCC	90	232
ClSSR07163	W3	1781011	XII	2540951		TGTTCAAACTGCAAGCAAGG	100	TGAAACTTGCTCCGGACTCT	94.74	241
ClSSR07211	W3	2196783	chr00	35594286		CAACCGGAGCTGTAGAAACC	100	TTCACTTTCCCTCCCAACAC	94.74	121
ClSSR07218	W3	2232560	chr00	35635069		TGAGCATTACAAGCTGACGAA	95.24	AAACCCAGATGCAGCATTAAA	95.24	195
ClSSR07236	W3	2322860	XII	3363255		TCTAGCAGTGGGGAGGAGAA	95	TACGGCGCACATTATCAAAA	100	177
ClSSR07249	W3	2392736	XII	3537348		TGAAAATCTCTGAAGGACTAAAGG	94.74	TCAGGAGTTTCTGCTCAAATCA	95.45	163
ClSSR07333	W3	2995208	XII	5217899		CGCGTGAAGAAGGAATGAAT	95	GTGAAGGTGGAGATGGTCGT	100	503
ClSSR07343	W3	3116121	XII	5705779		CTTGACACAATGCCAGTGCT	100	TTACTTCCAAAATGGGCGTC	95	271
ClSSR07366	W3	3226491	XII	6096544		TCCCTAAGCCATGTGAGTCC	100	ATGTTTTCCGAATCAGGTGC	100	282
ClSSR07418	W3	3807530	XII	22066821	WMB17 (Inversion)	TCAGTGAATGTCTCAGACCCA	100	ACGACCCATTTGCAGACTTC	95	108
ClSSR07451	W3	3983221	XII	21925354		ATGGCAATGGCTCTATCAGC	95	TTCTCAGCTTCATCAACCCA	100	453
ClSSR07454	W3	3993845	XII	21918183		ATTCGGTGCTTCCTTGTTTG	100	TGGCAGTCATTCATAGCGAG	95	273
ClSSR07491	W3	4207362	XII	21749314		AGCATGTTCCCATGATCTCC	100	AGGTGGTGGGGTCTACAATG	95	110
ClSSR07492	W3	4207394	XII	21749314		GCAAGGCTTCAAAAAGAGGA	95	TGAATACAGTGCGCTCCAAC	100	268
ClSSR07535	W3	4664840	XII	21373512		GTCTTCAAGAAGGTGCTGGC	100	CAATCGGCTAATCACACCCT	95	182
ClSSR07537	W3	4666834	XII	21371645		GGTTGCCCACTCAAACCTAA	100	TGGAAGCTTTGTGAGGCTCT	95	228
ClSSR07572	W3	4948765	XII	21128766		TCATCTGCTGATTTCTTGCCT	94.74	ACCACCACCATGGCATTATT	100	273
ClSSR07629	W3	5562139	XII	20545531		AAGCTTATTGCAACCATCCG	95	GCGAAGCTTGAAGTTGATCC	100	206
ClSSR07646	W3	5631572	XII	20488218		TCCACAACTAGGGCAAGTCC	94.74	TTCGACATTGTTTGCCGTTA	100	177
ClSSR07694	W3	6171329	XII	17511608	WMB18 (Collinear)	TGAAATACGGAAAGCCCTCA	95	GGTTGCTGCGTAATGCTTTT	95	242
ClSSR07729	W3	6524211	XII	17912790		GGAAAGGATTACCAAACATGC	95.24	GAGAAGTGCTTTGGTTTGGC	90	598
ClSSR07753	W3	6810400	XII	18372614		TGCAGACGAGCTCAGAGAAA	100	GTGTCCAAACGCCTCTTCAT	100	225
ClSSR07796	W3	7207767	XI	24798801		AGCGGTCCAGAAACTCGATA	90	TCAGCAGAACAAATTGCCAG	95	142
ClSSR07822	W3	7409008	XII	18968775	WMB19 (Collinear)	GGGAAAGAGACAAGGAATGGA	100	AGCACTTTCTACCTTCCACACA	90.91	325
ClSSR07934	W3	8291559	XII	19748207		CAGAAGCAGCACCATTTTCA	100	AAGGACGCAAGCTGTTTGAT	100	360
ClSSR07982	W3	8621503	XII	19999121		CTTGAGGTTCAAGTTTCAATGC	94.44	ACGTCACCCAACACACTTGA	100	168
ClSSR07989	W3	8649687	XII	20016224		GCAACATTTGGAAATAGCCC	95	TCTCAGCTGATTGCATACGG	100	422
ClSSR08012	W3	8783258	XII	20132323		GCGACTGATCTTAGGAACGC	100	TCTTTCTTCCTCGCTCTTGC	100	580
ClSSR08075	W3	9420324	XII	16843394		TCTAAGGCAGGCAAAAAGGA	95	AAACAAACCAACAAATCCGC	100	275
ClSSR08186	W3	10618218	IX	14062374	WMB20 (Inversion)	CACGAGGAAATCTTGCCAAT	95	TTTTCAGGACGGTCCAAATC	95	252
ClSSR08205	W3	10757846	IX	13005746		TTTTGCTAATTTGCGCACTG	100	ATGAATGGACGATCGGAAAG	90	266
ClSSR08315	W3	12381231	IX	9691858		CTGTTGCTCCACTGTCATGC	95	CCATCGGAATCTCAAACCAC	100	292
ClSSR08318	W3	12382376	IX	9693279		GTTGGGAGATTCATTCCCCT	100	GCCATTGCAGCTTTAGCAAG	90	241
ClSSR08907	W3	22613142	II	6243489	WMB21 (Inversion)	TGGTTTGGGACAAAGGCTAC	95	GGGTGACTGAGAGAAGGCTG	95	129
ClSSR08926	W3	22868417	II	5895159		ACCCAATTCATCAATTCCCA	100	CAACAATGGGGAAATCCTTG	95	289
ClSSR08980	W3	23390490	II	5241422		CACACTGAGGAATGGAAGCA	95	TTTCACATGGTCAGCCACTC	100	337
ClSSR08988	W3	23456004	II	5183783		AGGCAGCACCTCCTACTTGA	100	CACCAACAATGCCACCATTA	100	217
ClSSR09044	W3	24007723	II	4562640		TGTGAAAAGAAGGCAGTGGA	100	AGTCCAAAACCGACCAAAAA	100	224
ClSSR09059	W3	24207477	II	4228517		CCCATTTGTTTACCTGCCAT	100	AAGTGCCCTTGGACGAGTTA	95	305
ClSSR09124	W3	24958730	II	3330432		ATGGAACTTCCCTTCGCTCT	100	CGTTTTTGTCCAAATCTCGG	100	133
ClSSR09231	W3	25861738	II	2517210		CGGTGCTCACCACAGTTAGA	100	TGGGAAACAATTGCAGATCA	95	107
ClSSR09241	W3	25992390	II	2389326		AATTTCCCTGTCCCTGCTTT	100	TTCATTAATGGCTGCTGCTG	100	264
ClSSR09249	W3	26071069	II	2323360		TAACATGCCAGGCAAACAAA	94.44	TGCACAAGAATTGAAGCTGG	95	168
ClSSR09302	W3	26432284	II	1892560		CGGAGTCGAAGAAAGCAGAC	100	TGTTAGGATCTTTCCCTGCC	100	274
ClSSR09305	W3	26461402	II	1867365		TTGGAGTTGAGGGTTTTTCG	100	CCTCAAGGCCATCGAAATTA	95	207
ClSSR09315	W3	26527406	II	1811296		ACTTCCCTGTCTTTTCCGGT	90	TCTGAACTGCCGACAAACTG	100	285
ClSSR09359	W3	26841085	II	1522746		TCAAAGAATAATGGGTTGCAGA	90.91	CCCAAAAAGGGTGTCTCTGA	95	159
ClSSR09631	W3	28879500	II	120343		AAGCTTGATGAAGAAATGGCA	100	TCCCCTTTTGTCCCCTAAAT	100	182
ClSSR09724	W4	1211113	VIII	17569335		CAGAACAATGCAACGGCTAA	90	CCGTTATGGGGATGAACAAC	100	275
ClSSR09783	W4	1932104	VIII	12204572		AATGGGCAACTTTTCAATGC	100	TGTTTTGGGCATTTTCCTCT	95	216
ClSSR09801	W4	2355649	VIII	12959898		TACACAAGGGCAAAAGGGTC	90	CATTCCAAAAGGATGGAGGA	100	181
ClSSR09861	W4	3348917	VIII	11329708		CTTCTCAGCTTCCGGATTTG	100	CAATCAGGCAATGTTTGTGG	100	293
ClSSR09870	W4	3684326	VIII	13979505		AGGAAGAGCAATGTCTGGTGA	100	TGGGCAGTCTACGGAGAAAT	95	203
ClSSR09950	W4	5398847	VIII	15403272		TGGAGTCCCACAAATGATGA	100	CATAGGCTTGTTTGGAACACAC	95.45	164
ClSSR09993	W4	6068590	III	14777846		GATTGGATTGATGGGATTGG	100	AAAGTGATTGCAGAAAGGGC	95	284
ClSSR10020	W4	6558391	VIII	16603525		TTCCACGGCTTTCTTGAACT	100	TTGAACTGCAGCCATTGAAA	100	141
ClSSR10036	W4	6860311	VIII	16652403		TTCCACGGCTTTCTTGAACT	100	TTGAACTGCAGCCATTGAAA	100	141
ClSSR10080	W4	7790978	VIII	23847680		AAAGCTGTGGAAAAGCATGG	100	AAGCTGGCAAGCAAAATTGTA	95	276
ClSSR10186	W4	9783349	VIII	20541693		GATCCAAACAGAAAGCCAGC	95	AAAGATGAACACGGTTTCGG	95	279
ClSSR10209	W4	10123555	VIII	20778440		AAAGAAACAAACACTTGGGCA	95.24	AGATGAGAGCAACGGGAGTG	95	323
ClSSR10248	W4	10883186	chr00	4004417		TTGGGTTCGGTTGTCAAGTT	90	TGACTCAACTCAACTCGAATTACA	90.48	247
ClSSR10288	W4	11845452	VIII	23410558		CCTACAACTTTGGTCATCACCTT	91.67	TCCACATCTTCACCAGAGAGAA	95.24	151
ClSSR10312	W4	12431388	chr00	494384		TGAGCTCTGCATTAATGGCTT	100	GCGGCCATTAAATGATCCTA	95	143
ClSSR10503	W4	15371299	VIII	20894104		ACATACCAATCGGGTTGCAT	95	TAAACAATGTTCCGTGTGGG	100	513
ClSSR10553	W4	15831843	VIII	18662514		ACATACCAATCGGGTTGCAT	95	TAAACAATGTTCCGTGTGGG	100	513
ClSSR10562	W4	15958305	VIII	18517019		TGAAGTCAACCAACCACCAA	100	TCCCTAAAGATTGAGAGAGAGAAAA	95.24	1851
ClSSR10649	W4	16999721	chr00	2940734		CGGGAGGCTACTGTGTGTTT	95	GACTACTCTTAGTTGTCTACCTTCCAT	96.3	232
ClSSR10692	W4	17342854	chr00	23183283		CCCAAATTGACAATGTTCCC	100	TGGAGCAGTTGAAAATGCAG	94.44	661
ClSSR10738	W4	17686748	chr00	22403443		TCCCTTCGAGGGTTTTTCTT	95	GCATCATTGCCTGCTGTCTA	100	216
ClSSR10750	W4	17762649	chr00	22291731		TCAAAGGTGAGGAACCAAAAA	95.24	TGCAAGGGACTTGAGTTTCA	95	225
ClSSR10754	W4	17780637	chr00	22223143		GGAGGGCATTGGTAATTGTG	100	CCTTCACTGTCCTCATGCAA	95	222
ClSSR11036	W4	19906686	VIII	21596045	WMB22 (Collinear)	ATGTGCATTGAAGTTCCCAC	100	CCCACTTGTTTTCTCCACCA	100	311
ClSSR11071	W4	20156816	VIII	21326672		CTGCATCACCACATGCTTTC	100	TCCAGAGGCATTGACATTTG	100	300
ClSSR11082	W4	20262036	VIII	21207896		GCTGAGAAGGAAAGAGATGGC	100	TAGAGGCTTTCTCTCGCCAC	100	250
ClSSR11127	W4	20538014	V	4927752		TTCATCGGCTTAGCGTTTTT	95	AACTCACAGTGCCATCCCTC	95	248
ClSSR11130	W4	20542780	V	4932274		TGGTGGATGATGGAGTTTCA	100	AGCGTGTTGAATTGCATCTG	90	263
ClSSR11178	W4	20928579	VIII	8989310	WMB23 (Collinear)	AAAAGAAATTGAGCCCACCA	90	AAAAGAACCCATCCAAAGCC	90	231
ClSSR11179	W4	20958195	VIII	8942872		CTTCGTCGAAAGGATTGGAA	100	CAACATTTTTCGCTTCGGTT	95	287
ClSSR11188	W4	20996837	VIII	8924012		GCATCCATGGGAGAGAGAAA	100	TCCCTGGAAAACAGAGCAAC	94.74	245
ClSSR11196	W4	21074419	VIII	8811816		AAAGGCTTCGACCCTTCATT	95	GGATCTGGCACCACACTTCT	100	280
ClSSR11239	W4	21310494	XI	7798808		TGAGCGCAGAGAAGTGAAGA	100	ACCTCTTCTATGCAGGCCAA	95	115
ClSSR11303	W4	21736207	VIII	8182809		CGTGCACCTCCACAGTTTAC	95	CCCTAAATGATTCCTTTGTTGA	100	236
ClSSR11336	W4	21935173	XII	23340085	WMB24 (Collinear)	AAACAAGCAACAAAAACGGG	100	TACACCATCAAAGGCACCAA	100	142
ClSSR11395	W4	22270258	XII	23546740		TTCTATGCCGCCTTCCATAC	95	TGCCATATGAATGCCACTGT	95	252
ClSSR11437	W4	22685102	XII	23773675		TGCACCCCAACATAACTGAA	100	AGTGCCAAAAGCTCCAAAAA	100	242
ClSSR11445	W4	22712494	XII	23792040		CAGGCTTTTCCCACTCTTGA	95	GCTTGGAGAGCTTGGTTTTG	100	270
ClSSR11446	W4	22719047	XII	23797572		CCTTCCTCATAGTGATGAAAAGTG	87.5	TGACCACATTTAGTTCATATCCTCA	96	181
ClSSR11461	W4	22806639	XII	23860131		GAGAAGCATTTCCGTCCAGA	100	GAAGGCAAAAGTCGAAATGC	94.44	298
ClSSR11500	W4	23090933	XII	24033695		TGGGTTGGGTCAACCTAAAT	90	GTTCAAATGACCCGACAACC	95	133
ClSSR11525	W4	23290726	XII	24183321		GCAGAATCTCCGCGTCTTAT	100	CGGGGATGAAATTGAGAGAA	100	171
ClSSR11533	W4	23422968	XII	24277882		TTGCTTCACGTTTACGTTGG	95	AGCAGTCTTGCTGTCATGGA	90	268
ClSSR11538	W4	23486731	XII	24333533		TGTCCCAAATGGAACAAAGG	100	TTGAACAGCTTCCTCAAGCA	100	163
ClSSR11561	W4	23658288	XII	24460877		TTAGAACCACCGCCAAAGAC	95.24	AGGTTTTGGTGGTATGCAGC	95	320
ClSSR11585	W4	23816129	XII	24576774		CACAGCGACTCTTCGTCAAA	90	CAACAAGGAAGGAGGTTGGA	95	257
ClSSR11597	W4	23877370	XII	24624598		CTCTGAATTCCACCATGCCT	100	GCTGCCTCATTCTCTGTTCC	95	180
ClSSR11601	W4	23881669	XII	24628852		CAAAAGCGTGCTTCCCTAAG	95	ACAAGCGGGTCAAAGCTAGA	100	157
ClSSR11619	W4	23965707	XII	24709087		AAGAAAGCCGACTCCAACAA	100	TTGATGGAGGAGAGGGATTG	95	240
ClSSR11662	W5	20560	VI	1360	WMB25 (Collinear)	GGGTATCCCTCTTGTCAGCA	100	ACAACCCCTCCCCAATAAAG	100	258
ClSSR11679	W5	118326	VI	87500		GGGCAACGATTAGAGCTGAA	95	TCTTGCTTCTCGTCCTTGGT	90	130
ClSSR11704	W5	340916	VI	230011		TCTCAATCCAATCCCCTTTG	94.74	GCTTAGAAGTGGCACAACCC	95	254
ClSSR11755	W5	601631	VI	440497		TGTTCCCAAAAGCATCACAA	100	TGTCTCATGTTTCCCACCAA	100	495
ClSSR11769	W5	674582	VI	505813		CTGATGGCTGTGGACCCTAT	90	TCACAAAGTCAGCTGCATCC	100	191
ClSSR11775	W5	723968	VI	538150		GTCGGTGAATTTGGATTTGG	95	AACCCATTTTCCCCATTTTC	100	308
ClSSR11776	W5	724053	VI	538150		CCCCAGCTCAAAAATTAGCA	100	AACTCATCCATGCCTTTTGG	100	279
ClSSR11874	W5	1535012	VI	1184067		GAGTTTGGACTTCGACGAGC	100	TGCCAGGGATGAAAGGTTAC	95	289
ClSSR11917	W5	1860917	VI	1438634		GAGTGAGGACTTTATCGGCG	100	TCGTCTTCTTCCTCTTCCGA	100	215
ClSSR11975	W5	2373275	VI	1885872		TGAAGTGCATGAATGGGAAA	100	TTCTAGGCAAAACCCTCCAA	90	835
ClSSR11982	W5	2430992	VI	1936844		ATTCATCATGGATCGGAAGC	100	CTCCCCAAATTTGCTCATGT	100	239
ClSSR11989	W5	2458219	VI	1957636		TTGGCAACAGAATGATGGAA	100	GGTGCTCTCATCTCCTCCTG	100	270
ClSSR12026	W5	2746588	VI	2222878		TCAAGGCAATTGCAAGACAC	95.24	GTTGGCAAAGCTCGAAGAGT	90	246
ClSSR12032	W5	2841502	VI	2287306		TTCTGGAAAAGGAGAGCTGC	100	TAGGAGGGCATTTTGGTGAA	95	303
ClSSR12042	W5	2955565	VI	2384852		TCTCCCTTCCTCCACTTTTG	95	CCATTCCCACAACATGCTC	94.74	980
ClSSR12050	W5	3014765	VI	2442307		GATCCACACCAACCCAATTC	100	AGGAAAGTGATTGGGGAAAA	100	265
ClSSR12060	W5	3071823	VI	2489870		AGTCGGTCGTGAACTTGGAC	95	TTGAGGGGTCACTTTTGAGG	95	289
ClSSR12065	W5	3080564	VI	2499486		ATGATGGAGCCTTTGTGGAG	100	AAGGCAAATGGGAGTGTTTG	94.74	189
ClSSR12089	W5	3285838	VI	2679953		AAGATGGCTGGAGGAGGAAT	94.44	CTTGGCATTGAAGTAACCCC	100	158
ClSSR12101	W5	3395742	VI	2775836		CTTGGCATTGAAGTAACCCC	100	AAGATGGCTGGAGGAGGAAT	94.44	158
ClSSR12121	W5	3478939	VI	2834942		TGAATGTCGCCGTCAAATTA	100	ACGAAACCCTAGAACGACGA	100	284
ClSSR12122	W5	3479806	VI	2835901		GAGAGCAGACACATGTGGGA	95	TCATATTGGCCTAGAAGTCCCT	95.45	215
ClSSR12213	W5	4227702	VI	3517448		CGCAAAGCAACAACCTACAA	90	CTGATCTCCTTGGCTCTTGG	100	188
ClSSR12215	W5	4242334	VI	3530821		AGGTTGAGGCAAAGGCAATA	100	CCAACTGCACCAATCATCAA	95	380
ClSSR12231	W5	4348612	VI	3616996		TTTTTCCTTCTATGGCGTGG	94.74	AAAAGCAGCATGATTCAAAGG	100	115
ClSSR12238	W5	4372799	VI	3635037		CACTTGGCTTGTTCATGTCG	100	AGAAGGAGTGAAGCCCATGA	100	255
ClSSR12298	W5	4790232	VI	3992287		GAAGAAATTGGCCGTGAAAA	95	ACGGAATCACCCGTGTTTAG	94.44	231
ClSSR12308	W5	4815754	VI	4011410		CAGGTTGGAAGATGGAGCAT	100	CACATGGCAGTGGAGAGAGA	95	217
ClSSR12312	W5	4823685	VI	4017032		TCTGAAATGGCTTCTCGCTT	100	GTAAGCTCGCTAATCTGCGG	100	266
ClSSR12315	W5	4901588	VI	4055269		AAGATTCGGAGTTTGGGCTT	100	GGTTTCATCGTCCTTCCCTT	95	298
ClSSR12316	W5	4916620	VI	4060162		CCCACAAAATCCCCTCTTTT	90	TTTGGAGCAGAGCAACAATG	95	284
ClSSR12318	W5	4957139	VI	4095221		TGTTTCTTCCTCAAAACAGGG	95.24	TCTCAGTCCCAACCTGCTCT	100	285
ClSSR12324	W5	4977580	VI	4113058		AATGCAATGAGCAGCATCAG	95	CCATGCTTCCTCTACCTTGC	100	252
ClSSR12370	W5	5218699	VI	4343932		GCTGCCTTAGCCTATGATCG	90	ATGTTTTCCTCTGCCACAGC	94.44	233
ClSSR12384	W5	5402965	VI	4497207		TGGACAGACCCCTTTGTCTC	100	TGCTCAAACCCACATACCAA	95	195
ClSSR12443	W5	5844934	VI	4927998		CATGGCAATGCAAACAAGAC	100	TGTTAAGCCAATTGTGTGGC	94.44	233
ClSSR12457	W5	5916628	VI	4998352		ATTCCCACATTGTCGGTAGC	100	AAGCCCATTAACACGTTGGA	100	198
ClSSR12506	W5	6157491	VI	5214662		AGCAAAAATCCACCATCCAA	100	TGAGGCTGAATTTAGATCCTTCA	95.45	179
ClSSR12553	W5	6469925	VI	5441068		GCCTTCCATACAAAATCCCA	100	CACGATTCGCTTTATTTCCC	95	266
ClSSR12577	W5	6691683	VI	5724476		ATCCAGAGCCCCAAAAAGAT	95	CCAACCATTTTCATCCACCT	100	259
ClSSR12583	W5	6719256	VI	5749716		TGTGGCTGAGACGAATGAAG	95	ACACAAACACAAATGCCTGC	90	298
ClSSR12628	W5	7094230	VI	5947340		CTGGAAGCAAACAAGGAAGC	100	CCAGCGTGTAAACCCATTCT	95	204
ClSSR12712	W5	7848198	chr00	69429753		AGAGCAAAGGGAAAAGCCAT	90	TATAGGACCGTCTTTGCACC	100	153
ClSSR12723	W5	7896947	VI	6751739		GAAAAAGGGGAGAATCCGAG	95	TTCGCTTTTCGAGCTCCTAC	100	117
ClSSR12735	W5	7981645	VI	6855222		CACGGTTCCTCAACATCAAA	95	GGCAATTTAAGAGATGCCCA	95	176
ClSSR12770	W5	8174945	VI	7020739		AGAGCAGTTTTGCCATTGCT	95	CACATTGCAACAAAACAGGG	100	285
ClSSR12823	W5	8615782	VI	7531611		TGAAATGATGAGGTAGAACCATACA	95.65	ATGTGGGATTTGTGGTGGAT	100	339
ClSSR12827	W5	8662353	VI	7706518		TGCTCTGCAACTTCAACGTC	95	AGCGAAATCAAGCTCATTGG	100	284
ClSSR12841	W5	8807102	VI	7747888		GCCACTTGGTGCTTCATTTT	100	AAAGCAAGCACCTGTTCGTT	95	190
ClSSR12863	W5	8966464	chr00	37931899		CATTCACGAAAAGTGGGTGA	95	TAAGTGTGGTGGTGGAGCTG	90	168
ClSSR12879	W5	9091394	III	7248498		CATTCACGAAAAGTGGGTGA	95	TAAGTGTGGTGGTGGAGCTG	90	168
ClSSR12913	W5	9394847	chr00	4211286		TCGGTGAACAAATTGGGATT	95	GCAACGACTGCATAAAGCAA	100	225
ClSSR12938	W5	9566112	chr00	4618456		TGGAACCATCATCCCAAGTT	94.44	GGCAGGCTACTCCTCTTCTG	95	220
ClSSR12957	W5	9713725	chr00	4800847		TCAGCTTGGTGTTCACTTGG	100	TGGGGGTAGGTATGAGAACG	100	237
ClSSR12979	W5	10002393	chr00	5305026		TCAAAAATCACTCCCTTGCC	94.74	GCGGTTGGTGTTGGTAGAGT	95	165
ClSSR12981	W5	10008353	chr00	5324493		TCCACTTCCCATTTTGCTTC	90	AAGTGGGTGTTTGAGGATGC	100	136
ClSSR13054	W5	10715636	chr00	6875523		CGTCTATGGAAGCCAATGGT	100	TTGAAGAATGGGAAGGGTTG	95	202
ClSSR13055	W5	10715735	chr00	6875523		GCGTAGTTGCATAGTTTGCC	90	ACAAATTTGGATGTGGTGGA	100	252
ClSSR13098	W5	11180598	chr00	7728433		ACAAACACGTTCTGATGCCA	95	TCTGTTCTCCTTTCCCCTTTC	90.48	276
ClSSR13100	W5	11181668	chr00	7729295		ACAAACACGTTCTGATGCCA	95	TCTGTTCTCCTTTCCCCTTTC	90.48	276
ClSSR13101	W5	11183335	chr00	7732388		TGCTGCATTGAAATACTGGG	95	CATGTGCTTCATTTCCTCCA	100	192
ClSSR13211	W5	12729714	VI	12109037		CTGAGATCATTTCGTGGCTG	100	CCGAGCAAGTAAATTCCCAA	100	228
ClSSR13238	W5	13013240	VI	13546923	WMB26 (Inversion)	CAACTTCACGAGGCTCAACA	100	CGCCTAGACGAAAGAGGATG	95	191
ClSSR13253	W5	13269846	VI	13002382		AATTTTCATTTGGTGGGCAA	95	GGAACGAAGAAGAGCGTTTG	100	137
ClSSR13263	W5	13392378	VI	12714426		GCTCTTCTTTGGCTCTGGTG	95	TGCAAAATGGGAATGGATTT	100	112
ClSSR13278	W5	13661739	chr00	14794895		CTGTGTGTCTGTGGTCCAAAA	100	GGGGGTACCTTATCCCCTCT	94.74	229
ClSSR13293	W5	14010595	VI	15033643		CTGTGTGTCTGTGGTCCAAAA	100	GGGGGTACCTTATCCCCTCT	94.74	229
ClSSR13313	W5	14240860	VI	23212979		TGAGGCTTGAATTGAGCAGA	100	TTGGGGCATTGAAAAGAGAG	95	264
ClSSR13350	W5	14739937	VI	2442500		CCAATCCTTTTCAATGGCTG	100	TGAGGAAGTTTTTGGGATGG	95	256
ClSSR13545	W5	17694218	VI	16914553		GCCGTCTGATCTCCTTGAAA	95	AACCAATCCAAATCAACCCA	90	262
ClSSR13598	W5	19006952	VI	18105953		TCTACAGCCACAGCGTGAAC	95	TCCTTCAAACCCATTTCACA	95	232
ClSSR13634	W5	19841807	VI	17922908		ATCTGCCGGGCTTTAATTTT	95	ACTCCCGATCCCGTTCTATT	90	261
ClSSR13683	W5	20748313	IV	10095552	WMB27 (Inversion)	ATGGCAGAAAAGGAGATGGA	100	TGAAACATGATTGTGTAAGCCTG	100	248
ClSSR13698	W5	21019681	IV	9839595		AAGGGAAAATGGGGGTTTTT	90	TGGGAATGCATTGACATTGA	95	135
ClSSR13744	W5	21837860	IV	9187195		CTTCCACTTCCCCAAATTGA	100	TACTGTGCTGAATGCTGCCT	95	132
ClSSR13890	W5	23509645	VII	1213890	WMB28 (Inversion)	TGCTCGACAAAGTGGATCTG	95	CGACAATCAGCATCAAAATCA	100	166
ClSSR14002	W5	24483298	VII	717275		GGCTTTGTTGGGTTAAGGGT	95	GTGTTCTGGTTGTCCCCTGT	95	235
ClSSR14050	W5	24759596	VII	550309		AAATCCGAATTTCCAAAGCA	95	AGCCGACAACAAAAACCAAC	90	211
ClSSR14073	W5	24863846	IV	3505164	WMB29 (Inversion)	AAATTTCATTGATGGCCTGG	100	GGTTCAAACCTCCACTCCCT	95	440
ClSSR14075	W5	24877472	IV	3487965		GTAATCTGATTGGCAAGCCC	100	TTTGTTTGGTGGATTTGGTG	100	257
ClSSR14085	W5	24965065	IV	3420497		TTGTGGCAAACCACACAAAT	94.74	GAGCAGATAGATTGCTTGTGAAA	100	131
ClSSR14096	W5	25042632	IV	3354245		ACCATTACCGCCTTTCCTCT	100	CAGGCGTTCAAGAGATGTCA	100	277
ClSSR14130	W5	25401326	IV	3051980		TGTACGACTTGCTAAGTTCCCA	100	GAAGACCCTCATCCAACCAA	95	189
ClSSR14133	W5	25440463	IV	3012222		AGAAGAAGGTTGAGTGCGGA	100	AGCCGGTGATAACTAGCCAA	100	203
ClSSR14166	W5	25775033	VII	1654087	WMB30 (Inversion)	CATTTCCTTTCCCAGTGCAT	100	AGCAATGTGGATTTCCCAAC	94.74	160
ClSSR14198	W5	25900369	VII	1576918		GCCAACAGACAACGGTACAA	100	AAAGAAGCATGTGAGGGGTG	95	162
ClSSR14225	W5	25996670	VII	1506693		GAGGGGATGGCGATTCTATT	94.44	GCGACGTGATTGGATCATAA	95	311
ClSSR14229	W5	26013685	VII	1497106		ATTTGCAATTTCATCTTGCC	95	ACATGTTGTTCTGTTGCCCA	100	189
ClSSR14231	W5	26029247	VII	1486724		ATTTGCAATTTCATCTTGCC	95	ACATGTTGTTCTGTTGCCCA	100	189
ClSSR14299	W5	26555062	IV	4068503	WMB31 (Collinear)	TTGATTAAGAGCCCGTCTGG	95	CTCCTCCTGCAGGTGACTTC	95	241
ClSSR14336	W5	26844613	IV	4932758		TTGCTTAACTCCAAGCGGAT	95	AGAAAGGCACCCTTTTGGTT	90	246
ClSSR14350	W5	26937393	IV	5169060		AAATCCCCACCAAACGTGTA	100	TAAATTGAATGGCAGCACCA	100	233
ClSSR14351	W5	26937496	IV	5169060		TCGTTCTCTGCAAATTGACG	100	TTGTTCTTTGTCCGAAATTGG	90.48	239
ClSSR14485	W5	27925181	VII	2243062		CAAGAATTGCCTGCATCAGA	95	TGGCTGTGAAAGTGGTTGAG	95	222
ClSSR14548	W5	28367474	VII	1853660		CCTTCCTTTCCTCATGTCCA	100	ACTGTTGATGTTTTCGCCCT	90	252
ClSSR14564	W5	28470079	X	395216	WMB32 (Collinear)	GAAGATGCCCAAAAGGATGA	95	GAATGCTCAAAAGGATCCCA	95	134
ClSSR14570	W5	28524373	X	431665		TTCCTGCCTTTGGAGTTTTG	100	GAGAAACAAGAGGACCAGCG	100	257
ClSSR14609	W5	28799976	X	639483		CAATCCAAACCAACCCAAAC	90	TTTTTAGGAGCTGTTGGAGAAT	90.48	153
ClSSR14631	W5	28994385	X	762335		CCCAGTCAAAGACAACCCAT	95	TGAATCTTTGCAGATGCTGG	95	207
ClSSR14636	W5	29001928	X	771473		CCCGTTGATTATTCGGGTTT	94.44	CCAAGCAAGGAGATGGAGAG	100	228
ClSSR14653	W5	29078664	X	832403		GGTCGAGAGAGTGAACGGAG	95	ACCCTTCCATTTCCATTTCC	95	270
ClSSR14664	W5	29161479	X	893029		GTGTGCCAAAGAAGGATGGT	100	GAGTGGGAGGCCCTCATTAT	100	271
ClSSR14734	W5	29721379	X	1306132		TCTGAACCTTCCATTTTCCG	95	ACATGATCATCAAACGGCTG	95	285
ClSSR14759	W5	29880100	X	1467698		GCTGTTGGATTTGCTATGCC	90	ATGGCAATATGTGGCTGACA	100	1174
ClSSR14760	W5	29881352	X	1469001		CCTCGTTATCCTCCCTGACA	100	TGAAATGAAAGCGGAAATGG	100	135
ClSSR14765	W5	29889925	X	1476750		AAATTCCACGTTTCCCCTTT	100	GCAATCAGCACGACTCAAAA	95	237
ClSSR14840	W5	30393740	X	1870395		GAAAATGTGAAAAATGGGGG	95	GGAAAACAACTCCCACTCCA	95	249
ClSSR14854	W5	30485859	X	1949319		ATAATTGGATTCCATCCCCC	100	AATGGAGGTGGAGTCACTGG	100	296
ClSSR14892	W5	30656803	X	2073853		TTTTCCTCGCTGAAAATGCT	95	ACGCATCCGTTTTGGTTTAG	95	285
ClSSR14908	W5	30771308	X	2169342		ATGATCAACGGAAGTGGCTC	100	TGAAGTGCATCCTGTTCAAAG	100	285
ClSSR14920	W5	30890306	X	2246537		GAGCTAGTCCCCAACATGGA	95	TGTCTGATGTGTTGGTTTGC	100	116
ClSSR14956	W5	31098967	X	2422193		TTGAGTGGAGAAGGGAATGG	95	AAGTGACATTTGCTTTGCCC	95	247
ClSSR14959	W5	31115635	X	2436536		AAGAGGGATTGGGATATGGG	95	ACGGACACGCCTCAGAATAC	100	798
ClSSR14975	W5	31164280	X	2463441		CCGAAAGGCTTTAGAGCTTCA	100	CGCCTTGTAACCCTCCATAA	100	188
ClSSR14992	W5	31310979	X	2594123		TGTGAGGGCAATTTTGGAAT	95	ATGCAAGCCACGTCATCATA	100	268
ClSSR14996	W5	31331803	X	2612037		TGTGCCTGTTGGAAAAGTGA	90	AAGGCTGCTGGGATAACAGA	95	220
ClSSR15009	W5	31430521	X	2694821		GGTTGCTTTTAGGCTTGACC	95	CAACCAAGCAAGCAATGAAA	95	170
ClSSR15017	W5	31446695	X	2706605		ATCAATGAGGAAGGGAGGCT	100	TACCGCTTCAACTTCGCTTT	95	264
ClSSR15122	W5	32074753	X	3284750		TGAATGTGTGTGGGGACACT	90	GGGGAATATGATTTGTGGGA	95	132
ClSSR15201	W5	32839475	X	3932012		AATGCCATTCATGGTCAGGT	100	TCCTGGTGGTGCATAGTGAA	100	339
ClSSR15202	W5	32844752	X	3938824		CCATGGCCGTAGCTCTATGT	100	ATAAAAGCCAACGAAGCCAA	95	144
ClSSR15203	W5	32846296	X	3940689		CATTTTCCCATTTGGCTGTC	95	TGATCCATTCAGAGCCATCA	100	297
ClSSR15243	W5	33192840	VII	1708512		GCGTAGTATGCTGGCACTGA	100	CTCCAATTGTGCCAGTCCTT	95	432
ClSSR15270	W5	33392226	X	277868		CCCTCCAAAGTAGACAACCAA	100	CTGCTTTTTGTCAGTAATTGTTCG	95.24	328
ClSSR15333	W6	70817	XI	27525901	WMB33 (Inversion)	CTCGTTTGGGAAACCTTCAA	95	ATAAGGGGGCTGTTTTCGAT	90	275
ClSSR15345	W6	119424	XI	27486760		GGTCCATTCTCTCTCCTCCC	100	GAAGGTTGTGATGGGGAAAA	95	157
ClSSR15421	W6	655569	XI	27027782		GCGCAGATTGAAAATGACAA	95	TGGGCAAAATAGTTGGGAAG	100	261
ClSSR15437	W6	733191	XI	26974135		ACTCGCTCTCTCTTTCACGC	95	AAACAGAACCTGTTGCTCGG	100	320
ClSSR15438	W6	737772	XI	26969073		CACGCGAAGTGAGAGAGTTG	95	CGAGCTTTCCCTTTCCTTCT	100	183
ClSSR15459	W6	847440	XI	26876851		CGTTGATCTCCGTATGTCCC	94.44	CTAGGGCAAGTGGGAGATGT	94.44	368
ClSSR15464	W6	897698	XI	26841867		GAAAGGATCTGCCATCTCCA	95	TTGCTTGAGTGGGATTAGGG	100	240
ClSSR15490	W6	1093664	XI	26699702		TGCAACACCATGAAACAAGG	100	CCACGCCCTTGAAATCTTAC	90	294
ClSSR15519	W6	1238550	XI	26596584		CATCACCTCGCATCTTTCAA	95	CTTCCCTCTGTGCAAATCGT	100	173
ClSSR15521	W6	1265881	XI	26576266		CAGACACGATACAGGGGCTT	100	TTCCATTCAAAAACCCCAAG	95	252
ClSSR15522	W6	1274638	XI	26570522		TATGCATTTGCTTGTTGGGA	100	ATTGAAGCCGTGAAAAATGG	100	215
ClSSR15537	W6	1402651	XI	26480172		ATTTGACGCCTCCATTTTTG	100	TCCATGGCTGATAACGCATA	95	269
ClSSR15538	W6	1408283	XI	26474064		GAGATCGGGAAGGACAAACA	95	TTATAGACCAGCCCCCACAC	90	247
ClSSR15566	W6	1690758	XI	26260427		CCATTGCAGCAACAGAAGAA	100	GATGTGGATTTTGGTGGGTC	100	206
ClSSR15571	W6	1729375	XI	26227310		TCAGCTGAACCCCCAGATAG	95	ACGGTGCTCTTTCTGCTCAT	100	242
ClSSR15573	W6	1732576	XI	26223653		CAGCAGCCATGTTTGAAGAA	100	TTTGGGGGTGTTTGTCTGTT	100	160
ClSSR15592	W6	1773499	XI	26187639		TCTATTTTGAGGCTTCGGGA	95	CTCTGGAAACTCCAGCACAA	100	306
ClSSR15604	W6	1877528	XI	26124715		AAAACAAAAGGTCACGTCGC	100	AGACCCACCAACTGAAAACG	90	289
ClSSR15634	W6	2012660	XI	26035859		CCATTTCCAAGTGATAAGACTCC	95.24	GGTTCATGGATCCCATGTTAAT	100	151
ClSSR15745	W6	2867892	XI	25039638		TGGTCGCAGTGTAAGCAAAG	100	TGCTCCTGTACGTGCTCAAG	100	198
ClSSR15760	W6	2923373	XI	25070518		TCCTAGAACGTGGCAATGTG	90	TCATCCCAAATTCTTTCCCA	95	160
ClSSR15773	W6	2979341	XI	25112849		TGTGTGTGAAAATGATTCTTAGGG	95	GCCCACTCTTTATCCACCAC	100	194
ClSSR15833	W6	3330392	XI	25323144		TTTTGTTTTTGGGAATGGCT	95	ACGACTTGGCGATTCATTTC	100	220
ClSSR15864	W6	3585164	XI	25521377		GGTTGCTCTAGAAGGTTTTCTTTTT	96	GCTGAATTGCTGCCAAGAA	94.74	287
ClSSR15866	W6	3627837	XI	25541440		AACCTCAAGAGACCGATCCA	95	CGATCTGGAAGTTCTGATGGT	95.24	251
ClSSR15884	W6	3707287	XI	25592836		TCAACTCCCTCCGATCAGTT	95	TGCCTTCACTTCCCCTACTG	100	268
ClSSR15918	W6	3980166	XI	25796202		AAAATTCAAAACCCAAGCCC	95	CTGTCTGCAAATTGCTTTGG	100	212
ClSSR15965	W6	4248397	XI	24600618		GATATCCCACAAATGGGTGC	100	CCACAGCCAAAAAGCAAACT	94.44	124
ClSSR16005	W6	4580904	XI	24324503		TCCCTTGATTTCTTTGCACC	95	GCAGGTGATGTTCAGCACAG	100	251
ClSSR16053	W6	4929068	XI	24048264		CAAAGCCTGCTTTCATTTCC	100	TGGGAATATTGTCCAAGGGA	100	221
ClSSR16070	W6	5027963	XI	23986545		GGTGGAATCGTGATGGAAGT	94.74	CCCACACATTCACAAAATGC	95	256
ClSSR16155	W6	5615326	XI	23465220		GAAAAATGAACTCCCCAGCA	100	GGGCCACCACTTTTCTTACA	90	280
ClSSR16156	W6	5633991	XI	23448305		CCCCATCTCTTTAATTTACCTCC	94.74	GGGTAAAACCTAAACCCAGGA	95.24	475
ClSSR16242	W6	6296412	XI	22950706		CGTGAGTTGATGGGGAAAGT	100	TTGCTTGTGCTGTCGATTTC	95	179
ClSSR16243	W6	6296660	XI	22950616		AACATTGCCCCCATCACTAC	90	TTTCCACTGTTTCACACCCA	95	256
ClSSR16304	W6	6599019	V	2037046		TCTGCTGAAATGCCTCACTG	100	CTCCATTCTAAATGGGGCAA	100	242
ClSSR16344	W6	6900848	I	20837635		TTAGAGTTGAAGTTGGGGCG	100	TGGGCAAAACGGTGATAAAT	95	304
ClSSR16349	W6	6931520	V	4151159	WMB34 (Collinear)	AGCCAAGCATGCTGATTTCT	94.44	TCTCGCCCATCAACATGATA	90	173
ClSSR16356	W6	6962837	V	4186053		TCCATTTAGATGGCAGGTCA	100	GGAATGTAGACATGCTTCAGGA	100	213
ClSSR16374	W6	7067310	V	4300680		AGATGCTTTTGGGAACTCCA	100	CCTGAAACCCATTGAAAAGAA	100	315
ClSSR16504	W6	8167443	V	7011956		GATTCTAATTGATGAATGGCCC	90.91	TGGTCACATACGATGGAATCAT	95.45	211
ClSSR16509	W6	8229451	V	6952867	WMB35 (Collinear)	CTCACAAAACGTGCATTGCT	100	AGGAAACCTGATGGCACAAC	100	356
ClSSR16522	W6	8410324	V	6552716		CGTGGCTCAGATTCCATTTT	100	CTGCTTGCTGCCACAAATAA	100	227
ClSSR16540	W6	8519766	V	6386245		TTCCAAGTGGGGTTTTTCTG	95	GCCATGAATCCTTTTTGGAA	100	203
ClSSR16655	W6	9843770	V	8828404		CAGCTGCTTCCATAGCCTCT	100	TTTCATTCATGGCTTCCTCC	95	317
ClSSR16679	W6	10162192	V	9036522		CTTTCTTCCCAATCCCATCA	100	GCTTCCAATTCATCAGCCAT	100	209
ClSSR16727	W6	10603627	V	10227863		TTGATGCGATGAAAAGGTTG	100	CAACCAAAGAATGCCAAGGT	94.74	233
ClSSR16733	W6	10704551	V	10119511		TTGCATTCCTGAAAGGTCATC	95.24	TCTGTGTGAACTTTCCCATCC	95.24	258
ClSSR16792	W6	11784912	chr00	24838552		ATTGCTGCCAGAAACGAAAG	100	AATGGAGGCAAAATGGATGA	95	289
ClSSR16836	W6	12395707	II	18855089	WMB36 (Collinear)	GCCATCATTATTGGTTTGGG	95	TTCACTCGGCAGTTGCTATG	100	326
ClSSR16874	W6	12837933	II	19069400		ATCATCCGTCTCTTCCATCG	95	TGCTTTCTCGGGATAAATGG	100	146
ClSSR16879	W6	12857848	II	19099883		GGTGTTTGCCACTCTGAGGT	100	GGATGACGAATAGGGCTTGA	94.44	269
ClSSR16903	W6	13164327	II	19322164		AATTGGTGCCGATCATTCAG	100	GCGGAAGTTGAAATGTCCCT	100	236
ClSSR16904	W6	13164471	II	19321988		ACTCCATCATCGCCTCCAT	100	TGCCATTTCCTCACAAAGGT	100	206
ClSSR16934	W6	13730960	II	18592621		ACTCCATCATCGCCTCCAT	100	CTGCCATTTCCTCACAAAGG	100	206
ClSSR17060	W6	17371124	II	19716829		CACTGTTCCCTTGTGGGTCT	100	TCAAGGGAAGGTTTCTCACAA	95.24	173
ClSSR17099	W6	17996871	chr00	24569234		GGAGGTCGCACTTGAACAAT	95	CGGGGTAGACTTTACATGCC	95	182
ClSSR17217	W6	19343420	II	17310526	WMB37 (Inversion)	TTGTCACCTTTTCAAGCTGC	100	AGGCATGATTATGAATGGTGG	95	214
ClSSR17251	W6	19614005	II	16857463		CCCTGCAAACCATCAATTTT	100	GCAGAGCCATAAAGGGACAA	100	129
ClSSR17277	W6	19928691	II	16547367		TCTCGCCGTCTACATCCTCT	100	ATTGTCCGGTCCAATTTCAA	95	258
ClSSR17285	W6	19984018	II	16504103		TGGCTTCAAGTTAGGTGCAG	90	GCCAGTTTAGCCAATCAAGG	95	153
ClSSR17326	W6	20307267	II	16155227		TCCCTTAGCTTCTCCAGTTCA	95.24	AATGCATTGCAAAACACCAA	95	262
ClSSR17359	W6	20600174	II	15715914		TCTTTTACCCCTCCTTGCCT	100	CTCCCAACTGCTTCTTCTGG	100	254
ClSSR17364	W6	20648010	II	15606356		GAGGAACAACAACCTCCGAA	100	AGCTCGTTTAATGGAGGGGT	100	194
ClSSR17384	W6	20767407	II	15576391		CATTGGGAAGGAGGTAAGCA	95	TAAATTACCCCAACCCGACA	95	300
ClSSR17418	W6	21021766	II	15310870		CACACAACAGGCAACAGCTT	100	TGGCCTTTTTCCAGTTTTCT	100	261
ClSSR17441	W6	21259151	II	15058395		TTCCCTTCCTTGATGAATCG	100	CCCAATCGGAGAAATGAGAA	100	283
ClSSR17480	W6	21543470	II	14632464		GGTCTCTTTCTTCTGAGGTCCA	100	GCCAAGATACAGCAGCACAA	100	215
ClSSR17486	W6	21557550	II	14619077		GGTCCCTTCCTCCAAACTTC	95	CCCATGAAAGAAAATGCAGG	95	212
ClSSR17495	W6	21626215	II	14580659		GATCTTAGGTTTTGATCAGCCC	95	TCTCTCTTTAGAAGAGTTTTTGTAGGC	92.31	212
ClSSR17511	W6	21719066	II	14518127		GCTCTGTCAACGTCCCTCTC	95	CGTACGTGTGGTTAGGAAAGC	100	538
ClSSR17540	W6	21974226	II	14308592		CAGCTTCCTTTGCCTTTGTC	95	CGAGGTTTAACCCGTTTTCA	95	255
ClSSR17557	W6	22089138	II	14227818		AGGTGTGGGTTCCTTTTCCT	94.44	AAGGTTGCTTTCAACAGCGT	100	135
ClSSR17564	W6	22135828	II	14291208		ATTCCCAACCCTCCTCTGTT	95	CACGATCTGTTCTTCGCTCA	95	131
ClSSR17569	W6	22148376	II	19896251	WMB38 (Collinear)	TTTGAAAAGCCCCTTCCTTT	100	CCCCATTTTGATCTCCAAGA	100	247
ClSSR17577	W6	22188514	II	19933421		CAATTGAGGGTGGTCCTTGT	95	CTGGACCAGCCTGCATAGAT	95	190
ClSSR17778	W6	23658995	II	21636472		AGGACCCATCATTGTTGCTC	100	TTCCCTCTTGTCCGTACGAT	100	166
ClSSR17779	W6	23704239	II	21695904		AAACGAAAACCAAGCCAATG	100	TCCGGCTTAATGCTACTGCT	95	220
ClSSR17866	W6	24262632	II	22246566		CCAAGAAGCTTCCTTCCAAA	95	GTGAATTCGAAATCGGAGGA	100	212
ClSSR17907	W6	24537762	IV	9563485		GGCATGTGGTTGTCTGAATG	95	GGGGGTGCAAGTAGATGTGT	100	310
ClSSR17914	W6	24579030	II	22490014	WMB39 (Collinear)	GGGAGAGAGTGGGAAACACA	100	GATTCTCCACCAGCTTCCAA	100	263
ClSSR17936	W6	24697602	II	22622222		TGCTCTGCTATTGCTGGAGA	100	GATCAACCCAATCACACATGA	95	287
ClSSR18033	W6	25527835	II	23273155		TTCAAAGCACTGGCCAAAAT	100	GGAGCTGTGAATGTTGCTGA	95	248
ClSSR18037	W6	25543931	II	23286335		GTGGAAAGAAGCCAGTGCTC	100	TGCACACAAATCCTGAACAAA	95.24	275
ClSSR18069	W6	25864440	II	23622694		AGAAAGCATCGGTCCAGAAA	95	CTCCACGTCGTCACTGACTC	95	155
ClSSR18078	W6	25942641	II	23560502		CACTGCCGCAGAATTGTAAA	90	GCCGTAGACGAACGAAGAAG	95	286
ClSSR18081	W6	26006239	VII	21350427		AAATTGGACCCTGTTCTTGG	100	GTTGACACGTCGGAGAGCTT	100	207
ClSSR18090	W6	26071463	II	23818280	WMB40 (Collinear)	GGCCCACTACACCCAGAATA	100	CTTGTTGCAGCTCATACGGA	100	188
ClSSR18141	W6	26321405	II	24017192		TGCATTTCTCTGTTTGGTGC	100	TGAAGGGAAAATCCATAAGCA	94.74	168
ClSSR18175	W6	26632371	II	24270766		GGACAACTTTGGAGTGGGAA	95	TTGGGAGGGGATTTTCTCTT	95	222
ClSSR18191	W6	26776300	II	24393198		TGGCATTGGATGATAAGACG	95	GTGCCAAGAGCAAGTCATTG	95.24	262
ClSSR18201	W6	26786388	II	24399799		CTACGGCGGAGGAGTATTTG	100	CGTGCAAAAGGAATCAAGGT	95	235
ClSSR18219	W6	26884174	II	24511231		TTTCTTTCCCGTTTGCTTTG	100	GAATGGAAAGGTCCCATGAA	95	275
ClSSR18336	W7	845957	IV	20171859		CTGACAAGGCTTCTTTTGCC	90	TGGCTGTTGCAGAGAGAGAA	100	124
ClSSR18350	W7	976783	I	2264616	WMB41 (Collinear)	GAAAAGTTACTGCTTAGGGAGAGC	86.96	GGGAGGCCTAGAAGAATTGG	95	150
ClSSR18381	W7	1250583	I	2445426		CACATCCCAAAGGTTTTGCT	100	CAAGGGCTTCACTGGTTCTC	95	223
ClSSR18392	W7	1302699	I	2489991		GTTGGGGACATGCTTCTTGT	100	TCACCACATGGAATGTGACC	95	133
ClSSR18431	W7	1605789	IV	12250317	WMB42 (Collinear)	ATTTCGTGGGTGCCTATTCA	100	TATGGATGTGGAATGTGGGA	100	224
ClSSR18452	W7	1811621	IV	12989750		CGAGTGCATCTGTTGGAATG	90	TCCCATTGAGAAGTTGGGAC	95	247
ClSSR18483	W7	2000693	IV	13552346		CCACAAAACTCACTTGGATTACC	100	CAGCCCTCTGGATTTTGATT	90	1759
ClSSR18490	W7	2100579	IV	10549935		AGCTCCAAAAGGCCAAAAAT	95	AACAAAAATCAAAACCCACCC	95.24	477
ClSSR18544	W7	2489714	III	4660663		TTTTTGGCCACATCTCATTG	100	TTGGGGTTGGCTTTAATTTG	90	254
ClSSR18598	W7	2905963	V	3433128		AATGGAGCAAGAATCATGGC	100	GCTAATCATTGCCATCGTGA	95	136
ClSSR18603	W7	2945302	I	35196744		GGACATGAAATCGGAGGAGA	95	ATTGCACCCAACAAACCAAT	95	252
ClSSR18694	W7	3680988	chr00	15872616		CTGAGGTCTCGGATTTGAATG	94.74	TCAACATGCCTCAAATGCTC	94.74	168
ClSSR18703	W7	3746161	chr00	15812108		CTGAGGTCTCGGATTTGAATG	94.74	TCAACATGCCTCAAATGCTC	94.74	168
ClSSR18713	W7	3817239	chr00	15747817		CATTGTTGAACCTCGCTGAA	100	TTCCATTTTTGGGTGTGGAT	95	192
ClSSR18963	W7	6292529	X	8259656		CCCAGATGGGAAAACTCAGA	95	AAGAAGAGAGAGAAACCTTTTGC	95.65	265
ClSSR19175	W7	9449983	VI	20813748		TACTTTTCCCCCACCCTCTT	100	GGTCCTTTATAGGAAATGGACAA	84.62	144
ClSSR19193	W7	9707813	VI	20973118		GACCCGCGTAACAAATTTTC	100	AAAAGATCATTGCAGCGTCC	95	197
ClSSR19221	W7	10021704	chr00	46597715		TACAAACCGTCCGATCATCA	95	AGAGTCACCCAGAAAGCAGC	95	288
ClSSR19232	W7	10166158	chr00	12288689		GCATGTGAAGTCCCTTGCTT	100	ATGCTCGTCAAGCTCGTCTT	95	278
ClSSR19508	W7	16059802	X	13369561		TTCCATGGCTTTCAACTTCC	100	CTTGTCCTCTGATTCCCCAA	95	194
ClSSR19607	W7	18667774	VII	20173962		GACCGCCTATTGCCTCATTA	100	TTCCCACACACATTGCTGTT	94.74	362
ClSSR19608	W7	18668217	VII	20175876		ATTGGCACCTTGCTATCCTG	100	CAAAACAAGTGGCCTTGTCA	95	176
ClSSR19650	W7	19414826	I	9942981		CCCCTTAAAACATACCAAATCG	94.44	TTTTCTCCTCTCCCTTCTTCAA	90.91	134
ClSSR19722	W7	20294155	VII	20502630	WMB43 (Collinear)	AGCTCGTTTAATGGAGGGGT	100	GAGGAACAACAACCTCCGAA	100	194
ClSSR19757	W7	20857624	VII	20661832		AGCCCCCAGCTAATTTCATC	95	TAACTTGTGATCGTGCTGCC	94.44	209
ClSSR19811	W7	21464217	VII	20797041		TGCATCATCCTCTATGCAGC	100	TTGGAGGTGAATCTTGAGGG	95	248
ClSSR19909	W7	22630719	VII	21145743		ATGGGTTTGAAATGGGGTTT	90	TGGGCTAACTGATTCCACAA	100	230
ClSSR19926	W7	22802867	VII	21201073		TTGTAGTCCCCTCCAACAGG	95	AGCCACTCAGAATTGTTGGG	100	244
ClSSR19941	W7	22893578	VII	21266224		CCAGTTTGTCCAACCTGAGAA	100	CCCATTTATTCTCTCTTGCCC	95.24	214
ClSSR20014	W7	23482920	VII	16847482	WMB44 (Collinear)	TCCAACATGGCTAGTCCTCC	95	GGAACACCTGATTCGTCCAT	100	263
ClSSR20022	W7	23554182	VII	16903124		AACAATTCATCTTCCAGCCG	95	CGGTGTCCTGTAGAAACGGT	95	214
ClSSR20049	W7	23767425	VII	17336549		TGAACATGTTTGGCTGCATT	94.44	ACAGACATGAACGCATGGAA	100	200
ClSSR20066	W7	23867503	IV	18792269	WMB45 (Inversion)	CTGGATCTGGTTTTCGAGGA	100	CGGCCTTTGAGAATCGTTAG	100	168
ClSSR20091	W7	24095895	IV	16867619		GCAATCCTCCATGCTTTCAT	100	TTGGCCCTACTTTGATCCTG	95	190
ClSSR20098	W7	24160037	IV	17110571		ATCGATTGAGGCTTCTCCAA	90	GAACGAACAAAGCCCTCAAA	100	171
ClSSR20101	W7	24176376	IV	17172418		CTGCCCTTCTTTCAGCAGAC	100	TTCAGGTCGAAACCTCTGGT	95	271
ClSSR20140	W7	24416747	IV	16596862		ATTGGAACTGCCCTCTTCCT	100	TCCCAAGTCCCATAAACAGC	100	248
ClSSR20157	W7	24528743	IV	16177715		CGAGATCACATCCTGCATTTT	95.24	TTTTGGTGTCTGGAGCAGTG	100	123
ClSSR20167	W7	24583518	IV	15967571		CCTCTTCACTCCCAATTCCA	100	CCAGAATTTGATCGACCGTT	100	223
ClSSR20221	W7	25022771	IV	14877140		TTTTCTTTTGAAACACGTCCC	100	CCCGCTAAACAAGGAAGACA	100	129
ClSSR20237	W7	25134982	IV	14716600		TGTTCGTCAAAGCAATAGCG	100	GAGTGGCCCACGATAGAAGA	95	225
ClSSR20355	W7	25970237	VII	23497852	WMB46 (Inversion)	TGTCCCCATCATTCCACTTT	95	TGGATATTTTTGGTAGCCGC	95	233
ClSSR20422	W7	26472994	VII	23174100		ACGCCGATTGTAAGGTTGAT	100	CCCTTTAACCCAAATTACCCA	95.24	232
ClSSR20446	W7	26639948	VII	23065842		GCTGGACTGCGAGCTACTCT	100	TGACAATGGGAAAAGCATGA	100	263
ClSSR20456	W7	26711301	VII	23016439		GAGCCAGACTCACATGGGTT	95	ACATGCTACACAACGAACCG	90	205
ClSSR20478	W7	26890797	VII	19829715		GCCTCAGCAGTAGCCATTTC	100	AAGGGACGGCAGAGAAAAAT	95	293
ClSSR20540	W7	27345115	VII	17428718	WMB47 (Collinear)	GTGCCTTTCAGACCATCCAT	90	CTTCCCCTCTACTTGGACCC	100	616
ClSSR20589	W7	27611701	VII	17907492		GTGCCTTTCAGACCATCCAT	90	CTTCCCCTCTACTTGGACCC	100	616
ClSSR20596	W7	27666745	VII	17957068		TTCAAGACAAACCCGTGACA	100	GATTTTTAAGTGGGTGCGGA	100	122
ClSSR20606	W7	27724425	VII	18045447		ACAATTCGTTTGAAGGGGTG	95	TTCCCAATCTTTGGTGTTCC	95	186
ClSSR20740	W7	28711382	VII	15052038		AACCACAACAGCAGAAGGCT	95	GCTTGCATTTTGTATTGCGA	95	247
ClSSR20741	W7	28713604	VII	15054221		GCTGATGTCCAATCAAAGCA	95	GCAACCTTTGTCGAGTTTGTG	95	203
ClSSR20748	W7	28750540	VII	21497655	WMB48 (Collinear)	TGCTTGAAACTTGAATTGCG	94.44	TTGGGTAGTTGCTTCTTGAGG	95.24	173
ClSSR20808	W7	29132929	VII	21835910		ATGGCATGTGAAAACCCAGT	95	GATGATTGGAGTGCAAGGCT	100	269
ClSSR20822	W7	29272104	VII	22020820		AAGTGGGTGCCTGTGAAAAC	100	TGCATTTCCCCTGTTTTGTT	95	132
ClSSR20901	W7	29897072	VII	11868573		CCTTTGCTGCTGGAGCTATC	100	GGATTTGCCTTTGTACAGCC	95	142
ClSSR20918	W7	30078415	chr00	69597776		GACTGTCTTGGCTCTTTGCC	95	GGCATCAAAATCCTTCTCCA	100	155
ClSSR20960	W7	30433319	VII	22495750	WMB49 (Collinear)	GAAATCCAGCAGCGTAGAGC	95	TTTAGGACAAAATCCTGCGG	100	194
ClSSR20988	W7	30649895	VII	22644808		AACGCCATGATGATCCTCTC	95	TCCCCATGTCATTCAACAGA	100	319
ClSSR20993	W7	30693216	VII	22701742		CCCACTTTAGCATCCATCTG	100	CGCCGTCCTAATGGTGAATA	100	280
ClSSR21045	W7	31179460	VII	19915705	WMB50 (Collinear)	TGTCAAAAGGGGAAAATCCA	100	TAAGACATGCCCTTTGCCTC	95	271
ClSSR21053	W7	31228435	VII	19986258		CTCTGTTCAAAACCAAGCATAAGA	91.67	CTAGCCATTTCAATTTTCAAGG	100	244
ClSSR21054	W7	31228509	VII	19986258		CTCCCACCACCATTCCAATA	100	GATGGACAAAGAATAATGGCG	100	136
ClSSR21281	W8	2657864	IX	958112		TGCAACCACTCTTCCATCTG	100	GAAGGTCCATTCCACAGTTCA	95.24	235
ClSSR21317	W8	3119644	chr00	20153544		CTGAGCCAATGATGTTGGTG	100	ATCCTCCATAACTGGGAGGC	95	238
ClSSR21359	W8	3819867	IX	52788		TTCCTTCCCAAAACAAGACG	95	CATGGCCATACTTTGCTGTG	100	224
ClSSR21431	W8	5219075	III	15283485		CTCCTCTACGCCATCACCAT	90.91	TGAGATTTGTGTGGAGCCAA	100	288
ClSSR21459	W8	5659940	III	14802036		GAGATTTTCGATCTGCTGGG	100	CCGGATGTTGACAAATTTCAT	100	262
ClSSR21611	W8	7816992	III	15887667		GGCGTGGACTTTTTGTTGTT	100	CGTGGCGGCAGATTAATAGT	95	210
ClSSR21612	W8	7817066	III	15887667		TGGGGTTGTTAAAGTGAGCA	100	GGAGAAAAATGCTGCGAAAG	94.74	154
ClSSR21827	W8	12305599	III	10237045		CTCAGTTGGTTAAGGGCAGC	95	AGGCTTATGGTTGCAGTGCT	95	306
ClSSR21953	W8	14587989	III	8012806	WMB51 (Collinear)	TTAAAGCGGAAGATGGGAGA	100	CGAGAAAAGGGAGCTCAAAA	95	154
ClSSR21954	W8	14588597	III	8013403		GGCCTGTGATTTCTCTGGTG	95	TGCTGGTCGTCCACTATTGA	95	229
ClSSR21961	W8	14639945	III	8148050		ATGCAAGAAGTGCTTTGGCT	95	TGCAGGGCTTATTTTACTGC	100	283
ClSSR21974	W8	14804323	III	8595968		TAAATACGCAGTGGGGAAGG	95	TATGCGCACGTTAGCTGTCT	100	243
ClSSR22003	W8	15041703	III	9214818		CCGGGTACCCTTTACCATTC	95	CGGCAAACCCCATTTTAGTA	100	190
ClSSR22044	W8	15429589	III	6313275		GAGATGACAGGGGTTGTCGT	90	GACCCTCCAAACAACCAAAA	90	216
ClSSR22072	W8	15772033	chr00	48485426		AGCATCCCCATGAATACGAA	95	GCATTGATGAGCTGTTGCAT	95	244
ClSSR22142	W8	16360696	III	3822687		AGCCTGTCATTTCTGGCATA	100	CTTTGGAGCTTCTGGGTTTG	95	236
ClSSR22160	W8	16624548	III	17197077		CAAACAAATGGGGCTCTGTT	100	ATGGCAACTGCGTCTCTCTT	100	290
ClSSR22161	W8	16632204	III	17188544		AATCCAGCATTTTGCACACA	100	ATGCCCTTACAAAAGCAAGC	90	204
ClSSR22203	W8	16897683	III	19494511	WMB52 (Inversion)	CAAAAACAACCCGATTCGAT	90	TTTCTTCCATTTGGAGCAGG	95	190
ClSSR22288	W8	17525614	III	18472421		CCTCGCGATTCTTCTCATTC	100	AGACGGTTTCCATTTCGATG	95	279
ClSSR22310	W8	17630884	III	18329988		AAACATTCACCTTTTCCAACG	100	ACAAACCGCTCTAAAGGCAA	95	213
ClSSR22316	W8	17665073	III	18300117		CCTAAAAGAAGGGCTGCTCA	95	CAGTGGGACCAGTGATGTTG	95	162
ClSSR22317	W8	17665348	III	18298868		ATTGAGGGAGGAAGGAGCAT	100	AACCAAACTTTGTGCTTGCC	100	135
ClSSR22325	W8	17702300	III	18258368		AAACACTGGCAGATCCAAGG	100	ACCATGTTGAGGAGTGGGAG	100	265
ClSSR22340	W8	17870158	III	17954028		ACATTCCCTTCAATTGTGCC	95	TCCATGAGGATGGAAGAAGG	95	224
ClSSR22379	W8	18278926	III	19783856	WMB53 (Collinear)	GCTCCATCTTGAAAACATGC	100	CCCAGAAGCATTTCCCATTA	100	271
ClSSR22405	W8	18476137	III	19981159		CCAAACAAACCCCTCAAAAA	95	CTGAAGGTGTGGGAAGGAAG	100	353
ClSSR22451	W8	18833307	III	20297669		TTAAAAGCTCTTCAACGCCG	100	GGAGAAAGAAGGCGAGGAGT	90	171
ClSSR22511	W8	19323973	III	20742292		TTGCCAACGACAAGAATCAA	90	TACCATGTTCTTCGGCAACA	95	192
ClSSR22542	W8	19567222	III	20965684		GGCCCTAGCATCCATTAACA	100	GCAAAGCATGAGAAGGAAGG	95	211
ClSSR22544	W8	19568082	III	20966467		CGACCCTAAACTTTTCTCCTCC	100	GCTTTCGTCTCTCCCACATC	90	289
ClSSR22547	W8	19586132	III	20983588		TAGGTTTTGGGAAAGGGAGC	100	GCACAAGCTTTCATGTCTGG	100	166
ClSSR22567	W8	19737809	III	21110671		TGAGCTCCAAGATTGTGTCG	100	CTCAACCACCGTCTAGCCTC	95	148
ClSSR22577	W8	19785700	III	21157121		AGTAACGTGGGACGGTTGAG	100	TGAACAAGTGGTGGGATGAA	100	250
ClSSR22590	W8	19911733	III	21258941		CGCGAGTCAATTGAAAGACA	94.44	ATGGCAGACCACAACAACAA	95	305
ClSSR22591	W8	19911880	III	21259025		TGCCATCATCCACGTAAAAA	100	TTCTCTGCTATGGATGCGTG	95	202
ClSSR22640	W8	20277946	III	21615641		TCTTCAAATGGCAACTTAGGG	100	GCCCATTCATAATCCAGCAT	94.74	423
ClSSR22683	W8	20565970	III	24031248	WMB54 (Inversion)	TCCCACTTTCATCACTCATCA	100	TGCTTCATTACAACCCGAGA	94.74	227
ClSSR22770	W8	21249559	III	23544375		CAAGGGCATGTTTCTGGTCT	95	AAAGGGCTTTCAGATCTCCC	100	270
ClSSR22780	W8	21291189	III	23503016		TTCACGCCTCTTTTCTGTGA	95	TTTTCATGGTTCCAATGGGT	100	193
ClSSR22781	W8	21293298	III	23501106		TTATTTTTCCCTCCCAATCTCT	100	TAGAGGTGGGGTTTGGATTG	95	243
ClSSR22794	W8	21403312	III	23422274		TCTCAACCTCAAATTCCGAGA	95.24	TCCAAGTGGCTTGCTCTTTT	95	197
ClSSR22876	W8	22033978	III	22888798		GGGGGATCTAAAGGGATCAA	95	GCTCCTTCTCCTCGTTTCCT	100	233
ClSSR22889	W8	22129801	III	22795935		AAAGGCCTTGTCCACACATC	100	GCAGAGAAAGCAGCTCGAAA	95	268
ClSSR22921	W8	22370642	III	22559075		TTTGTTCTGCTGCCATTGTC	100	AAAATGAAATGGTGGTGGGA	100	260
ClSSR22971	W8	22779273	III	22173556		TGGGCGGTTTTGTTTTTCTA	100	AAATTCCGACCGGAGAAGTT	100	230
ClSSR22988	W8	22851196	III	22117505		GGCAATAGAGAGGCCACTTG	90	TGGATTGCTGTTGCTTTGAG	100	133
ClSSR23078	W8	23447156	III	24249100	WMB55 (Collinear)	CTCCCTGAAAATCTCTCCCC	90	CAAACTGCCAAACGATGTTG	100	288
ClSSR23081	W8	23476802	III	24273718		TTGAAAATCGAGGACTTGGG	100	TGCCACGAGTCACTTACTGC	95	208
ClSSR23083	W8	23483843	III	24282582		CGGTTGAAATTTGGAGCATT	100	TGAAGCAGAGGAGTGAGTGTG	100	111
ClSSR23093	W8	23549874	III	24329906		CACACTCACTCCTCTGCTTCA	100	GGACCACAGTCATCAAATGCT	100	257
ClSSR23113	W8	23720816	III	24484928		GGAAAAATTCAAGGAACCCC	95	CAGCCACGTGTCACAGTCTT	100	258
ClSSR23115	W8	23732896	III	24490191		GGCTTCAATTTTGTCTTATCAACC	95.45	CGGACTCTTTTAACGACCTCA	94.44	332
ClSSR23118	W8	23737042	III	24494857		AAGTGCAAACCGATACCAGG	100	GGAGGCGATGCCTAGATTTC	95	145
ClSSR23152	W8	23963006	III	24678476		AACTGCCTTCAATGGACCAC	95.24	GAGGGCCTCTCCCAAATAAC	94.74	178
ClSSR23280	W8	24891084	III	25433804		CGTGGCAGTCTAGGGAGAAG	100	CAATCAAGGCCGGAAATAGA	95	271
ClSSR23344	W8	25303733	III	25731047		CCTCTAGGACTCGGCCTTCT	90	CGACCGGTTCAAGCTTATGT	95	185
ClSSR23352	W8	25336049	III	25756009		GCTGATTTGTCGGTGGGTAT	100	TGGCAATATGCAACTAAGGG	94.74	268
ClSSR23354	W8	25341449	III	25761670		TCCTTCACAACTACCTGCAAAA	100	GCTGCTTGTAGCAACCATGA	100	185
ClSSR23396	W8	25549689	III	25913481		TCCAGAAAAAGGGAAAAGAGC	100	TCATCATCATCCAGCTCTGC	95	265
ClSSR23434	W8	25920556	III	26191230		CAAACTGTCTTTGCCCCATT	95	GACGCTTCTCCTTCTCGATG	100	193
ClSSR23490	W9	129980	I	34849977	WMB56 (Inversion)	TTGAGCAAGATTTGCGTTTG	95	AAACCACGGATGATTTGAGC	100	221
ClSSR23491	W9	130036	I	34849835		AAGAGCCTCGCTGTGGATTA	100	TGGGGTTTCTTTGTTTTTGC	95	213
ClSSR23548	W9	504919	I	34523322		CGACGAAGAGATTCTCCAGC	94.74	GAAGCTTGTTTTCTTTGCCG	95	276
ClSSR23558	W9	585540	I	34454830		ACAATGGCAAGGCTAACCAC	95	TCCCCACAGCATAAGATTCC	100	764
ClSSR23570	W9	673505	I	34354458		CGGGGTCTATTGCAGTTGTT	90	TGTGCCAAATCTTGGAAGTG	90	223
ClSSR23578	W9	764764	I	34262129		TAGGATCGGATCTTTTCGCA	100	CGGTTTTTGCATTTCTCCAT	95	241
ClSSR23631	W9	1102504	I	33980480		AGTGGTTATTTTGGGGAGCC	95	TCTCAAGCTGAGCAACTCCA	100	160
ClSSR23671	W9	1467153	I	33734798		CCCCTTTATACCCATTCGTG	100	AACTTCCAGATGATGACGGC	95	196
ClSSR23685	W9	1571007	I	33622030		GCCGTCATCATCTGGAAGTT	95	TTTCAGGGGTGGAGAAAGTG	100	218
ClSSR23692	W9	1628972	I	33572028		TGTGTTGTTTGGAGGGTGAC	100	AACACAACAAAACACGCACC	100	228
ClSSR23744	W9	1974404	I	33255350		TTTGATTTGGTATAGCCCACC	95.24	TGTGCAGCTGGACTTATTGC	95	193
ClSSR23766	W9	2193283	I	33090042		GAAGTGGTGGAGAGCGTTTC	100	TCTCTGCAAAATTCCCATCC	95	186
ClSSR23795	W9	2453407	I	32859113		ATGCCTTAAACCAAATGCCA	100	ATCCAACCAACAAAAGCCTG	100	314
ClSSR23853	W9	2747360	I	32578973		TCCTCCTCCAAAGTCCTGAA	95	GGTGATTGTAAGTTGGGCGT	95	206
ClSSR23881	W9	3055646	I	32061884		TCAGAGTGATGCGACTTTGG	95	TCATAGTGTCGACATAGTTTCCG	100	163
ClSSR23967	W9	3714583	I	31680098		TCTCTCTCCCCACATCAGGT	90	GGCCTTGATCCAATTACCAA	90	197
ClSSR24038	W9	4288441	I	30572130	WMB57 (Collinear)	GCGACTAGCTAATCCCATGC	100	TGTCCATGTCCATCACCAAC	100	177
ClSSR24068	W9	4481470	I	30798013		AACTTTACATGGAAGTTCACCCTT	87.5	CCAAAGGTTGATCCAGATGC	95	243
ClSSR24071	W9	4519522	I	30797724		CCTCCATGTTGGTGGCTTAT	94.44	TCACATTCACACCCACCATT	100	278
ClSSR24082	W9	4598010	I	30970237		CCCCACTTTCCCTCCAATTA	95	TGCCACTGAAGTGGGTATCA	95	1354
ClSSR24120	W9	4849506	I	31346818		TGACCACCTTAAGGATTCCAA	100	GCAAAACAAACAAAACCCATC	95.24	250
ClSSR24126	W9	4934965	I	31433071		TTTGCTTTGCATAGTGGCCT	95	TCCCCTTTACTGGCAGTGTT	95	219
ClSSR24167	W9	5268047	I	29956934	WMB58 (Inversion)	CTCCCTGGACAACCATCAGT	90	GGTTGGTGAATGGTGTGAGA	100	295
ClSSR24169	W9	5286113	I	29939444		ACCCACCTCACAAACACACA	90	GAAGCTCTGACCAAGCCAAC	100	194
ClSSR24181	W9	5371298	I	29833232		AAAAATGTCCCCACCCATAA	100	TCCTAAAACGAAATTGGCAT	95	243
ClSSR24238	W9	5713480	I	29311560		CCCAAAGCTGGAAAAACAAA	95	ATTACAATGCCCAACCCAAA	100	286
ClSSR24280	W9	6018945	I	28952443		GGAATTGCAGAGCCATTGTT	100	TCCAGAACTGTCCCATTTCC	95	251
ClSSR24303	W9	6149252	X	1079848		CTTGAAGGGCAGGTAAGCAG	100	ACAGGCATTCCAGGATGGTA	100	271
ClSSR24358	W9	6639575	I	27362524		CAAAACGCAAAACAGAGCAA	94.44	GCTGCCATTTTTGACGAAAT	95	165
ClSSR24378	W9	6879742	I	22604307	WMB59 (Collinear)	AACACTCTCAGCCTCCTCCA	100	CTCATTGGACCAGAAACGGT	100	192
ClSSR24379	W9	6879972	I	22604048		CTTCAGATCCGACAACCCAT	95	AGGTTTCCGAGAGGGAAAAA	95	270
ClSSR24380	W9	6891755	I	22171040		GCTTCACGGTCACAGTTTCA	95	ATTAAAATTCCTCGGCCTCG	95	177
ClSSR24415	W9	7199718	I	26627718	WMB60 (Inversion)	CCTATTTGCCAACTCTGAACG	100	ACACTTGAACCCCCAAAATG	90	271
ClSSR24469	W9	7610832	I	25697399		GCAGCTGAGAAACAAGGGAG	95	TCAACCAAATGCCAATCTCA	100	325
ClSSR24527	W9	8146849	I	23817463		ACCCGAATAACCCGAATAGG	100	GGGTTGGGTTGGGTTAGTTT	100	385
ClSSR24713	W9	10012835	I	12622220		TTTGGGAAAACGACTGCTCT	95	TGATAAAGGGCTGAAATGGG	95	175
ClSSR24714	W9	10013000	I	12622043		AATGTCAAGCAACTCCTGCC	100	CAACAACGAGACAGCTCCAA	95	203
ClSSR24750	W9	10354774	V	2409733		CTGTGAGGAAGAAGATGCCG	95	GTGGGGAAGTTAAAACTACCAAAAT	100	773
ClSSR24817	W9	10939849	IV	1194364	WMB61 (Inversion)	ATCGCCAATGCTTCAATTTC	100	ACGTCAAGCTTGGACTGCTT	95	427
ClSSR24887	W9	11875872	IV	976392		TGGAGCATTTATGCCATTCA	95	GCTACCTTTCCAGTTGACCG	100	215
ClSSR24904	W9	12037020	IV	921548		CACTTGTCGGGTGGTCTTTT	100	ACCCAGGTCTGCTCTTTTGA	100	187
ClSSR24930	W9	12478627	IV	860944		AAGTTTTCACACTCCACGCC	90	GAAGCTTTCAGGTGCGTTTC	100	174
ClSSR24992	W9	13348433	IV	636303		CCAACAAGGAGGTGGGATTA	100	GGTGTTGCTTCCCTTTTCAA	100	186
ClSSR25104	W9	14814058	IV	374944		ATTGCTCCAATCAGGGTCAG	90	CGTCCTGTCATTTTGAGGGT	95	232
ClSSR25108	W9	14886550	XI	16206672		TGGTGAAGGTCAAGGATGGT	95	TTCCCACAAATTGCATCTCA	95	273
ClSSR25309	W9	18905096	V	19324236		CAGTGGAGCTAGGAACACCA	95	CTCTGGCTTTTGTCTTTGGC	95	275
ClSSR25327	W9	19559763	I	1675977		GAACAACGCAACCACGTATG	100	TTTCTGGCCCCAGTGTAAGT	95	202
ClSSR25362	W9	20216459	I	248255	WMB62 (Collinear)	CTTACCACAAAGCTGCCCAT	90	AGAAGCTCGCCAACTTGGTA	94.74	227
ClSSR25402	W9	20699523	I	1409553		TCGCAAAACCAAAACAAACA	100	CCGACCACCAGGTAACAATC	100	101
ClSSR25405	W9	20840093	I	1431313		TAGGTGAAGGCAGGGTTTTG	100	AAAATGGCAAACAAACCCAA	95	206
ClSSR25416	W9	21035390	VII	1233494		TTCAATCTCTCCGTCGCTTT	100	TCTGTTTTCCACACCATCCA	95	156
ClSSR25483	W9	21735578	chr00	28689261		ACTTTTCCTCAAGCGATCCA	100	CCACGTCAATTTCCATCATTT	95.24	241
ClSSR25572	W9	22708479	chr00	9198733		GAAATGGAGGGTTGGGAAGT	94.74	AGAAGGACGACTCAAACCGA	95.24	199
ClSSR25598	W9	23080105	IX	9113846		CCCTCTTTGGAAAAGAACCC	95	GCATGTGAGATGGCAAAATG	100	150
ClSSR25672	W9	24438649	I	1874293		TCCTTTTCCATGGATTCTGC	100	CGATCGAAATGGGAAGAAAG	90	153
ClSSR25902	W9	29031557	chr00	8581781		TGGACATTATACGGTTTCACCA	90.91	TTCCCTTTGCTGACAATCAA	100	171
ClSSR25904	W9	29037557	chr00	8575344		GCAAACTCCCATCTCTCTGG	94.74	TCGGCAGCTCAACACTTATG	94.74	257
ClSSR25905	W9	29037721	chr00	8575344		AGCAAGGAGACAAGGGGAAT	100	TTTGCTTTGAACATTGCTGC	100	268
ClSSR25934	W9	29438649	chr00	9625530		ATTGCTTCTGATGGAGGACG	100	CGCAACCAAAGAACATCAGA	100	329
ClSSR25935	W9	29439033	chr00	9625762		GAAACTGTTTGAGGCTTCGC	100	AATTACGCCCATACGGACAG	100	259
ClSSR25940	W9	29504616	chr00	9709216		TCCACTCAAAACCATGCAAA	100	GGATCAGACAGAATCCGAGG	100	176
ClSSR25954	W9	29711992	chr00	9900643		TACCCTGAATCACCCAGAGG	95	CTGCCGAAAAGCAATGAAGT	95.24	255
ClSSR25968	W9	29943642	chr00	10299074		TAGGATGACCCATTTGGAGG	95	GGAATGAATGACCCACAAGG	100	212
ClSSR26008	W9	30256796	IX	1974108	WMB63 (Collinear)	CAAGTCCAACGAGGAAAGGA	95	ATGCAAATGAGAAGGGATGG	95	206
ClSSR26019	W9	30332905	IX	2121056		GATTTCAATGATCCCTTGGC	94.74	GGAAAAACCATTGTGGTTGG	95	328
ClSSR26056	W9	30602118	IX	2332043		TCATCATTGGAAGAGACCCC	94.44	GATTCTTCGCTGTTTGGCTC	90	241
ClSSR26086	W9	30779485	VI	16980271		ACCTACTTGCCAAATTGCCT	100	GAGCTCGTGCTGATAACGTG	95	235
ClSSR26130	W9	31080143	IX	2951922	WMB64 (Collinear)	CACCAAATGGGTTTTCCAAT	100	TCCAAAACTGAAAGGTGGTTT	95.24	333
ClSSR26157	W9	31320241	IX	3520944		CCTTTCTCCAGCAAGTCGAG	95	TTGGCAAGCATTTGTTGGTA	100	266
ClSSR26181	W9	31439869	IX	3823235		TGGCACTTCAGTCAAGGAATC	95.24	TTTTTGTTCTTCCCTGGGTG	95	223
ClSSR26201	W9	31598701	IX	4204022		TTGTGGAGCTTTTCCTTCAT	90	CAACAACATTCCCTGAAGCG	94.44	143
ClSSR26297	W9	32262392	IX	6141832		TTCGTTGTCAAACGTCAAGC	100	ACAAAATCAACCGCACAACA	100	185
ClSSR26298	W9	32264051	IX	6140083		TGGATCACGTGGTGTGTCTT	100	TCCATTTGCGTGCATTACAT	95	196
ClSSR26344	W9	32708395	IX	7447116		GGATCCGGTACAGCTAAGCA	95	CAACCGCAAGAACTGAGACA	100	274
ClSSR26345	W9	32708463	IX	7447116		AAAGCTGCAGCCCTAGACAA	100	GGTGAATTTTGGCGTAGGAA	95	253
ClSSR26508	W9	34144812	IX	7991468		CCCAACTGACAAATATGGGG	100	TGAAAAGCCTACAGCACCCT	100	238
ClSSR26488	W9	33971596	IX	9214852		TGGTGGGCCATTTTACATTT	95	CCGAAGAAAGTTAGGGAAGCA	100	137
ClSSR26524	W9	34267316	V	2240442		ACGAACCCAGCAATTTAACG	95	CAAGTACGAAAGGGAACGGA	100	260
ClSSR26589	W9	34680817	I	19777063	WMB65 (Inversion)	CACCTAGCCCTCTCTGTGGA	95	AGGCAAAGTGGTTTTTGAGC	100	253
ClSSR26596	W9	34756001	I	19543135		ACAAGAAACACGCAGATCCC	100	CTTTCGCCTCATTGCTTTTC	100	292
ClSSR26601	W9	34893586	I	19279252		TGGTAGTTCGAGCCGAGAAT	90	GCAAGCTGAGGTCCTGAAAT	90	134
ClSSR26633	W10	180332	VI	27926801	WMB66 (Collinear)	TGCCAAGTCGAGAAAACAAA	95	CCCACACTCGGAACAAAATC	100	280
ClSSR26683	W10	513028	VI	28195013		CCGATTCAAGGTTTGTTCGT	100	TCGGTGACAAATCTGGAACA	90	253
ClSSR26685	W10	525289	VI	28205315		AAATGAGGAAATTTTGGGGG	95	GGAGGTTCCAATTTGTTTGC	100	228
ClSSR26686	W10	526041	VI	28206102		ACCAAATTTCCGAACCAATG	90	GGTGGTGGAGCTATGGAGAA	94.74	332
ClSSR26687	W10	536915	VI	28216025		TTTCAACAGCAATTGCAACC	100	GATGAAAATGGGAAGCCAGA	95	301
ClSSR26712	W10	709157	VI	28327285		AGAATCCTCCTCTGCCCATT	100	AAGCGCCTACTAGGGGAAAG	100	256
ClSSR26728	W10	827074	chr00	44337475		AAGTCGCTTTGTTAGGAGCC	100	CGCCTCTGTAAATTGGGTGT	95	241
ClSSR26748	W10	955736	VI	28482399		TCCTCAACAACCCCTCAAAG	100	AATCTGCGGGAGTGAAAGAA	100	266
ClSSR26755	W10	993260	VI	28518957		TTTAGCTGTCTCCTGGTCCC	100	GAAGGGTTGGTTCAGAGAACA	100	327
ClSSR26757	W10	1000427	chr00	41799982		ACAGCAATGCCTCTGAGGTT	100	CAGCAAGGGACAATTTGGAG	95	270
ClSSR26760	W10	1003132	chr00	41802309		GAGGAATGGAATGAAGGCAA	100	CCTCCAACCACCAAAACATC	95	264
ClSSR26762	W10	1007617	chr00	52584599		TTTCCAATCCCAAATCCAAA	100	CCGAGCTCCCTTCAGTCTTA	100	259
ClSSR26763	W10	1008218	VI	28532970		TTCCAATTTCTTCAAACCCG	95	GTAGGCAATGCGCTAGCTTC	100	245
ClSSR26764	W10	1018126	VI	28539866		TGATTTCACACTCTTCCCCC	100	CCAATGGTGGATTTGGACTC	100	327
ClSSR26836	W10	1604920	VI	29020548		CCACAAAACTCAAGCAAGGA	95	AAAAGTGGAGGCAAAACCCT	100	128
ClSSR26847	W10	1710597	VI	29084481		CCACCTTGACATCACCCTTT	95	CCCATCACCACTGAAGTGAA	95	299
ClSSR26851	W10	1734449	VI	29105935		ATTAGGTTGCTTGGACGGTG	90	GAAAATGTGAAACATGCCCA	94.74	332
ClSSR26878	W10	1907517	VI	29249506		CTGGGTTTCCTCGTTTACCA	95	AGTTTGACTTGGAGAGCCGA	100	250
ClSSR26890	W10	2068733	VI	29383262		AACCCTGTGTAGGTTCAGCG	100	TGGTGAGGGAGAACGGTAAG	95	187
ClSSR26895	W10	2092101	VI	29403980		CACTTTCCATCGCTTTCTCC	95	GAAGCATCACAGCCCTGAAT	100	277
ClSSR26972	W10	2776536	VI	27442266	WMB67 (Inversion)	TCTCTGCACAAACATAGCCG	100	TGCATTATGGGTCATTTCAGA	95.24	124
ClSSR26977	W10	2819346	VI	27406936		CATCATGATCCTGTTTCAGCA	100	TGAATGGCCAATGCACTAAA	100	361
ClSSR26978	W10	2819390	VI	27406936		ATACAGGATGCGGCAAAATC	95	TCTCCTGGAGTTCGAGTCGT	100	198
ClSSR26984	W10	2866238	VI	27371798		GGACGGGACGATTACAAGAA	95	TCAATTCCAATCGAAAAGGG	95	180
ClSSR27037	W10	3330869	VI	26938104		ACAAACCTTGCCATTTCCAG	100	GAAATTTGCAGGTCACGCTT	95	297
ClSSR27066	W10	3539319	VI	26773167		CCCCATTATTGGAGCAGAAA	100	GGGACGAGAATCCATGCTTA	100	250
ClSSR27089	W10	3719724	VI	26633736		ATGGTGCAACCAAGTCATCA	100	CTTCCGAAATTCTCCACCAA	100	267
ClSSR27132	W10	4105001	VI	24921561		AACCCCCATGAAAAGGAATC	95	GATAACCGTGTCGGCATCTT	100	243
ClSSR27139	W10	4163893	XI	9549501		TCGGAACCAAAAAGCTTGAC	95	AAAATCGATTCGGGCATTTA	95	272
ClSSR27150	W10	4238061	VI	25094171		TCGGAACCAAAAAGCTTGAC	95	AAAATCGATTCGGGCATTTA	95	272
ClSSR27151	W10	4238133	VI	25094171		GGCAGGGGATTGAAGTATCA	100	CCAATTAACCAAGCTCCCAA	95	291
ClSSR27257	W10	5128764	VI	26237111		TGAGAACCAGCAATGAGTCG	100	GATGGAAATGGAAATGGGTG	100	235
ClSSR27275	W10	5330653	VI	24692102		TAGCAAGTTTGGCTGCCACT	100	AGCCTTCCAACCAATTTCAG	100	317
ClSSR27328	W10	6048489	VI	9450936		GTTCCCCTGATAACCCCAAT	95	TTTCTTATGGGTCAGCCAGC	100	269
ClSSR27419	W10	7198251	VI	23691856		AAATCCCAAGTCAGAGAGCAA	100	ATTGAAAGCAATTTCTGGCG	100	253
ClSSR27422	W10	7322012	VI	23504226		GGAGCCAAAGACAACTCAGG	100	CTCTCTCTTGCATGTTTTGGTG	95.45	179
ClSSR27487	W10	9245071	VI	19044037		GGAGCCAAAGACAACTCAGG	100	CTCTCTCTTGCATGTTTTGGTG	95.45	179
ClSSR27502	W10	9740156	VI	19192047		CTGCCCGATGATGGAATACT	95	GGATGGATCATCAGATGGCT	95	159
ClSSR27556	W10	10387465	VI	19624378		TGGAATCAGAAGATGGAGGG	100	GCCTTGCAGAGAGAACCAAG	95	269
ClSSR27572	W10	10787674	VI	19390218		CCAAGTCAAGAAGCTGGAGG	95	ACCCATGTCTCTGCTCTGCT	95	269
ClSSR27603	W10	11458405	VII	13373541		CCAGATTCTCACTCATGGGC	100	AATGGGGCCTCAAAAGAAAT	100	211
ClSSR27797	W10	14326552	VII	24625235	WMB68 (Inversion)	GGCCAATAAAGTAGATGGAGTGA	95.65	CCCTACACTACACAAGCGGA	95	214
ClSSR27975	W10	16390310	VII	24067341		GGAGTGGCAATTGGCTATACA	90.48	CCTTTTAATTGCCCTGCAAA	95	151
ClSSR27980	W10	16412540	VII	24054496		CCCAAACGGAACCATAATGT	100	TAACCCAATCCCACCTTCAA	95	729
ClSSR28099	W10	17554899	IV	21350563	WMB69 (Collinear)	TGAGCATATCTGTAGCTGCCA	90.48	TGTGGCGATGACTCTACTGG	90	140
ClSSR28126	W10	17866857	IV	21703590		GACCCAAACCAAACTTGGAA	95	GGTGGGTTGCCTCAATAAGA	90	209
ClSSR28127	W10	17867350	IV	21703590		TGGAGAACTAAAGCCGCCTA	94.44	ACAAGTTGCGGATGTTTTCC	100	243
ClSSR28142	W10	17985675	IV	21868758		TAAGACGTTCGTTTCGTTGC	90	CATGATCTTCTGCTTCCCGT	94.44	264
ClSSR28156	W10	18113143	IV	22026011		TGTCCCAATGATTCCTGTGA	100	TTCCAGTTCATGCTTGAGGA	95	187
ClSSR28194	W10	18441437	I	11297644		AAGCTTGGCGCTAAATTGAA	100	GATCAAGCCCACATCGAACT	94.74	297
ClSSR28210	W10	18628343	chr00	33732094		TTGATCACTTTAGGCAAAGGAA	95.45	GTGCCATCAGTGAAAGTCCA	90	218
ClSSR28211	W10	18628995	chr00	33732818		TCAAAATCAACAGCCTCCAA	100	GGATTGATTGCAAAACATAGATCAC	92	1274
ClSSR28280	W10	19138266	chr00	37497842		GTGATCTATGTTTTGCAATCAATCC	92	TGTGGAGTTTGCCTCCTCTT	100	349
ClSSR28299	W10	19338376	IV	22656178	WMB70 (Collinear)	TGTCGGAAATTGACATCTCG	100	GGTGGGCATTTTTCTTCAAA	100	253
ClSSR28353	W10	19726805	IV	23142307		ACAAGCCTTCGTCGAATACC	95	TGGCTTTGAGATTCCTTTGAA	100	224
ClSSR28360	W10	19785229	IV	23217558		GGAGCAGATGGGAAGGGTAT	95	GCCAAATTCTCCAGCACTTC	100	205
ClSSR28375	W10	19921516	IV	23361411		GATTCATGACTGGGGTCTGG	100	TGCTTCCAATTCCCATCTTC	100	245
ClSSR28446	W10	20423165	IV	23824275		TTCTATTGGGACCGTGAAGG	95	AAGCTTTTTCAAAGGAGCCC	94.44	203
ClSSR28495	W10	20862050	IV	24207952		CAGAGGCAATCCTTCGTAGC	100	TGGATTTGTGATGTTGAAGAGG	100	260
ClSSR28569	W10	21366536	IV	24559324		CGAACAAGTAATGGCAACCA	90	TAGGGGCTGTTTTGCAGTTT	95	205
ClSSR28612	W10	21892782	IV	25000325		ATCGGGAGGGAAGAAGAAAA	100	ATTGACGGGACATTGCTTTC	100	341
ClSSR28613	W10	21895790	IV	25002550		CTTGAGGAAGGTCCCAATGA	95	TCATCAATGCTTTGTTAGCCA	90.48	175
ClSSR28646	W10	22139318	IV	25226709		GCTTTTTGTTGGGGTTTGAA	100	AAGCCGAACATCGAAGAGAA	95	255
ClSSR28672	W10	22347589	IV	25363075		ATTAGGTCAGATGGGCAACG	100	TCACAACACGATCCACGAAT	95	223
ClSSR28734	W10	22868057	IV	25799146		TCTCTGTTATGTCCTCCGCC	95	TAGGATTCGATGATGGAGCC	95	259
ClSSR28778	W10	23297134	IV	26084460		TCCTCGTCTTCATCTCCACC	100	TAGGATTCGATGATGGAGCC	95	175
ClSSR28789	W10	23362532	IV	26137726		TGGTGAAAAAGGAAAACCCA	100	TGGAAAATGGGAAGCTTTTG	100	351
ClSSR28802	W10	23478444	IV	26250477		CACAGCTGCAGCAATTTCAT	100	ATGGTCGCTGGATTTCAAAG	95	224
ClSSR28809	W10	23501979	IV	26267348		CCTTTCATTTTCCAAAACTCCA	95.45	GGGTCGTACCATTCACATGC	100	439
ClSSR28826	W10	23545467	IV	26299091		TCAAGAGGGGGCAAAAATTA	100	TTGGAGCAGATTTTGTGCAG	100	137
ClSSR28877	W10	23859289	IV	26544681		GGAGAGGAAGGTTTTGGGTT	100	CTGGGTGGCAATTCCTGTAT	100	309
ClSSR28961	W10	24525141	IV	27042827		TGGTTGCATTTCTCTGTGGA	100	TTCATCCCTGCAAAAACACA	95	210
ClSSR28976	W10	24625139	IV	27115735		GGTACAAGGCTGCCATCAAT	94.44	GGAGATTTTTGGAACTGGCA	100	250
ClSSR29001	W10	24752796	IV	27211922		CCTGATCTGCAAACGTGGTA	100	ACCAAGTGGAAGGGCTTTTT	90	277
ClSSR29017	W10	24814758	IV	27264103		TTTAGCACCCTACCGTGGAC	100	CTTCCTTGGCCATAAGGTTG	100	167
ClSSR29018	W10	24817893	IV	27267124		ACCACTCGTCCTTCAACACC	95	CCACCCTAATAGCCCACAAA	100	228
ClSSR29074	W10	25146608	IV	27516091		AATGGAAATGGGAATTGTGC	95	GGTTGTGTTTCGATGTGTCG	95	320
ClSSR29101	W10	25350744	IV	27705417		CCCAACTCCCCTTTCTTCAT	100	TCCGTTGATGTTAAAAGCCC	100	189
ClSSR29104	W10	25352613	chr00	55239800		AATCTTCTCGCCATTTCCTG	95	GCATTGTCCCCTTCACAAAT	95	310
ClSSR29149	W10	25679268	IV	27963789		CTTGCTTCTTGGCCTTCAAC	100	TGACAAATTGACCCACCAGA	95	228
ClSSR29160	W10	25759707	IV	28030122		ATCTTTTCCGATGTCGAACG	100	GAAACACAGAGGCGGAAGAG	94.44	155
ClSSR29225	W10	26300977	IV	28446725		GATGTGCCGCCATTCTTATT	95	CAGGACGGAGCAGAGAAAAC	100	296
ClSSR29253	W10	26488039	IV	28600864		TGCCAACACAACACACCTCT	95	ACATCTCGAGCCTTGTGCTT	100	210
ClSSR29266	W10	26605499	IV	28600965		CTGCCTTTGGATTGGATTGT	90	CCGGATATCTCCATGACAGG	100	200
ClSSR29290	W10	26774477	IV	28831964		CGAGTGGAGAGACCTTTTGG	95	AAGGCAACATGACAATATGGC	100	157
ClSSR29310	W10	26938452	IV	28965489		ATCCACGTGCAAACTGATGA	100	CACCTCATTTCCCACTTGCT	95	145
ClSSR29316	W10	26991458	IV	29010364		GCTGGTAGCTTTGGGTTCTG	90	GGTGCTGGACCAGAAATGTT	100	315
ClSSR29317	W10	26993320	IV	29012313		TAAGGCAGGGACCGTAAATG	100	AGAAACAAAGGGCCCAAAAT	100	1253
ClSSR29326	W10	27045034	IV	29055973		GTTTAGATGGGGTGGTGGTG	95	TCTGTGGGGAAAAAGCAATC	90	308
ClSSR29360	W10	27302077	IV	29241071		GCCTTAAGCCCTCTTGGTCT	95	GGGACGTGGCTATGTGATTT	95	218
ClSSR29394	W10	27455947	IV	29353056		AAGGGAGGGTAAGGAACCTG	95.24	TTGAAATCAAAGCTGCAACG	94.44	1022
ClSSR29402	W10	27477839	IV	29376809		ATGAGACATTTCAGGGGCTG	95	TGTGAAGAAGGGGAAGAGGA	95	252
ClSSR29413	W10	27576402	IV	29447126		GTCGGACATGATGGCTTCTT	94.74	TTGAGCTTGAGAGTGCCCTT	100	232
ClSSR29416	W10	27605015	IV	29470404		GCAAAGTGATGATACCACCTGA	95.24	TGATGAAGGTACCGAATGGA	95	172
ClSSR29483	W10	28118602	IV	29854104		TCTTATTGATTGGCCTTGCC	100	TAAAACGTGTGGACGGTGAG	100	129
ClSSR29510	W10	28301136	IV	30010261		CAATACTCGCCATTGGCTTT	100	TGCATCCAGCTGAAGAACTG	100	260
ClSSR29628	W11	1359425	III	2463059	WMB71 (Collinear)	TCAAACGCAAATTCAAATGC	95	GTGGACTTCACGGGTATGCT	100	233
ClSSR29658	W11	1635021	III	3014157		ATCCTTGCGAACCTGAGAGA	100	TGAATCTAGCATGACAGGCG	100	137
ClSSR29681	W11	1851924	III	3244755		TTGTGATTCCAAAACCCAAA	95	GAAACAAGGGAACAAGCCAG	95	250
ClSSR29687	W11	1904061	III	3385686		GAGAGGGGGACTTGCCTTAC	100	CAGAATTGCCATCCTGCAT	94.74	163
ClSSR29701	W11	1969024	III	3483519		ACGCATCCTCCTCTTAGCAA	100	CCATGTGCTAAGCCAACAAA	100	268
ClSSR29715	W11	2119740	III	17049885		GCTTGGAGAGATGCAAGGAC	95	GTGCATCCAACCCCATTTAC	100	186
ClSSR29756	W11	2664599	III	1112644		GCCGATTCTTCATATCCCAA	95	AAATGTTGGCCAAGAGATGC	95	241
ClSSR29811	W11	3408852	I	14867404		ATCGTCTCATCCAAACGACC	100	GTGGTGAAGAGAGAAACGCC	95	106
ClSSR29947	W11	5939577	V	17554816		TCCCAATTTCCAAGTGTTGA	100	TGGCTTCTTCTTACTTGCGG	90	274
ClSSR30120	W11	9133115	V	12929076		ATCAGAACCCATCTGCTTGC	95	CAACCAAAAGGCCAGAAAAA	100	208
ClSSR30160	W11	9739456	V	14404884		CAGCTTTCAGTACACGGTTTCTT	91.3	CCCACTTTTAGGGTTGCAGA	100	331
ClSSR30443	W11	13612863	V	21449106	WMB72 (Collinear)	ACGAGCCCAATCTCTCATTG	100	AGACATGACTCACGCGACTG	100	287
ClSSR30457	W11	13707261	V	21526401		ATGTTGTCATGAATGCCTGC	100	AAACATGGAGCTAAAGGCGA	100	290
ClSSR30588	W11	15034757	V	23316550		AAACATGGAGCTAAAGGCGA	100	ATGTTGTCATGAATGCCTGC	100	290
ClSSR30592	W11	15067020	V	23345199		TTCCTACCACGAGCACTGAA	100	GGACGGTGATTTGAAGAGGA	100	371
ClSSR30598	W11	15171436	X	5054393	WMB73 (Inversion)	GCAGAAGGGACAGCTTCATC	100	TGATTGATGTGCCAAAAGGA	95	165
ClSSR30600	W11	15205994	X	5026340		TGGTGGGTGAATCTTGAGAA	95	TCGTTGCTGGTGTGAATCAT	94.44	263
ClSSR30619	W11	15308033	X	4922734		TGCTTTATTGTTTGAGGTGCAT	95.45	TCAGGTAGCCTATCAGGTCG	94.44	256
ClSSR30622	W11	15355167	X	4887762		TTGCCAAATTGGTAGCCTTC	95	CAGTGGTGGGATGCATGTAG	100	279
ClSSR30653	W11	15632237	X	4625544		TCTTCAATGGGAGGCAAAAC	95	GTGGAGCTTCGGAAAGTGAC	95	284
ClSSR30691	W11	15927826	X	4323372		ACTCTTGTCCTGACGTGCCT	90	TCTGTTGACAATTATCATGCCC	95.45	272
ClSSR30695	W11	15948362	X	4305209		AGAAGCACTTGCCTTGGAGA	95	GCCCAAATAGCCCAACCTAT	100	223
ClSSR30714	W11	16110664	X	4191526		CACGCAACCCTTCTTCAGAT	95	GCACTTGAGGCTTTGGAGAC	95	229
ClSSR30724	W11	16178891	X	4139224		GGCCTGTTCCTGGTTTATCA	100	ATCATTTCTGCAGTCCCCAG	94.74	261
ClSSR30814	W11	16891653	IV	1998232	WMB74 (Inversion)	GAAAGCAGCTCAGGGAACAG	100	TGGAAGTTCTCCCTTTCGTG	90	279
ClSSR30829	W11	16988198	IV	1927661		CACGAAAGGGAGAACTTCCA	90	TTCAAACACCCAACGATTGA	100	107
ClSSR30852	W11	17187724	IV	1742963		GCATTGGACCCTGACAGTTT	95	CAAGGAATTGCCCGTACCTA	100	263
ClSSR30856	W11	17231919	IV	1710450		CGGCGATAAAGCTAAGGTTG	95	ACCCAGCATCAAGAGCAACT	100	269
ClSSR30897	W11	17537465	IV	1453989		AAAATGGATTTGCTTTGGGA	100	CCACTTTTCTTTCCCATTCC	95	245
ClSSR30937	W11	17763508	VII	8983704	WMB75 (Inversion)	GTCCCCTCCATTGACAAAGA	100	TGGCGATTCTGAAGCTTTTT	95	877
ClSSR30953	W11	17816597	VII	8802725		GCCAAGGTAACGAATTGCAT	100	CTCCGGTAAGTTCGCAGTTC	100	197
ClSSR30965	W11	17872292	VII	8409351		GAACTGCGAACTTACCGGAG	100	CCAAATCTCCGTCCACACTT	95	238
ClSSR30981	W11	17963438	VII	8020209		GCAAACACAAAGACAAGCCC	100	GGAACCAAGATTTGAAGCCA	95	125
ClSSR30984	W11	17992926	VII	7924939		ATTTTGTCTTCCCATGGCTG	90	AGAGCAGCAGCTTCTTCAGG	100	232
ClSSR30996	W11	18107669	VII	7637706		TTTGAGGTTTATCGAAGCGG	100	AACCGTCAGAAATCGACCAC	100	237
ClSSR31018	W11	18255142	VII	7285378		GCTGCATGTTTGAGGAAGAG	95	CCACTGCCCACTTTCTTGTT	95	275
ClSSR31107	W11	18887534	VII	5844632		AGGGAGATGGAAGTGGGTCT	100	CCCTTTTTACCAATCACAATCA	100	285
ClSSR31150	W11	19206682	chr00	28442070		CACTCCCAAAACACAATACCA	95.24	ATGCACCGATGAGTTGTGAA	90	267
ClSSR31197	W11	19594478	VII	4719427	WMB76 (Collinear)	TGTGGACTTTTCAGCTTTCAA	100	TTCCTTCTGCCAATGGAACT	95	218
ClSSR31216	W11	19792317	VII	4896984		CTGGAACAACACCATTCCCT	95	TTTATTCCTCTGCCACGGTC	95	112
ClSSR31233	W11	19910957	VII	5026951		TGGACTAGGGCATTTTCCAT	95	AGCCACAAGAAGCTCACAGC	100	286
ClSSR31247	W11	20043653	VII	5330748		GTTCATGTTGTTGGAAAAGCAA	95.45	TGGGGACATTAGAAGCCAAG	100	244
ClSSR31313	W11	20509081	IV	7407265		GCAATCGATCAAAACGTCCT	100	GCTACCAATCGGCCAGATAA	100	225
ClSSR31351	W11	20803481	VII	381685	WMB77 (Inversion)	TTTCAAATCCCAACAAGCCT	95	GCTTCTGGGAAGCTCTTTGA	95	771
ClSSR31358	W11	20843399	VII	345336		TGTGACAACGACGAAGAGGA	95	CATTTCCCGACCTCACTCTC	95	291
ClSSR31364	W11	20886018	VII	312929		GGTGTTTGGGGTGTTGAGTT	95	TGCATGATCCAAAAGTGAACC	95.24	315
ClSSR31368	W11	20954775	VII	244182		TTCTTGAGTTGGGTTGGGTT	100	GGTTGGGTTGGGTAGTAGGG	90	1362
ClSSR31373	W11	20980415	VII	220046		ACCCTCGGACCTTGAAGTTT	95	ACACAATGTCACGCCCATTA	100	192
ClSSR31424	W11	21380199	IX	1093173	WMB78 (Collinear)	TGTTGGCACTGCTGGTACTC	100	CCGAGCTTGTTTTTCAGGAG	90	156
ClSSR31435	W11	21509614	IX	1194867		ATAAGTGGGGTTTCGAAGGG	95	ATTGCCTTTTCAATGGATGC	100	220
ClSSR31448	W11	21561765	IX	1222367		ATGGCATTGAAAACGAATGT	90	CACAATACCACATGCTTGCC	90	159
ClSSR31500	W11	21887145	IX	1470308		GTGTCAGCCAAACACTGCAT	90	TGAGTGGTGAGGGATTCAGA	100	177
ClSSR31518	W11	22045708	IX	1600353		GTGTCAGCCAAACACTGCAT	90	TGTCCATTTCTCTTGGGACA	100	219
ClSSR31607	W11	22640256	XI	4314959		TTCCCCATCTCCTCCTCTTT	90	GGATTGAGATCAGCACCGTT	95	252
ClSSR31698	W11	23289971	chr00	58919656		AACGGTGCTGATCTCAATCC	95	TTTAACCTCGTCCGTTGACC	100	284
ClSSR31703	W11	23309715	XI	2213227		AAAGCCAAAAGCAAAGGTCA	95	GCGTTCCTCTCCATTTCAAG	100	175
ClSSR31712	W11	23480276	V	26660127	WMB79 (Collinear)	CCTGAGGTTGCATGGTAGGT	100	GTATCCAAATCACGCGATCA	90	185
ClSSR31747	W11	23743720	V	26880296		ACAACCATGGCGATTAGAGG	95	AAATCGCATGGAGGACCTAA	100	335
ClSSR31748	W11	23743771	V	26880296		GAAAAACTTCCATAGGCCCC	95	AGTAAAAGACATGGGCGTGG	100	350
ClSSR31752	W11	23751787	V	26870674		CTCTGACTTAGCCGATTGCC	100	CAAAACGGGTTAAAGCCAAA	90	170
ClSSR31788	W11	23996700	chr00	42982694		CCATGAGAGTGAGAGCCACA	100	GAATGGCAATGCATGCTAGA	100	113
ClSSR31813	W11	24322338	V	27381590		GACTATTCATGTTTCCTGTTTCTTG	90	TCGATCAAATTTGGGCAATA	94.44	280
ClSSR31816	W11	24331653	VI	10856451		GCCTTAGCAAGTGAACCACC	100	GAAGCTTTGACGCCATTGTT	100	282
ClSSR31818	W11	24335958	V	27391330	WMB80 (Collinear)	TCAGGCTGCCCTTGTAAGTA	100	GGGATGAACCCTCTACTGGA	94.44	234
ClSSR31830	W11	24373295	V	27422924		AATCATTTTTAGCAGGGGCA	100	ATGTTCCATCAGGTTCGGAG	95	276
ClSSR31841	W11	24455839	V	27482542		CCATCATTACACCATTGCAGA	100	TCTGTGAAGACGTTTGTGGC	100	194
ClSSR31842	W11	24455877	V	27482542		TCCTCCATCAGCTCAATTCC	100	ACACAAGAACCTGCCTTGCT	100	284
ClSSR31855	W11	24537977	XII	3005532		TCTCTCTTCCCCTCATCCCT	100	ATTGATTGGGGTGCTCAGTC	95	240
ClSSR31858	W11	24549379	V	27554538	WMB81 (Collinear)	TTGGGGTCAGAACCGTAAAG	95	GCGGGTGAGGGAATTAAAAC	100	256
ClSSR31877	W11	24729095	V	27688002		TTGGGGTCAGAACCGTAAAG	95	GCGGGTGAGGGAATTAAAAC	100	256
ClSSR31983	W11	25563243	V	28380479		CCAGATGGATGCAGTTGATTT	100	GCCAACAAGTCTCTGGCATT	90	703
ClSSR32027	W11	26093308	chr00	11965428		TTCAAACCGTGTCTGCATGT	95	CGTGACCTGATATTGGGCTT	95	250
ClSSR32045	W11	26183818	chr00	11371961		AGAAATTTCGTTGGTGGTCG	95	TTTGGCGTTCTTGATTTTCC	94.44	229
ClSSR32083	W11	26546556	X	15448665		TTGATTGTTCTCTCTCGGGAA	95.24	GCAGAAAAGGGAAAAGGGTC	90	275
ClSSR32089	W11	26578558	chr00	29249831		GGGGTGGGATTTGTTCTCTT	100	AAGCGCTCATGAAGCTCAAC	95	217
ClSSR32130	W11	27051075	X	14474326		AGGCATTTCACCCATCTCAG	90	TGGGTGGCGAGGATTTAATA	95	1009
ClSSR32202	Chr0	2271503	XI	11253238		TTCGTCATCACGTCACACAA	95	GCGGTGACTTTCGAATCAAT	95	917
ClSSR32252	Chr0	3459282	V	17928009		TCGGTCATCACAGGTTTCAA	100	CAGTGCATAGTTAGCCGCAA	95	200
ClSSR32453	Chr0	12669592	VII	87965		GCTGAGGGAATCTGTTCTGC	100	ATGAAGTTGGCGGTAATGGA	100	233
ClSSR32454	Chr0	12674487	VII	81821		TAGCCATTGGCAGACATGAG	100	GATCTGGGCATTTGCTGTTT	95	248
ClSSR32540	Chr0	15391338	VI	15807954		AGGGAGCTATAACCACCGCT	100	GGTGACAACAGACATGGTGG	100	199
ClSSR32623	Chr0	18942410	III	26487114		CGGTAAGGTAACCGACGAAA	94.74	GCGTAACCACTACCACCGAT	100	158
ClSSR32624	Chr0	18942462	III	26487114		CGGTAAGGTAACCGACGAAA	94.74	GCGTAACCACTACCACCGAT	100	158
ClSSR32681	Chr0	19275404	XI	9877807		AAAGGGAAAATTGGAGGTGG	94.74	AGAAGCACCCAAATCGAGAA	100	171
ClSSR32753	Chr0	21076431	I	35066469		TGGATGACAAATGGAGGACA	95	GTAAACAATTGGGCCGAGAA	95	258
ClSSR32760	Chr0	21132323	I	35007666		TGGTTGAAGGGTTTATTGGG	95	ACTTTGCAAAACTCCAGCGT	95	127
ClSSR32788	Chr0	21868895	I	5281266		TTTGGATCAATGAACTTCAGG	90.48	TTTTGCCTAGAGGAGCAAAAG	95	263
ClSSR32830	Chr0	23344695	IX	24066440		GCAGAGGAAGCAAAAGGATG	100	TCCACATCCACATCCTCAGA	100	175

## Sheet: Table S5
Table S5. List of conserved SSR markers among watermelon, melon and cucumber genomes.
The expected in silico PCR products of 448 SSR markers in watermelon genome were also used to BLAST search in EST, unigenes and CDS database of watermelon with a threholdE-10 (http://www.icugi.org/)
SSR Name	SSR motif	Chromosome in watermelon	Physical position	Fwd Primer	Rev Primer	PCR Size	EST database	Unigene database	CDS database	CDS Name	Gene Function
ClSSR00053	(CT)9	Chr1	269044..270067	GGATCTGGAAAAGGATGGGT	CCTTTTCTGGCCATTTTCCT	240	no	no	no
ClSSR00098	(TAA)20	Chr1	623958..625023	CTCCACACCCTTTTGAGCTG	GTGGGCTTGGCGTAAATATG	280	2e-16	no	8e-16	Cla021553	protein kinase family protein
ClSSR00120	(AATA)5	Chr1	736850..737875	CCTTGGACAATGGTGTTTCA	CCACAACCAACACCCTTTTT	265	no	no	no
ClSSR00144	(AG)20	Chr1	926726..927771	CCAACTTCATCCTCCACGTT	TTACGTGTGTGTGTGCGAGA	290	e-111	no	4e-24	Cla004966	hypothetical protein
ClSSR00219	(GCTTT)4	Chr1	1481039..1482064	CGCACTCCAATTGTTGTCAC	CTGGGGCTCTTCCTCTCTTT	234	no	no	no
ClSSR00257	(TTC)7	Chr1	1801155..1802181	ATGAGAAAGCGAGGCAAAAA	GCCGCCAAACAGTAATGAAT	279	no	no	no
ClSSR00295	(AAAT)5	Chr1	2053215..2054240	GGGCATTGGACAAACATCTC	TGTGTAGGGCGTAGTTGGTG	220	no	no	no
ClSSR00352	(ATTT)5	Chr1	2430585..2431610	TCCCCGATATAAATTTGCCA	ATGGGCTTAGAATTGCCTCC	279	no	no	2e-63	Cla011444	putative kinesinheavy chain
ClSSR00524	(CTTCAAA)3	Chr1	3817043..3818069	ATGATCCTTTGGTTTGCCTG	TGGTTGTTGTTGCATCAGGT	177	no	no	no
ClSSR00589	(TC)9	Chr1	4150008..4151031	CCGTGCCAATTCTCTCTCTC	TAAGAGAGGCCGCACTGAAT	297	no	no	2e-23	Cla011593	TONOPLASTINTRINSICPROTEIN
ClSSR00702	(AG)13	Chr1	5043178..5044209	CCATCGCTTTCTAAGCCAGA	AAGTCGCGGAAGTTCGAGTA	288	no	no	1e-11	Cla003576	predicted protein
ClSSR00764	(TC)13	Chr1	5675290..5676321	CCCAATGGCTTCAAATATCTC	TCAAAGTGCTGGACTTGAAAA	296	no	no	no
ClSSR00793	(CCCT)8	Chr1	5969815..5970852	GTCGTGAACCTTTGGCAGAT	TACCATGCCACAGAAAACCA	245	no	no	2e-48	Cla003890	conserved hypothetical protein
ClSSR00843	(AAT)16	Chr1	6315267..6316320	TTCCTCTCACACCCATCACA	GAAGAGAAAGCCAAACCAGG	174	no	no	no
ClSSR00885	(TTTA)5	Chr1	6634920..6635945	GCCTTTGACTCCTCCCTCTT	AGCGTCCATCTCCAGATACAA	263	no	no	no
ClSSR00899	(GAA)9	Chr1	6691323..6692355	CCCTTCCCCTTGTCTTCTTC	GCCCATTCAGAAACTTGCTC	238	no	no	8e-22	Cla003942	predicted protein
ClSSR01072	(AAAAAAG)3	Chr1	8309658..8310684	TTTCCATCGTGAAGTTCCTG	AGGATGGAGATAATTGGGCA	300	no	no	2e-54	Cla005924	putative lysosomalalpha-mannosidase
ClSSR01104	(TTAT)5	Chr1	8545858..8546883	TTTGGCTTCCAAATTCCAAC	TCGGCACTTGATATCCTTGG	243	no	no	1e-20	Cla008504	hypothetical protein
ClSSR01135	(AAT)7	Chr1	8827124..8828150	GCCAGCCTGTCACTGTTACTC	TCGCGTTTAATGCCTTTTCT	268	no	no	no
ClSSR01193	(AAAAAAG)3	Chr1	9175210..9176236	ACCCATGAAACAATCCGATG	GGCCCTTCAAGAAAACACAA	221	no	no	no
ClSSR01267	(GAA)10	Chr1	9680787..9681822	ACAGAGAAACTGGAAGCCGA	AAAACCCCACCCAAAATCTC	292	no	no	1e-20	Cla008401	hypothetical protein
ClSSR01312	(TG)13	Chr1	10077267..10078298	ATGAGTTCCAATGGCGTTTC	TTCTCCACGAAAAGCCTCAC	234	no	no	5e-54	Cla008356	hypothetical protein
ClSSR01375	(TCT)7	Chr1	10542031..10543057	AATCACTGCTTCCAAATGGG	GATCGGATTTCTTTGTCGGA	200	no	no	3e-49	Cla008311	F-box and wd40 domain protein
ClSSR01442	(AG)13	Chr1	11090891..11091922	CTTACAAAGTGGCCAGCTCC	CAAAGGAACTGAAGCATGGG	294	no	no	3e-74	Cla001688	hypothetical protein
ClSSR01487	(AAG)10	Chr1	11774816..11775851	TGGGTATCGATTGGATTGGT	TTTCTCCTTTTGATGGTGGC	227	no	no	e-100	Cla001059	putative ringfingerprotein
ClSSR01975	(AATA)7	Chr1	20839810..20840843	GGCAAGGAATGAGGCATTTA	ATCTGCCCCACCTTTTCTTT	296	no	no	no
ClSSR01976	(AT)12	Chr1	20839890..20840919	GGCAAGGAATGAGGCATTTA	ATCTGCCCCACCTTTTCTTT	296	no	no	no
ClSSR02071	(GAA)7	Chr1	22226940..22227966	CTGGGTTTGGAAAGGAATGA	AGCTTTTGGCCCTGAAACTT	164	no	no	3e-64	Cla009090	predicted protein
ClSSR02209	(AAAATAAA)3	Chr1	23578805..23579834	CTACTTGTGTTGGATGGGGC	GCTGACCTATTCTCTCGGATG	162	no	no	no
ClSSR02300	(GAAGG)6	Chr1	24731006..24732041	GAAATTACGTGGCTGCCATT	GGTAGTTTTGGCCCTCACAA	208	no	no	no
ClSSR02424	(CT)14	Chr1	26421168..26422201	GCAAGTGAAATGAAGCCAAA	ACCAACACAGCCAAAGGAAT	299	no	no	no
ClSSR02442	(AGTA)5	Chr1	26550153..26551178	TCCGACAAGTTTTGCAGAGA	CCATCTCCACCAACATTGAA	244	2e-42	2e-42	no
ClSSR02480	(TCT)7	Chr1	26707219..26708245	GTCGTTGGGAGTCGCATATT	CAGAAGTGGGTTTTGGGAAA	117	no	no	no
ClSSR02482	(TC)17	Chr1	26709420..26710459	GATTCGCACCCCAGATTAGA	CTCATCGGGAAATGGAGAGA	283	no	no	1e-36	Cla000701	transcription factor APETALA2
ClSSR02488	(AAAAATA)3	Chr1	26776649..26777675	CCTCACGGGCCTCATTATTA	CCCACGTCACTCTCGCTTAT	260	no	no	no
ClSSR02591	(AG)21	Chr1	27452806..27453853	GTGCGACAACCGTCTCTACA	AGGAGCTTCTTGGCTCAGTG	274	no	no	1e-42	Cla014022	hypothetical protein
ClSSR02639	(TC)10	Chr1	27750986..27752011	CGTGGCCTATGGATTTTGTC	GTGGCTTTTGTGGAAAGCAT	286	no	no	no
ClSSR02640	(TTTTTTTC)3	Chr1	27752956..27753985	CCGTATTTGGGGGAATTTTT	GGACCGAGTGCACTTTTCTT	127	no	no	no
ClSSR02641	(TAAT)6	Chr1	27753078..27754107	AAGAAAAGTGCACTCGGTCC	CGCATAAAATCCTCCACGTT	209	no	no	no
ClSSR02700	(TCTTTT)5	Chr1	28081600..28082635	GAAATTGCATCACAAACCCC	AACATGTGGGTGTCATTTCAA	290	no	no	no
ClSSR02714	(TCT)18	Chr1	28161100..28162159	CTCTTGTTTCCCATGCATCA	GAATCACAACGAGGGCATTT	299	no	no	1e-54	Cla014094	zinc finger protein
ClSSR02722	(AAT)9	Chr1	28226660..28227692	GTGGGAGATGGCACTTGTTT	TGGAGCATATCCTTGGTTGA	255	no	no	no
ClSSR02821	(CT)11	Chr1	28790063..28791090	CAAATCCATTTCATGCACCA	AAAGCTTCATCGCTGTCTCC	291	no	no	no
ClSSR02842	(AAAT)5	Chr1	28924601..28925626	TTCGGGTAAAGGCAATGAAG	CTCCACCCCTTCAATTTTCA	277	no	no	no
ClSSR02857	(TTTTTCT)3	Chr1	28993100..28994126	ATCACATCTCCCACGCTCAT	AAAAGCTCCCCTTCTTGGAA	263	no	no	no
ClSSR02901	(TTTTC)4	Chr1	29380131..29381156	GCATTTTCATGCCCTTTTGT	TGGGCCAAGAAGTTAATGGA	300	no	no	no
ClSSR02911	(TC)21	Chr1	29428067..29429114	GCTATGTCCTGGCATCGAAC	CACTGTCGGAAAATGGATGA	285	no	no	no
ClSSR02965	(ACC)8	Chr1	29865269..29866298	GCCAGCGAGTAACAAGGAAG	CCTCTTTCTTGCTTTGCACC	287	no	no	4e-30	Cla014302	conserved hypothetical protein
ClSSR02966	(CAG)9	Chr1	29865622..29866654	GGTGCAAAGCAAGAAAGAGG	GGACTCATGGGGATATGTGG	265	no	no	e-126	Cla014302	conserved hypothetical protein
ClSSR02967	(CCG)9	Chr1	29865784..29866816	CCACATATCCCCATGAGTCC	GCCCCTGTTACAGTGACCAT	209	no	no	3e-93	Cla014302	conserved hypothetical protein
ClSSR03002	(CTT)9	Chr1	30246582..30247614	GAGGGAAATCAGCCTCACAG	GCGACACTACTAGATCCGCC	158	no	no	1e-22	Cla014361	conserved hypothetical protein
ClSSR03066	(GTTA)5(GTTT)6	Chr1	30688500..30689549	TTGATGGTGTCAGTGAGCGT	GGCTGCTTGGCAACAAATAA	290	no	no	5e-17	Cla014427	predicted protein
ClSSR03146	(CT)15	Chr1	31235563..31236598	TCAGGCCCTTGTCTTCAACT	GGTGGTGAACTTGCTGGACT	241	no	no	7e-36	Cla001347	hypothetical protein
ClSSR03150	(CTTTT)4	Chr1	31251055..31252080	ATCGAAGAGATGAGGTCCCA	GCTGTGGATGAAAGCAAACA	276	no	no	no
ClSSR03195	(TTC)7	Chr1	31562899..31563925	CACTTCCCTCTGCATTCCAT	ACCAGAAACCCTGCTCCTTT	154	no	no	4e-63	Cla009616	DNA binding protein, putative
ClSSR03197	(GA)27	Chr1	31572064..31573123	AGCGAAACGGAGCAAGAATA	ATCTCACGGGACGTTTTACG	262	no	no	no
ClSSR03224	(AAAAAAT)4	Chr1	31713194..31714227	TCAAGTGCTTGTCATGCCTC	CCGAATGCTGGTTCTTTTGT	184	no	no	no
ClSSR03230	(TTCTTT)4	Chr1	31742217..31743246	GCCGGAAATAGGGTATGGTT	CCACCAAAACAAAAAGGACA	293	no	no	no
ClSSR03234	(CA)12	Chr1	31763101..31764130	AGACGAAAATGGAGTCACGG	AAGGTGTGCCTAGAAACCGA	236	no	no	no
ClSSR03253	(AAGGA)4	Chr1	31868148..31869173	GGCAAGTCGTATGTGGGTCT	CCTTGTCGTCTCAGCCTTTC	207	no	no	no
ClSSR03255	(CCTTT)4	Chr1	31869986..31871011	CCTTGTCGTCTCAGCCTTTC	GGCAAGTCGTATGTGGGTCT	207	no	no	no
ClSSR03259	(TA)15	Chr1	31895144..31896179	AAGCTGAGCACAAGGAGGAG	CTTGAGTGCCTTTCCTCTGG	257	no	no	no
ClSSR03268	(TTTA)5	Chr1	31959270..31960295	TTTTAGCGATGGGAAAGGTG	ATAAATGAGGGTGCCTTTGC	158	no	no	8e-13	Cla009666	predicted protein
ClSSR03306	(TTTAT)4	Chr1	32194098..32195123	AACGCAAATCAAAGAATGCC	TTGAGGCTTCAAATCTCGGT	250	no	no	9e-57	Cla009701	hypothetical protein
ClSSR03312	(AT)10	Chr1	32227126..32228151	AGTTTGCTGCAAGGAGAAGC	ATGAACATTCCTTTGTGCCC	154	no	no	no
ClSSR03402	(AGA)9	Chr1	32918289..32919321	AATCACGTCCAACAGAAGCA	GCTGATGCTGAAAACAACCA	297	no	no	1e-42	Cla009788	putative glutaredoxingrx
ClSSR03470	(CT)16	Chr1	33419782..33420819	CACCGCTTTCTTTTCCACAT	GGTGGGAAGACGAGTCTGAG	208	no	no	3e-54	Cla009842	sphingolipid fatty acidalphahydroxylase
ClSSR03515	(TTA)10	Chr1	33717528..33718563	AAACAGGAAATTGGTGGCTG	ATAATGGGTGGCATTTCCAA	238	no	no	no
ClSSR03519	(TTCTTTT)3	Chr1	33721078..33722104	TGTTTGCTCCTCAAAACCCT	TGGGGAACATGAAGGAGAAA	240	no	no	no
ClSSR03529	(AG)10	Chr1	33774305..33775330	GGAGGTTCGAGAGTTAGGGC	AACAGCAACAACCCAAAACC	265	no	no	no
ClSSR03535	(AAAAACA)3(AAAAC)4*	Chr1	33794105..33795145	AAATTCATCGGGAACATCCA	TTTACAGTCCCAGGCCAAAG	250	no	no	1e-51	Cla009884	binding protein
ClSSR03565	(GTGATT)4	Chr1	33990037..33991066	GATGCAGCTCCTGATTCCTC	TGATCTGCCAATGGAATTGA	153	no	no	2e-82	Cla009909	No hits found
ClSSR03585	(TTTTCT)4	Chr2	46110..47139	TGGTGGATGATGGAGTTTCA	AGCGTGTTGAATTGCATCTG	292	no	no	5e-73	Cla007656	transcription factor WRKY31
ClSSR03664	(CTTTTTT)3	Chr2	713968..714994	CTTCGTCGAAAGGATTGGAA	CAACATTTTTCGCTTCGGTT	292	5e-53	3e-53	5e-11	Cla007732	predicted protein
ClSSR03833	(TTA)12	Chr2	2090084..2091125	CGTGCACCTCCACAGTTTAC	CCCTAAATGATTCCTTTGTTGA	275	no	no	no
ClSSR03837	(AAG)12	Chr2	2117064..2118105	AAACAAGCAACAAAAACGGG	TACACCATCAAAGGCACCAA	163	no	no	3e-11	Cla003449	hypothetical protein
ClSSR03975	(TTAT)5	Chr2	3487463..3488488	TTCTATGCCGCCTTCCATAC	TGCCATATGAATGCCACTGT	225	no	no	4e-59	Cla015783	putative aminoacid transporter
ClSSR04006	(ATTT)5	Chr2	3817865..3818890	TGCACCCCAACATAACTGAA	AGTGCCAAAAGCTCCAAAAA	272	no	no	3e-21	Cla015813	putative splicing factor
ClSSR04241	(TA)10	Chr2	6015528..6016553	TTGCTTCACGTTTACGTTGG	AGCAGTCTTGCTGTCATGGA	291	no	no	no
ClSSR04704	(CTTTTTTT)3	Chr2	11051120..11052149	CACAGCGACTCTTCGTCAAA	CAACAAGGAAGGAGGTTGGA	254	no	no	no
ClSSR04765	(AAAC)6	Chr2	11843675..11844704	CTCTGAATTCCACCATGCCT	GCTGCCTCATTCTCTGTTCC	240	no	no	no
ClSSR04872	(AAAT)5	Chr2	13740177..13741202	CAAAAGCGTGCTTCCCTAAG	ACAAGCGGGTCAAAGCTAGA	173	no	no	no
ClSSR05084	(AAG)13	Chr2	18840322..18841366	GGGCAACGATTAGAGCTGAA	TCTTGCTTCTCGTCCTTGGT	172	no	no	4e-12	Cla009908	conserved hypothetical protein
ClSSR05101	(TCT)11	Chr2	19162868..19163906	TCTCAATCCAATCCCCTTTG	GCTTAGAAGTGGCACAACCC	278	no	no	no
ClSSR05350	(TAT)9	Chr2	22540801..22541833	TGAAGTGCATGAATGGGAAA	TTCTAGGCAAAACCCTCCAA	111	no	no	no
ClSSR05353	(TATTT)4	Chr2	22564236..22565261	ATTCATCATGGATCGGAAGC	CTCCCCAAATTTGCTCATGT	270	no	no	no
ClSSR05354	(TC)23	Chr2	22565704..22566755	TTGGCAACAGAATGATGGAA	GGTGCTCTCATCTCCTCCTG	297	no	no	no
ClSSR05392	(TA)10	Chr2	22890980..22892005	TTCTGGAAAAGGAGAGCTGC	TAGGAGGGCATTTTGGTGAA	272	no	no	no
ClSSR05562	(AT)10	Chr2	24184625..24185650	GATCCACACCAACCCAATTC	AGGAAAGTGATTGGGGAAAA	279	no	no	no
ClSSR05563	(AG)18	Chr2	24188601..24189642	AGTCGGTCGTGAACTTGGAC	TTGAGGGGTCACTTTTGAGG	264	no	no	no
ClSSR05604	(TTTG)5	Chr2	24409855..24410880	AAGATGGCTGGAGGAGGAAT	CTTGGCATTGAAGTAACCCC	244	no	no	1e-75	Cla020052	putative sugar transporter
ClSSR05609	(AAAC)5	Chr2	24419000..24420025	CTTGGCATTGAAGTAACCCC	AAGATGGCTGGAGGAGGAAT	244	no	no	1e-75	Cla020052	putative sugar transporter
ClSSR05681	(GA)10	Chr2	25027053..25028078	GAGAGCAGACACATGTGGGA	TCATATTGGCCTAGAAGTCCCT	224	no	no	no
ClSSR05700	(AAT)11	Chr2	25172534..25173572	CGCAAAGCAACAACCTACAA	CTGATCTCCTTGGCTCTTGG	226	no	no	no
ClSSR05702	(TTTTCT)4	Chr2	25180657..25181686	AGGTTGAGGCAAAGGCAATA	CCAACTGCACCAATCATCAA	300	no	no	no
ClSSR05714	(GGA)7	Chr2	25246402..25247428	CACTTGGCTTGTTCATGTCG	AGAAGGAGTGAAGCCCATGA	259	no	no	1e-32	Cla019976	hypothetical protein
ClSSR05740	(GA)10	Chr2	25445561..25446586	CAGGTTGGAAGATGGAGCAT	CACATGGCAGTGGAGAGAGA	189	no	no	no
ClSSR05959	(TTATTT)4	Chr2	27443136..27444165	TCTGAAATGGCTTCTCGCTT	GTAAGCTCGCTAATCTGCGG	273	no	no	3e-62	Cla013617	oligo peptidase B
ClSSR05961	(AG)10	Chr2	27454438..27455463	AAGATTCGGAGTTTGGGCTT	GGTTTCATCGTCCTTCCCTT	287	no	no	4e-67	Cla013616	acetyl-coenzyme A carboxylase
ClSSR05996	(TTCTT)4	Chr2	27647451..27648476	TGTTTCTTCCTCAAAACAGGG	TCTCAGTCCCAACCTGCTCT	280	no	no	8e-13	Cla013604	hypothetical protein
ClSSR06089	(TTTGGT)4	Chr2	28333355..28334384	TGGACAGACCCCTTTGTCTC	TGCTCAAACCCACATACCAA	193	no	no	3e-48	Cla013531	predicted protein
ClSSR06183	(AAAAAAC)3	Chr2	28892929..28893955	GCCTTCCATACAAAATCCCA	CACGATTCGCTTTATTTCCC	296	no	no	no
ClSSR06184	(GA)18	Chr2	28893365..28894406	ATCCAGAGCCCCAAAAAGAT	CCAACCATTTTCATCCACCT	276	no	no	no
ClSSR06191	(GAA)10	Chr2	28934369..28935404	TGTGGCTGAGACGAATGAAG	ACACAAACACAAATGCCTGC	259	no	no	1e-84	Cla013479	binding protein
ClSSR06241	(AT)9	Chr2	29257997..29259020	CTGGAAGCAAACAAGGAAGC	CCAGCGTGTAAACCCATTCT	204	no	no	2e-47	Cla013450	hypothetical protein
ClSSR06445	(GAA)8	Chr2	30844639..30845668	AGAGCAGTTTTGCCATTGCT	CACATTGCAACAAAACAGGG	296	no	no	e-104	Cla013266	unnamed protein product
ClSSR06519	(TAATGTA)3	Chr2	31355422..31356448	TGCTCTGCAACTTCAACGTC	AGCGAAATCAAGCTCATTGG	294	no	no	no
ClSSR06600	(TC)12	Chr2	31883792..31884821	TCGGTGAACAAATTGGGATT	GCAACGACTGCATAAAGCAA	186	no	no	no
ClSSR06617	(TA)9	Chr2	32008900..32009923	TGGAACCATCATCCCAAGTT	GGCAGGCTACTCCTCTTCTG	260	no	no	no
ClSSR06625	(TTAA)5	Chr2	32081420..32082445	TCAGCTTGGTGTTCACTTGG	TGGGGGTAGGTATGAGAACG	255	no	no	no
ClSSR06691	(ATC)7	Chr2	32519788..32520814	CGTCTATGGAAGCCAATGGT	TTGAAGAATGGGAAGGGTTG	211	3e-98	2e-98	2e-97	Cla008619	BEL1-related homeotic protein 5
ClSSR06701	(AT)11	Chr2	32575941..32576968	GCGTAGTTGCATAGTTTGCC	ACAAATTTGGATGTGGTGGA	298	no	no	no
ClSSR06794	(AC)12	Chr2	33384106..33385135	TGCTGCATTGAAATACTGGG	CATGTGCTTCATTTCCTCCA	190	no	no	4e-36	Cla008534	unnamed protein product
ClSSR06883	(CTTT)5	Chr2	34019867..34020892	CTGAGATCATTTCGTGGCTG	CCGAGCAAGTAAATTCCCAA	231	no	no	no
ClSSR06934	(TAAT)8	Chr3	117927..118964	AATTTTCATTTGGTGGGCAA	GGAACGAAGAAGAGCGTTTG	191	no	no	no
ClSSR06937	(CCCATT)4	Chr3	159829..160858	GCTCTTCTTTGGCTCTGGTG	TGCAAAATGGGAATGGATTT	126	no	no	3e-66	Cla008104	DNA-binding protein
ClSSR07052	(GA)12	Chr3	976479..977508	ATCTGCCGGGCTTTAATTTT	ACTCCCGATCCCGTTCTATT	267	no	no	6e-33	Cla008191	similar toenolase, putative
ClSSR07064	(GATA)6	Chr3	1025078..1026107	ATGGCAGAAAAGGAGATGGA	TGAAACATGATTGTGTAAGCCTG	258	no	no	8e-19	Cla008196	unknown
ClSSR07094	(AT)10	Chr3	1247751..1248776	CTTCCACTTCCCCAAATTGA	TACTGTGCTGAATGCTGCCT	127	no	no	no
ClSSR07163	(ATT)25	Chr3	1780509..1781589	GGCTTTGTTGGGTTAAGGGT	GTGTTCTGGTTGTCCCCTGT	300	no	no	1e-49	Cla008268	hypothetical protein
ClSSR07249	(AAT)10	Chr3	2392234..2393269	TTGTGGCAAACCACACAAAT	GAGCAGATAGATTGCTTGTGAAA	219	no	no	no
ClSSR07343	(ATATAAAT)5	Chr3	3115619..3116664	TGTACGACTTGCTAAGTTCCCA	GAAGACCCTCATCCAACCAA	205	no	no	no
ClSSR07366	(TTTTA)4	Chr3	3225989..3227014	AGAAGAAGGTTGAGTGCGGA	AGCCGGTGATAACTAGCCAA	216	no	no	no
ClSSR07454	(AAAT)6	Chr3	3993343..3994372	GAGGGGATGGCGATTCTATT	GCGACGTGATTGGATCATAA	297	no	no	5e-30	Cla002633	predicted protein
ClSSR07491	(TTCT)5	Chr3	4206860..4207885	ATTTGCAATTTCATCTTGCC	ACATGTTGTTCTGTTGCCCA	288	no	no	9e-16	Cla002655	conserved hypothetical protein
ClSSR07492	(TTA)8	Chr3	4206892..4207921	ATTTGCAATTTCATCTTGCC	ACATGTTGTTCTGTTGCCCA	288	no	no	9e-16	Cla002655	conserved hypothetical protein
ClSSR07535	(AAGAAA)4	Chr3	4664338..4665367	TTGATTAAGAGCCCGTCTGG	CTCCTCCTGCAGGTGACTTC	295	no	no	3e-55	Cla019371	predicted protein
ClSSR07629	(AAAAC)4	Chr3	5561637..5562662	TCGTTCTCTGCAAATTGACG	TTGTTCTTTGTCCGAAATTGG	247	7e-58	5e-58	no
ClSSR07646	(CCA)7	Chr3	5631070..5632096	CAAGAATTGCCTGCATCAGA	TGGCTGTGAAAGTGGTTGAG	300	no	no	e-112	Cla019477	unnamed protein product
ClSSR07694	(AAAAAGAA)3	Chr3	6170827..6171856	CCTTCCTTTCCTCATGTCCA	ACTGTTGATGTTTTCGCCCT	275	no	no	8e-84	Cla019514	predicted protein
ClSSR07753	(TC)25	Chr3	6809898..6810953	TTCCTGCCTTTGGAGTTTTG	GAGAAACAAGAGGACCAGCG	241	no	no	8e-28	Cla019371	predicted protein
ClSSR07934	(TC)12	Chr3	8291057..8292086	CCCGTTGATTATTCGGGTTT	CCAAGCAAGGAGATGGAGAG	216	no	no	no
ClSSR07982	(GAA)10	Chr3	8621001..8622036	GGTCGAGAGAGTGAACGGAG	ACCCTTCCATTTCCATTTCC	279	no	no	8e-57	Cla019694	protein with unknown function
ClSSR07989	(AAAG)5	Chr3	8649185..8650210	GTGTGCCAAAGAAGGATGGT	GAGTGGGAGGCCCTCATTAT	282	no	no	no
ClSSR08075	(TAA)22	Chr3	9419822..9420893	GCTGTTGGATTTGCTATGCC	ATGGCAATATGTGGCTGACA	293	no	no	6e-27	Cla021553	predicted protein
ClSSR08186	(CCTCTT)4	Chr3	10617716..10618745	CCTCGTTATCCTCCCTGACA	TGAAATGAAAGCGGAAATGG	197	no	no	no
ClSSR08907	(AAAG)8	Chr3	22612640..22613677	TTTTCCTCGCTGAAAATGCT	ACGCATCCGTTTTGGTTTAG	294	no	no	no
ClSSR08926	(AAAT)5	Chr3	22867915..22868940	ATGATCAACGGAAGTGGCTC	TGAAGTGCATCCTGTTCAAAG	286	no	no	no
ClSSR08980	(TC)14	Chr3	23389988..23391021	GAGCTAGTCCCCAACATGGA	TGTCTGATGTGTTGGTTTGC	128	no	no	2e-11	Cla018422	hypothetical protein
ClSSR09044	(AGAGAA)5	Chr3	24007221..24008256	AAGAGGGATTGGGATATGGG	ACGGACACGCCTCAGAATAC	176	no	no	no
ClSSR09231	(AT)9	Chr3	25861236..25862259	TGTGCCTGTTGGAAAAGTGA	AAGGCTGCTGGGATAACAGA	211	no	no	9e-49	Cla011160	hypothetical protein
ClSSR09241	(TTA)8	Chr3	25991888..25992917	GGTTGCTTTTAGGCTTGACC	CAACCAAGCAAGCAATGAAA	186	no	no	no
ClSSR09315	(CT)13	Chr3	26526904..26527935	CCATGGCCGTAGCTCTATGT	ATAAAAGCCAACGAAGCCAA	155	no	no	no
ClSSR09631	(AAT)8	Chr3	28878998..28880027	GCGTAGTATGCTGGCACTGA	CTCCAATTGTGCCAGTCCTT	251	no	no	1e-66	Cla005130	Ubiquinone biosynthesis protein
ClSSR10020	(CT)11	Chr4	6557889..6558916	GAAAGGATCTGCCATCTCCA	TTGCTTGAGTGGGATTAGGG	248	no	no	5e-91	Cla011691	conserved hypothetical protein
ClSSR10186	(TTTCTTTT)3	Chr4	9782847..9783876	CAGACACGATACAGGGGCTT	TTCCATTCAAAAACCCCAAG	291	no	no	no
ClSSR10562	(AT)9	Chr4	15957803..15958826	TCTATTTTGAGGCTTCGGGA	CTCTGGAAACTCCAGCACAA	299	no	no	2e-91	Cla012116	predicted protein
ClSSR10692	(TTTA)5	Chr4	17342352..17343377	CCATTTCCAAGTGATAAGACTCC	GGTTCATGGATCCCATGTTAAT	142	no	no	no
ClSSR11071	(TTTTAT)4	Chr4	20156314..20157343	GGTTGCTCTAGAAGGTTTTCTTTTT	GCTGAATTGCTGCCAAGAA	262	no	no	no
ClSSR11082	(AG)15	Chr4	20261534..20262569	AACCTCAAGAGACCGATCCA	CGATCTGGAAGTTCTGATGGT	288	no	no	no
ClSSR11130	(GAA)27	Chr4	20542278..20543364	AAAATTCAAAACCCAAGCCC	CTGTCTGCAAATTGCTTTGG	280	no	no	no
ClSSR11178	(TA)13	Chr4	20928077..20929108	GATATCCCACAAATGGGTGC	CCACAGCCAAAAAGCAAACT	155	no	no	no
ClSSR11179	(TA)10	Chr4	20957693..20958718	TCCCTTGATTTCTTTGCACC	GCAGGTGATGTTCAGCACAG	226	no	no	no
ClSSR11188	(AT)9	Chr4	20996335..20997358	CAAAGCCTGCTTTCATTTCC	TGGGAATATTGTCCAAGGGA	247	no	no	4e-35	Cla018339	predicted protein
ClSSR11303	(TA)14	Chr4	21735705..21736738	CCCCATCTCTTTAATTTACCTCC	GGGTAAAACCTAAACCCAGGA	288	no	no	2e-13	Cla018411	NAC domain-containing protein
ClSSR11336	(AAAAT)5	Chr4	21934671..21935701	CGTGAGTTGATGGGGAAAGT	TTGCTTGTGCTGTCGATTTC	204	no	no	no
ClSSR11395	(AGA)9(AGG)8	Chr4	22269756..22270812	AACATTGCCCCCATCACTAC	TTTCCACTGTTTCACACCCA	298	no	no	e-113	Cla018458	Protein WUSCHEL,
ClSSR11437	(AAAAT)4	Chr4	22684600..22685625	TCTGCTGAAATGCCTCACTG	CTCCATTCTAAATGGGGCAA	254	1e-17	7e-18	8e-76	Cla018501	predicted protein
ClSSR11461	(AAAT)6	Chr4	22806137..22807166	TCCATTTAGATGGCAGGTCA	GGAATGTAGACATGCTTCAGGA	288	no	no	no
ClSSR11500	(GAA)9	Chr4	23090431..23091463	AGATGCTTTTGGGAACTCCA	CCTGAAACCCATTGAAAAGAA	250	no	no	no
ClSSR11525	(AAAAT)4	Chr4	23290224..23291249	GATTCTAATTGATGAATGGCCC	TGGTCACATACGATGGAATCAT	187	no	no	no
[truncated: 287 more rows]

## Sheet: Table S6
Table S6. Syntenic blocks shared for cucumber, melon and watermelon genomes
[truncated: 26 more rows]

[truncated: 3 more sheets: Table S7, Table S8, Table S9]
